# Supplementary material for: Transcriptomic responses to 2,3,7,8-tetrachlorodibenzo-p-dioxin (TCDD) in liver: Comparison of rat and mouse
Source: BMC Genomics. 2008 Sep 16;9:419. doi: 10.1186/1471-2164-9-419 (PMC2559853; doi:10.1186/1471-2164-9-419)
Supplement: Additional File 2 — Microarray Data for All Mouse ProbeSets. Annotation and linear-modeling fits for all ProbeSets on the MOE430-2 array. [file 1471-2164-9-419-S2.xls]

## Sheet: legend
This table lists all ProbeSets on the MOE430-2 array. Each ProbeSet is annotated with both unstable (UniGene) and stable (Entrez Gene) identifiers as available from the Affymetrix NetAffx annotation (version na24). The coefficient and p-value from the linear model fit are given. The coefficient represents the fold-change in log2-space, while the p-values have been adjusted for multiple-testing us…

## Sheet: data
ProbeSet	UniGene ID	Entrez Gene	Gene Symbol	Coef	pvalue	Gene Title
1446771_at	Mm.32884	53857	Tuba8	4.55	4.77172e-10	Tubulin, alpha 8
1450715_at	Mm.15537	13077	Cyp1a2	2.36	4.77172e-10	cytochrome P450, family 1, subfamily a, polypeptide 2
1416612_at	Mm.214016	13078	Cyp1b1	8.22	4.77172e-10	cytochrome P450, family 1, subfamily b, polypeptide 1
1430780_a_at	Mm.18939	29858	Pmm1	4.55	2.40132e-09	phosphomannomutase 1
1451486_at	Mm.153218	71706	Slc46a3	3.07	4.18908e-08	solute carrier family 46, member 3
1428120_at	Mm.374815	68628	Fbxw9	2.14	4.18908e-08	F-box and WD-40 domain protein 9
1435459_at	Mm.10929	55990	Fmo2	4.63	5.58477e-08	flavin containing monooxygenase 2
1449273_at	Mm.154358	76884	Cyfip2	4.6	8.58413e-08	cytoplasmic FMR1 interacting protein 2
1416613_at	Mm.214016	13078	Cyp1b1	6.15	8.6352e-08	cytochrome P450, family 1, subfamily b, polypeptide 1
1434877_at	Mm.5142	18164	Nptx1	6.25	9.7657e-08	neuronal pentraxin 1
1451006_at	Mm.11223	22436	Xdh	1.66	1.24992e-07	xanthine dehydrogenase
1428347_at	Mm.154358	76884	Cyfip2	4.3	1.2996e-07	cytoplasmic FMR1 interacting protein 2
1452161_at	Mm.246398	99929	Tiparp	6.83	1.43424e-07	TCDD-inducible poly(ADP-ribose) polymerase
1452913_at	Mm.273087	66425	Pcp4l1	6.31	1.65132e-07	Purkinje cell protein 4-like 1
1423627_at	Mm.252	18104	Nqo1	4.51	1.99346e-07	NAD(P)H dehydrogenase, quinone 1
1416543_at	Mm.1025	18024	Nfe2l2	2.34	2.013e-07	nuclear factor, erythroid derived 2, like 2
1447372_at	Mm.82139	69748	Aldh16a1	1.15	2.49837e-07	aldehyde dehydrogenase 16 family, member A1
1436532_at	Mm.26361	245038	Dclk3	3.09	3.27251e-07	doublecortin-like kinase 3
1416846_a_at	Mm.321654	55983	Pdzrn3	3.17	3.78589e-07	PDZ domain containing RING finger 3
1434750_at	Mm.261859	211446	Exoc3	1.78	5.26555e-07	exocyst complex component 3
1452160_at	Mm.246398	99929	Tiparp	6.39	9.67452e-07	TCDD-inducible poly(ADP-ribose) polymerase
1451814_a_at	Mm.20801	53415	Htatip2	2.8	1.21199e-06	HIV-1 tat interactive protein 2, homolog (human)
1453435_a_at	Mm.10929	55990	Fmo2	4.34	1.5786e-06	flavin containing monooxygenase 2
1423731_at	Mm.82139	69748	Aldh16a1	1.37	1.9164e-06	aldehyde dehydrogenase 16 family, member A1
1449525_at	Mm.2900	14262	Fmo3	5.96	2.55757e-06	flavin containing monooxygenase 3
1423736_a_at	Mm.173826	69190	Dym	1.53	2.55757e-06	dymeclin
1450699_at	Mm.196558		LOC100044204 /// Selenbp1	1.73	3.5918e-06	selenium binding protein 1 /// hypothetical protein LOC100044204
1455056_at	Mm.218981	380928	Lmo7	2.14	4.12103e-06	LIM domain only 7
1419518_at	Mm.32884	53857	Tuba8	5.79	4.40838e-06	tubulin, alpha 8
1424167_a_at	Mm.18939	29858	Pmm1	4.64	5.24738e-06	phosphomannomutase 1
1437141_x_at	Mm.173826	69190	Dym	1.56	7.96411e-06	dymeclin
1449125_at	Mm.2312	66443	Tnfaip8l1	1.4	9.13668e-06	tumor necrosis factor, alpha-induced protein 8-like 1
1428442_at	Mm.330707	613262	BC029722	1.08	1.05683e-05	cDNA sequence BC029722
1455267_at	Mm.89989	26381	Esrrg	2.98	1.09307e-05	estrogen-related receptor gamma
1438855_x_at	Mm.255332	21928	Tnfaip2	2.15	1.21191e-05	tumor necrosis factor, alpha-induced protein 2
1424776_a_at	Mm.23827	246696	Slc25a28	0.92	1.61521e-05	solute carrier family 25, member 28
1427474_s_at	Mm.440885	14864	Gstm3	2.07	1.83735e-05	glutathione S-transferase, mu 3
1433595_at	---	100047674	LOC100047674	1.18	1.99185e-05	similar to solute carrier family 35 (UDP-glucuronic acid/UDP-N-acetylgalactosamine dual transporter), member D1
1433698_a_at	Mm.172411	27366	Txnl4	1.31	1.99185e-05	thioredoxin-like 4
1422217_a_at	Mm.14089	13076	Cyp1a1	9.58	2.00459e-05	cytochrome P450, family 1, subfamily a, polypeptide 1
1418134_at	Mm.23896	67453	Slc25a46	1.05	2.08829e-05	solute carrier family 25, member 46
1433977_at	Mm.274426	54710	Hs3st3b1	-0.82	2.08829e-05	heparan sulfate (glucosamine) 3-O-sulfotransferase 3B1
1417124_at	Mm.28919	56431	Dstn	0.68	2.40603e-05	destrin
1448615_at	Mm.434411	12460	Ccs	1.07	2.45361e-05	copper chaperone for superoxide dismutase
1426708_at	Mm.24842	71914	Antxr2	1.83	2.45361e-05	anthrax toxin receptor 2
1426875_s_at	Mm.218639	76650	Srxn1	1.9	2.5893e-05	sulfiredoxin 1 homolog (S. cerevisiae)
1449200_at	Mm.295168	170762	Nup155	1.83	2.78802e-05	nucleoporin 155
1451680_at	Mm.218639	76650	Srxn1	1.9	2.88187e-05	sulfiredoxin 1 homolog (S. cerevisiae)
1416308_at	Mm.344831	22235	Ugdh	1.55	2.88187e-05	UDP-glucose dehydrogenase
1419103_a_at	Mm.181473	66082	Abhd6	1.43	2.91098e-05	abhydrolase domain containing 6
1428585_at	Mm.253564	109711	Actn1	2.04	3.02234e-05	actinin, alpha 1
1416444_at	Mm.2567	54326	Elovl2	-0.82	3.12374e-05	elongation of very long chain fatty acids (FEN1/Elo2, SUR4/Elo3, yeast)-like 2
1451703_s_at	Mm.1786	11821	Aprt	1.41	3.43754e-05	adenine phosphoribosyl transferase
1425134_a_at	Mm.37613	72084	Pigx	1.11	3.78125e-05	phosphatidylinositol glycan anchor biosynthesis, class X
1427473_at	Mm.440885		Gstm3 /// LOC667824	2.39	3.78125e-05	glutathione S-transferase, mu 3 /// similar to Glutathione S-transferase Mu 3 (GST class-mu 3) (Glutathione S-transferase GT9.3)
1426721_s_at	Mm.246398	99929	Tiparp	6.13	3.78125e-05	TCDD-inducible poly(ADP-ribose) polymerase
1425627_x_at	Mm.37199		Gstm1 /// LOC100043965 /// LOC433943 /// LOC436518 /// LOC674086	0.57	3.78125e-05	glutathione S-transferase, mu 1 /// similar to Glutathione S-transferase Mu 1 (GST class-mu 1) (Glutathione S-transferase GT8.7) (pmGT10) (GST 1-1)
1434003_a_at	Mm.193086	330817	Dhps	1.73	3.78125e-05	deoxyhypusine synthase
1438617_at	Mm.211704	331535	Serpina7	-4.66	3.78125e-05	Serine (or cysteine) peptidase inhibitor, clade A (alpha-1 antiproteinase, antitrypsin), member 7
1418727_at	Mm.295168	170762	Nup155	2.52	3.82323e-05	nucleoporin 155
1418352_at	Mm.276466	15486	Hsd17b2	1.44	3.85627e-05	hydroxysteroid (17-beta) dehydrogenase 2
1460676_at	Mm.323393	74158	Josd1	1.1	5.84622e-05	Josephin domain containing 1
1448559_at	Mm.2931	14251	Flot1	0.93	6.26444e-05	flotillin 1
1448970_at	Mm.23896	67453	Slc25a46	0.94	6.86444e-05	solute carrier family 25, member 46
1431788_at	Mm.47052	75497	1700008G05Rik	3.6	6.86444e-05	RIKEN cDNA 1700008G05 gene
1417719_at	Mm.118	60406	Sap30	2.49	7.04842e-05	sin3 associated polypeptide
1455126_x_at	Mm.305990	433771	2310028O11Rik	0.75	7.19793e-05	RIKEN cDNA 2310028O11 gene
1417625_s_at	Mm.6522	12778	Cxcr7	1.36	7.31701e-05	chemokine (C-X-C motif) receptor 7
1419364_a_at	Mm.384201		EG621699 /// EG624124 /// LOC634044 /// Rps7	0.42	7.56864e-05	ribosomal protein S7 /// predicted gene, EG621699 /// predicted gene, EG624124 /// similar to 40S ribosomal protein S7 (S8)
1430190_at	Mm.425204	73332	1700041C02Rik	1.67	7.73491e-05	RIKEN cDNA 1700041C02 gene
1417429_at	Mm.976	14261	Fmo1	1.12	7.73491e-05	flavin containing monooxygenase 1
1426261_s_at	Mm.300095		Ugt1a1 /// Ugt1a10 /// Ugt1a2 /// Ugt1a5 /// Ugt1a6a /// Ugt1a6b /// Ugt1a7c /// Ugt1a9	0.49	9.1809e-05	UDP glucuronosyltransferase 1 family, polypeptide A2 /// UDP glucuronosyltransferase 1 family, polypeptide A6A /// UDP glycosyltransferase 1 family, polypeptide A10 /// UDP glucuronosyltransferase 1 family, polypeptide A7C /// UDP glucuronosyltransferase
1425351_at	Mm.218639	76650	Srxn1	1.9	9.1809e-05	sulfiredoxin 1 homolog (S. cerevisiae)
1417825_at	Mm.38055	13885	Esd	0.43	9.1809e-05	esterase D/formylglutathione hydrolase
1416727_a_at	Mm.31018	109672	Cyb5	0.55	9.22127e-05	cytochrome b-5
1441975_at	Mm.19941	56318	Acpp	2.95	0.000102065	acid phosphatase, prostate
1452026_a_at	Mm.151951	66350	Pla2g12a	3.53	0.000102065	phospholipase A2, group XIIA
1437654_at	Mm.45406	75698	3110001K24Rik	-0.73	0.000102065	RIKEN cDNA 3110001K24 gene
1425392_a_at	Mm.3077	12355	Nr1i3	1.81	0.000103233	nuclear receptor subfamily 1, group I, member 3
1435149_at	Mm.44463	18803	Plcg1	0.82	0.000103233	phospholipase C, gamma 1
1457403_at	Mm.355174	619326	9130409I23Rik	1.41	0.000103912	RIKEN cDNA 9130409I23 gene
1447909_s_at	Mm.104491	80795	Selk	0.95	0.000112302	selenoprotein K
1433685_a_at	Mm.384762	381280	6430706D22Rik	1.49	0.000112302	RIKEN cDNA 6430706D22 gene
1460244_at	Mm.441195	103149	Upb1	0.33	0.000115651	ureidopropionase, beta
1416411_at	Mm.440086	14863	Gstm2	1.47	0.000116215	glutathione S-transferase, mu 2
1433514_at	Mm.272548	75320	Etnk1	1.06	0.000116215	ethanolamine kinase 1
1423225_at	Mm.104491	80795	Selk	1.02	0.000120795	selenoprotein K
1453043_at	Mm.46188	74088	0610012H03Rik	1.57	0.000130024	RIKEN cDNA 0610012H03 gene
1425127_at	Mm.196405	15493	Hsd3b2	-1.29	0.000130024	hydroxy-delta-5-steroid dehydrogenase, 3 beta- and steroid delta-isomerase 2
1460702_at	Mm.27951	69076	Triap1	1.31	0.000130024	TP53 regulated inhibitor of apoptosis 1
1416712_at	Mm.69751	18624	Pepd	0.85	0.000130024	peptidase D
1448147_at	Mm.281356	29820	Tnfrsf19	4.05	0.000132854	tumor necrosis factor receptor superfamily, member 19
1452678_a_at	Mm.216089	70266	Ccbl1	-0.52	0.000141459	cysteine conjugate-beta lyase 1
1415701_x_at	Mm.140380		LOC100042008 /// LOC100046085 /// Rpl23	0.27	0.000145012	ribosomal protein L23 /// similar to ribosomal protein L23
1449434_at	Mm.300	12350	Car3	-0.41	0.000155721	carbonic anhydrase 3
1433944_at	Mm.61107	226098	Hectd2	2.24	0.000155721	HECT domain containing 2
1450388_s_at	Mm.10153	65960	Twsg1	0.86	0.000158285	twisted gastrulation homolog 1 (Drosophila)
1435178_x_at	Mm.332667	59008	Anapc5	0.5	0.000163125	anaphase-promoting complex subunit 5
1419262_at	Mm.289244	66948	Acad8	0.62	0.000168183	acyl-Coenzyme A dehydrogenase family, member 8
1416906_at	Mm.332667	59008	Anapc5	0.55	0.000172486	anaphase-promoting complex subunit 5
1454638_a_at	Mm.263539	18478	Pah	-0.39	0.000176641	phenylalanine hydroxylase
1429831_at	Mm.222266	83490	Pik3ap1	2.19	0.000176641	phosphoinositide-3-kinase adaptor protein 1
1448470_at	Mm.423078	14121	Fbp1	0.44	0.000181878	fructose bisphosphatase 1
1448330_at	Mm.37199	14862	Gstm1	0.61	0.000181878	glutathione S-transferase, mu 1
1427578_a_at	Mm.271674	16418	Eif6	0.61	0.000181878	eukaryotic translation initiation factor 6
1427912_at	Mm.4512	109857	Cbr3	3.49	0.000186855	carbonyl reductase 3
1417652_a_at	Mm.379025	21371	Tbca	0.59	0.000186855	tubulin cofactor a
1433616_a_at	Mm.305990	433771	2310028O11Rik	0.75	0.000186855	RIKEN cDNA 2310028O11 gene
1460680_a_at	Mm.140380		LOC100042008 /// LOC100044627 /// LOC100046085 /// Rpl23	0.27	0.000192883	ribosomal protein L23 /// similar to ribosomal protein L23 /// similar to HL23 ribosomal protein
1424835_at	Mm.31203	14865	Gstm4	1.34	0.000195213	glutathione S-transferase, mu 4
1451275_at	Mm.268922	75089	E030041M21Rik	1.17	0.000216672	RIKEN cDNA E030041M21 gene
1428553_at	Mm.29128	73046	Glrx5	0.37	0.000217004	glutaredoxin 5 homolog (S. cerevisiae)
1452083_a_at	Mm.8211	18744	Pja1	0.92	0.000226561	praja1, RING-H2 motif containing
1420796_at	Mm.290446	11624	Ahrr	2.44	0.000226561	aryl-hydrocarbon receptor repressor
1429830_a_at	Mm.247265	12509	Cd59a	0.81	0.000226561	CD59a antigen
1425183_a_at	Mm.280083	67891	Rpl4	0.29	0.000232698	ribosomal protein L4
1415676_a_at	Mm.8911	19173	Psmb5	0.37	0.000241337	proteasome (prosome, macropain) subunit, beta type 5
1424783_a_at	Mm.300095		Ugt1a1 /// Ugt1a10 /// Ugt1a2 /// Ugt1a5 /// Ugt1a6a /// Ugt1a6b /// Ugt1a7c /// Ugt1a9	0.42	0.000249835	UDP glucuronosyltransferase 1 family, polypeptide A2 /// UDP glucuronosyltransferase 1 family, polypeptide A6A /// UDP glycosyltransferase 1 family, polypeptide A10 /// UDP glucuronosyltransferase 1 family, polypeptide A7C /// UDP glucuronosyltransferase
1424358_at	Mm.23551	218793	Ube2e2	0.92	0.000252159	ubiquitin-conjugating enzyme E2E 2 (UBC4/5 homolog, yeast)
1423665_a_at	Mm.423324		EG665407 /// LOC100043295 /// LOC100045256 /// LOC100047935 /// LOC668936 /// Rpl5	0.28	0.000252536	ribosomal protein L5 /// predicted gene, EG665407 /// similar to ribosomal protein L5
1455594_at	Mm.261859	211446	Exoc3	1.7	0.00025917	exocyst complex component 3
1424008_a_at	Mm.29148	71973	Rbpms2	-0.51	0.00025917	RNA binding protein with multiple splicing 2
1430124_x_at	Mm.30085	58810	Akr1a4	0.46	0.00026547	aldo-keto reductase family 1, member A4 (aldehyde reductase)
1425033_at	Mm.24030	218103	Slc17a2	-1.34	0.000267048	solute carrier family 17 (sodium phosphate), member 2
1425230_at	Mm.31686	217214	Nags	1.2	0.000267048	N-acetylglutamate synthase
1416258_at	Mm.2661	21877	Tk1	-1.79	0.000267048	thymidine kinase 1
1452272_a_at	Mm.28124	11692	Gfer	0.46	0.000267428	growth factor, erv1 (S. cerevisiae)-like (augmenter of liver regeneration)
1454698_at	Mm.308180	57874	Ptplad1	0.51	0.000277716	protein tyrosine phosphatase-like A domain containing 1
1452059_at	Mm.28654	74150	Slc35f5	0.9	0.000307792	solute carrier family 35, member F5
1451277_at	Mm.147052	225791	Zadh2	0.96	0.00030864	zinc binding alcohol dehydrogenase, domain containing 2
1426213_at	Mm.291745	27993	Imp4	0.53	0.000310644	IMP4, U3 small nucleolar ribonucleoprotein, homolog (yeast)
1415693_at	Mm.289387	67819	Derl1	0.57	0.000311934	Der1-like domain family, member 1
1418013_at	Mm.13036	66116	Cml1	-0.95	0.000316584	camello-like 1
1448188_at	Mm.171378	22228	Ucp2	1.06	0.000333699	uncoupling protein 2 (mitochondrial, proton carrier)
1417506_at	Mm.12239	57441	Gmnn	1.14	0.000333699	geminin
1426555_at	Mm.34126	74617	Scpep1	0.87	0.000335082	serine carboxypeptidase 1
1437313_x_at	Mm.279998	97165	Hmgb2	1.4	0.000338963	high mobility group box 2
1428738_a_at	Mm.459796		D14Ertd449e /// LOC100039192 /// LOC100039257	-0.6	0.000344047	DNA segment, Chr 14, ERATO Doi 449, expressed /// similar to D14Ertd449e protein
1448506_at	Mm.290079	12401	Serpina6	1.75	0.000344439	serine (or cysteine) peptidase inhibitor, clade A, member 6
1450876_at	Mm.8655		Cfh /// LOC100048018	-0.49	0.000351213	complement component factor h /// similar to complement component factor H
1449065_at	Mm.1978		Acot1 /// LOC100044830	1.88	0.000363689	acyl-CoA thioesterase 1 /// similar to acyl-CoA thioesterase
1433763_at	Mm.10211	12499	Entpd5	1.14	0.00038286	ectonucleoside triphosphate diphosphohydrolase 5
1426449_a_at	Mm.8211	18744	Pja1	0.91	0.000383384	praja1, RING-H2 motif containing
1425628_a_at	Mm.261570	14886	Gtf2i	0.57	0.000383384	general transcription factor II I
1416913_at	Mm.88078	13884	Es1	0.28	0.000383384	esterase 1
1415944_at	Mm.2580	20969	Sdc1	-1.16	0.000396658	syndecan 1
1443147_at	Mm.442717		---	3.62	0.000417774	Transcribed locus
1423517_at	Mm.153159		Cct6a /// LOC100038887	0.5	0.000417774	chaperonin subunit 6a (zeta) /// hypothetical protein LOC100038887
1421816_at	---	630729	LOC630729	0.74	0.000435693	similar to Glutathione reductase, mitochondrial precursor (GR) (GRase)
1460196_at	Mm.26940	12408	Cbr1	1.04	0.000436939	carbonyl reductase 1
1451035_a_at	Mm.30085	58810	Akr1a4	0.46	0.000438506	aldo-keto reductase family 1, member A4 (aldehyde reductase)
1438596_at	Mm.394223	668215	LOC668215	2.9	0.000451456	hypothetical LOC668215
1422905_s_at	Mm.10929	55990	Fmo2	3.54	0.000452128	flavin containing monooxygenase 2
1418346_at	Mm.306511	27356	Insl6	2.54	0.000466563	insulin-like 6
1448122_at	Mm.439645	21454	Tcp1	0.51	0.000471018	t-complex protein 1
1416416_x_at	Mm.37199	14862	Gstm1	0.44	0.000472559	glutathione S-transferase, mu 1
1422230_s_at	Mm.389848		Cyp2a4 /// Cyp2a5 /// LOC100047711	2.45	0.000480616	cytochrome P450, family 2, subfamily a, polypeptide 4 /// cytochrome P450, family 2, subfamily a, polypeptide 5 /// similar to Cytochrome P450, family 2, subfamily a, polypeptide 4
1422997_s_at	Mm.371675		Acot1 /// Acot2 /// LOC100044830	1.79	0.000500519	acyl-CoA thioesterase 1 /// acyl-CoA thioesterase 2 /// similar to acyl-CoA thioesterase
1427035_at	Mm.270647	213053	Slc39a14	-0.72	0.000500519	solute carrier family 39 (zinc transporter), member 14
1416724_x_at	Mm.4269	21413	Tcf4	1.58	0.000500519	transcription factor 4
1433706_a_at	Mm.308180	57874	Ptplad1	0.46	0.000500519	protein tyrosine phosphatase-like A domain containing 1
1448677_at	Mm.2136	18117	Cox4nb	0.8	0.000501407	COX4 neighbor
1425718_a_at	Mm.33764	117198	Ivns1abp	-0.67	0.00050198	influenza virus NS1A binding protein
1416723_at	Mm.4269	21413	Tcf4	1.25	0.00050198	transcription factor 4
1426781_at	Mm.271296	100929	Tyw1	1.15	0.000507326	tRNA-yW synthesizing protein 1 homolog (S. cerevisiae)
1416546_a_at	Mm.262021	19988	Rpl6	0.35	0.000507326	ribosomal protein L6
1449335_at	Mm.4871	21859	Timp3	1.47	0.000507376	tissue inhibitor of metalloproteinase 3
1448854_s_at	Mm.1311		Mug-ps1 /// Mug1 /// Mug2 /// Mug4	-0.19	0.000514606	murinoglobulin, pseudogene 1 /// murinoglobulin 1 /// murinoglobulin 2 /// murinoglobulin 4
1435011_x_at	Mm.30085	58810	Akr1a4	0.43	0.000520038	aldo-keto reductase family 1, member A4 (aldehyde reductase)
1416608_a_at	Mm.290116	80748	BC004004	-0.49	0.00052698	cDNA sequence BC004004
1451386_at	Mm.24021	233016	Blvrb	0.84	0.0005485	biliverdin reductase B (flavin reductase (NADPH))
1420673_a_at	Mm.28700	93732	Acox2	0.66	0.0005485	acyl-Coenzyme A oxidase 2, branched chain
1427369_at	Mm.386833	101613	Nlrp6	1.21	0.000552062	NLR family, pyrin domain containing 6
1431177_a_at	Mm.336955		LOC100043141 /// LOC100046648 /// Rpl10a	0.42	0.000559222	ribosomal protein L10A /// similar to ribosomal protein L10a
1416979_at	Mm.332855	66537	Pomp	0.55	0.000560673	proteasome maturation protein
1455908_a_at	Mm.34126	74617	Scpep1	0.71	0.000577686	serine carboxypeptidase 1
1460581_a_at	Mm.439573		EG668182 /// LOC100039656 /// LOC100040416 /// LOC100040605 /// LOC100044916 /// LOC280047 /// LOC674921 /// LOC675192 /// Rpl13	0.47	0.000577686	ribosomal protein L13 /// similar to 60S ribosomal protein /// predicted gene, EG668182 /// similar to 60S ribosomal protein L13 /// similar to ribosomal protein L13
1434831_a_at	Mm.391700	56484	Foxo3a	1.06	0.000598893	forkhead box O3a
1450391_a_at	Mm.272197	23945	Mgll	1.34	0.000600636	monoglyceride lipase
1417962_s_at	Mm.3986	14600	Ghr	-0.44	0.000605325	growth hormone receptor
1448644_at	Mm.20818	67898	Pef1	0.46	0.000610052	penta-EF hand domain containing 1
1418191_at	Mm.326911		LOC100048346 /// Usp18	2.33	0.000617802	ubiquitin specific peptidase 18 /// similar to ubiquitin specific protease UBP43
1416273_at	Mm.255332	21928	Tnfaip2	1.93	0.000617802	tumor necrosis factor, alpha-induced protein 2
1417111_at	Mm.117294	17155	Man1a	0.44	0.000617802	mannosidase 1, alpha
1438321_x_at	Mm.279287	75007	4930504E06Rik	0.41	0.000617802	RIKEN cDNA 4930504E06 gene
1448739_x_at	Mm.298745		LOC100039740 /// LOC100042388 /// LOC100042791 /// LOC100047250 /// LOC100047329 /// LOC100047828 /// Rps18	0.3	0.000620732	ribosomal protein S18 /// similar to ribosomal protein /// similar to ribosomal protein S18
1421817_at	Mm.283573	14782	Gsr	0.73	0.000633105	glutathione reductase 1
1454859_a_at	Mm.140380		LOC100042008 /// LOC100046085 /// Rpl23	0.34	0.000642634	ribosomal protein L23 /// similar to ribosomal protein L23
1421424_a_at	Mm.4487	16790	Anpep	-0.55	0.000650611	alanyl (membrane) aminopeptidase
1430125_s_at	Mm.29247	66943	Pqlc1	0.8	0.000708053	PQ loop repeat containing 1
1428749_at	Mm.93636	235380	Dmxl2	0.92	0.000714887	Dmx-like 2
1448734_at	Mm.13787	12870	Cp	-0.42	0.00071563	ceruloplasmin
1447707_s_at	Mm.247564	207728	Pde2a	1.1	0.00071563	phosphodiesterase 2A, cGMP-stimulated
1451276_at	Mm.268922	75089	E030041M21Rik	0.99	0.00071563	RIKEN cDNA E030041M21 gene
1427963_s_at	Mm.458658	103142	Rdh9	-1.84	0.00071563	retinol dehydrogenase 9
1430123_a_at	Mm.30085	58810	Akr1a4	0.29	0.00071563	aldo-keto reductase family 1, member A4 (aldehyde reductase)
1439624_at	Mm.312095	243085	Ugt2b35	0.75	0.00071563	UDP glucuronosyltransferase 2 family, polypeptide B35
1435712_a_at	Mm.298745		LOC100039740 /// LOC100042791 /// LOC100047250 /// LOC100047828 /// Rps18	0.33	0.000723438	ribosomal protein S18 /// similar to ribosomal protein
1425034_at	Mm.24030	218103	Slc17a2	-1.46	0.000730464	solute carrier family 17 (sodium phosphate), member 2
1424811_at	Mm.441449	69049	Cml5	1.47	0.000748304	camello-like 5
1422130_at	Mm.5142	18164	Nptx1	2.34	0.000760813	neuronal pentraxin 1
1455025_at	Mm.151485	75552	Paqr9	-0.93	0.000763763	progestin and adipoQ receptor family member IX
1415852_at	Mm.6065		Impdh2 /// LOC100042069	0.63	0.000764025	inosine 5'-phosphate dehydrogenase 2 /// similar to Inosine 5-phosphate dehydrogenase 2
1434923_at	Mm.261064	68033	Cox19	0.71	0.000772471	COX19 cytochrome c oxidase assembly homolog (S. cerevisiae)
1426448_at	Mm.8211	18744	Pja1	1.07	0.000773918	praja1, RING-H2 motif containing
1416408_at	Mm.356689	11430	Acox1	-0.37	0.000780115	acyl-Coenzyme A oxidase 1, palmitoyl
1453729_a_at	Mm.10474	67281	Rpl37	0.39	0.000789241	ribosomal protein L37
1453725_a_at	Mm.193040	50529	Mrps7	0.39	0.000794878	mitchondrial ribosomal protein S7
1425246_at	Mm.46190	68314	0610008F07Rik	1.51	0.000804368	RIKEN cDNA 0610008F07 gene
1416089_at	Mm.643		LOC100046223 /// Rps15	0.27	0.000821656	ribosomal protein S15 /// similar to insulinoma protein (rig)
1426965_at	Mm.261448	76108	Rap2a	-0.74	0.000828102	RAS related protein 2a
1449844_at	Mm.103665	28248	Slco1a1	-0.49	0.000832188	solute carrier organic anion transporter family, member 1a1
1451015_at	Mm.290692	21881	Tkt	0.53	0.000866036	transketolase
1444315_at	Mm.150222	414116	D630024D03Rik	1.87	0.000878648	RIKEN cDNA D630024D03 gene
1448372_a_at	Mm.44220	56530	Tmem4	0.51	0.000878648	transmembrane protein 4
1450112_a_at	Mm.207360	14453	Gas2	-0.94	0.000878648	growth arrest specific 2
1451828_a_at	Mm.391337	50790	Acsl4	-0.96	0.000878648	acyl-CoA synthetase long-chain family member 4
1451240_a_at	Mm.261984	109801	Glo1	-0.54	0.000878648	glyoxalase 1
1455821_x_at	Mm.30049	12261	C1qbp	0.68	0.000878648	complement component 1, q subcomponent binding protein
1456125_a_at	Mm.256858		Dynll1 /// EG627788	1.21	0.000878648	dynein light chain LC8-type 1 /// predicted gene, EG627788
1452210_at	Mm.21492	327762	Dna2l	1.19	0.000917223	DNA2 DNA replication helicase 2-like (yeast)
1448080_at	---		LOC100040465 /// LOC100046261	-3.21	0.000924776	hypothetical protein LOC100040465 /// similar to myosin XV
1418634_at	Mm.290610	18128	Notch1	1.67	0.000971967	Notch gene homolog 1 (Drosophila)
1451753_at	Mm.2251	18845	Plxna2	-1.14	0.00101836	plexin A2
1451134_a_at	Mm.28626	69742	Tm2d2	0.34	0.00104846	TM2 domain containing 2
1431109_at	Mm.462828	71373	Prr16	-1.17	0.00104846	proline rich 16
1429352_at	Mm.28252	68591	Mocos	0.72	0.00104846	molybdenum cofactor sulfurase
1460432_a_at	Mm.289992	16341	Eif3e	0.34	0.00105704	eukaryotic translation initiation factor 3, subunit E
1436514_at	Mm.434818	14735	Gpc4	-0.58	0.00109169	glypican 4
1460739_at	Mm.1144	52915	Zmiz2	0.82	0.00110859	zinc finger, MIZ-type containing 2
1449024_a_at	Mm.2284	15211	Hexa	0.45	0.00112365	hexosaminidase A
1435151_a_at	Mm.236868	27050	Rps3	0.21	0.00112365	ribosomal protein S3
1434091_at	Mm.256025	14073	Faah	0.66	0.00115028	fatty acid amide hydrolase
1427027_a_at	Mm.358698	66596	Gtf3a	0.6	0.0012037	general transcription factor III A
1426480_at	Mm.280484	66711	Sbds	0.55	0.00121587	Shwachman-Bodian-Diamond syndrome homolog (human)
1424108_at	Mm.261984	109801	Glo1	-0.48	0.00121587	glyoxalase 1
1460197_a_at	Mm.31403	117167	Steap4	-1.12	0.00121587	STEAP family member 4
1455301_at	Mm.434326	330319	Wipf3	1.88	0.00122078	WAS/WASL interacting protein family, member 3
1452889_at	Mm.276721	76429	2310007H09Rik	0.81	0.00123457	RIKEN cDNA 2310007H09 gene
1423801_a_at	Mm.1786	11821	Aprt	1.17	0.00125469	adenine phosphoribosyl transferase
1424519_at	Mm.296088	212508	Mtg1	0.68	0.00125469	mitochondrial GTPase 1 homolog (S. cerevisiae)
1434725_at	Mm.19316	207798	Gramd1c	1.56	0.00126918	GRAM domain containing 1C
1455470_x_at	Mm.271967	16796	Lasp1	-0.75	0.00129749	LIM and SH3 protein 1
1436070_at	Mm.261984	109801	Glo1	-0.73	0.00133033	glyoxalase 1
1417339_a_at	Mm.256858		Dynll1 /// EG627788	1.16	0.0013453	dynein light chain LC8-type 1 /// predicted gene, EG627788
1435593_x_at	Mm.279839	20115	Rps7	0.44	0.00135126	ribosomal protein S7
1451455_at	Mm.37547	232078	Thnsl2	0.68	0.00136813	threonine synthase-like 2 (bacterial)
1426236_a_at	Mm.210745	14645	Glul	-0.62	0.00136813	glutamate-ammonia ligase (glutamine synthetase)
1451748_a_at	Mm.159185	52690	Setd3	0.46	0.00140689	SET domain containing 3
1451501_a_at	Mm.3986	14600	Ghr	-0.27	0.00142529	growth hormone receptor
1451804_a_at	Mm.211047	68732	Lrrc16	-1.56	0.00143007	leucine rich repeat containing 16
1417314_at	Mm.653	14962	Cfb	0.31	0.00146057	complement factor B
1418710_at	Mm.247265	12509	Cd59a	0.65	0.00146173	CD59a antigen
1450866_a_at	Mm.44225	27397	Mrpl17	0.46	0.00146503	mitochondrial ribosomal protein L17
1416996_at	Mm.387293	54610	Tbc1d8	1.44	0.00147698	TBC1 domain family, member 8
1438633_x_at	Mm.271967	16796	Lasp1	-0.72	0.00148157	LIM and SH3 protein 1
1416809_at	Mm.332844	13112	Cyp3a11	-0.4	0.00149812	cytochrome P450, family 3, subfamily a, polypeptide 11
1453118_s_at	Mm.307846		LOC100047372 /// Rpl22	0.26	0.00150842	ribosomal protein L22 /// similar to ribosomal protein L22
1423271_at	Mm.390683	14619	Gjb2	0.47	0.00150842	gap junction membrane channel protein beta 2
1426661_at	Mm.142380		EG665189 /// Rpl27a	0.27	0.00150842	ribosomal protein L27a /// predicted gene, EG665189
1428739_at	Mm.372459		2310040A07Rik /// LOC100042420	-1.32	0.00152078	RIKEN cDNA 2310040A07 gene /// similar to 2310040A07Rik protein
1417398_at	Mm.276572	66922	Rras2	0.92	0.00153673	related RAS viral (r-ras) oncogene homolog 2
1419905_s_at	Mm.18832	15446	Hpgd	1.02	0.00154037	hydroxyprostaglandin dehydrogenase 15 (NAD)
1429612_at	Mm.295565	78798	Eml4	1.55	0.00154037	echinoderm microtubule associated protein like 4
1428885_at	Mm.273958	71562	Afmid	-1.05	0.00154037	arylformamidase
1423880_at	Mm.9257	28088	D10Wsu52e	0.37	0.00155097	DNA segment, Chr 10, Wayne State University 52, expressed
1436056_at	Mm.23611	16554	Kif13b	-0.66	0.00155574	kinesin family member 13B
1419149_at	Mm.250422	18787	Serpine1	5.25	0.00159368	serine (or cysteine) peptidase inhibitor, clade E, member 1
1417080_a_at	Mm.425568	26940	Ecsit	0.37	0.00159368	ECSIT homolog (Drosophila)
1429001_at	Mm.293463	69656	Pir	0.88	0.00161302	pirin
1460425_at	Mm.46129	75462	1700001C19Rik	-0.91	0.00161641	RIKEN cDNA 1700001C19 gene
1417110_at	Mm.117294	17155	Man1a	0.64	0.00167233	mannosidase 1, alpha
1418888_a_at	Mm.28212	27361	Sepx1	-0.26	0.00167265	selenoprotein X 1
1448967_at	Mm.38244	66536	Nipsnap3a	-0.36	0.00167987	nipsnap homolog 3A (C. elegans)
1437279_x_at	Mm.2580	20969	Sdc1	-0.92	0.0016876	syndecan 1
1450084_s_at	Mm.33764	117198	Ivns1abp	-0.75	0.00170539	influenza virus NS1A binding protein
1454706_at	Mm.323072	78610	Uvrag	0.71	0.00172957	UV radiation resistance associated gene
1455485_x_at	Mm.180458	22121	Rpl13a	0.31	0.00173835	ribosomal protein L13a
1443838_x_at	Mm.38901	56473	Fads2	-0.72	0.00177407	fatty acid desaturase 2
1440993_at	Mm.36341	102293	AW111846	-0.35	0.00183955	Expressed sequence AW111846
1455364_a_at	Mm.279839		EG640050 /// Rps7	0.56	0.00184633	ribosomal protein S7 /// predicted gene, EG640050
1455396_at	Mm.270043	54670	Atp8b1	-0.82	0.00185262	ATPase, class I, type 8B, member 1
1427428_at	Mm.390017	75863	Clec4g	-0.59	0.00185391	C-type lectin domain family 4, member g
1454748_at	Mm.288368	223646	Naprt1	0.5	0.00194721	nicotinate phosphoribosyltransferase domain containing 1
1455084_x_at	Mm.29890	108037	Shmt2	0.58	0.00197846	serine hydroxymethyltransferase 2 (mitochondrial)
1449255_a_at	Mm.2050		LOC100039748 /// LOC100043209 /// LOC100043670 /// LOC100043805 /// LOC100044457 /// LOC100048630 /// Rpl15	0.33	0.00198602	ribosomal protein L15 /// similar to ribosomal protein L15
1426246_at	Mm.127156	19128	Pros1	-0.43	0.00198602	protein S (alpha)
1451101_a_at	Mm.352374		LOC100040426 /// LOC100043527 /// LOC100044740 /// LOC100048156 /// Rps28	0.24	0.0019901	ribosomal protein S28 /// similar to ribosomal protein S28
1428152_a_at	Mm.379251	76808	Rpl18a	0.32	0.0019901	Ribosomal protein L18A
1439538_at	---	67433	Ccdc127	-0.49	0.00210613	coiled-coil domain containing 127
1428090_at	Mm.30256	69956	Ptcd3	0.62	0.00210816	Pentatricopeptide repeat domain 3
1438723_a_at	Mm.275810		EG666274 /// Rps10	0.26	0.00214852	ribosomal protein S10 /// predicted gene, EG666274
1448178_a_at	Mm.256034	12462	Cct3	0.43	0.00217528	chaperonin subunit 3 (gamma)
1417495_x_at	Mm.13787	12870	Cp	-0.41	0.00222798	ceruloplasmin
1437119_at	Mm.340943	78943	Ern1	-0.69	0.00223794	Endoplasmic reticulum (ER) to nucleus signalling 1
1448632_at	Mm.787	19171	Psmb10	0.88	0.00231924	proteasome (prosome, macropain) subunit, beta type 10
1433689_s_at	Mm.13944	76846	Rps9	0.31	0.00231924	ribosomal protein S9
1460175_at	Mm.389421		LOC100038875 /// LOC100046668 /// Rps23	0.23	0.00235162	ribosomal protein S23 /// ribosomal protein S23-like /// similar to yeast ribosomal protein S28 homologue
1436924_x_at	Mm.387108		EG665562 /// EG667682 /// EG668850 /// Ero1l /// LOC100042740 /// LOC100047426 /// LOC638193 /// LOC638399 /// LOC665533 /// LOC673582 /// LOC675018 /// Rpl31	0.24	0.00237445	ERO1-like (S. cerevisiae) /// ribosomal protein L31 /// similar to ribosomal protein L31 /// predicted gene, EG665562 /// predicted gene, EG667682 /// predicted gene, EG668850
1426265_x_at	Mm.285076	235339	Dlat	0.59	0.00239334	dihydrolipoamide S-acetyltransferase (E2 component of pyruvate dehydrogenase complex)
1417580_s_at	Mm.196558		LOC100044204 /// Selenbp1	0.8	0.00239334	selenium binding protein 1 /// hypothetical protein LOC100044204
1436845_at	Mm.71710	12006	Axin2	1.62	0.00239334	axin2
1436771_x_at	Mm.252080	110208	Pgd	0.97	0.00239334	phosphogluconate dehydrogenase
1449425_at	Mm.33653	22413	Wnt2	1.62	0.00240679	wingless-related MMTV integration site 2
1448461_a_at	Mm.295875		LOC100044980 /// Thoc7	0.38	0.00248826	THO complex 7 homolog (Drosophila) /// similar to Thoc7 protein
1455988_a_at	Mm.153159		Cct6a /// LOC100038887	0.41	0.00248826	chaperonin subunit 6a (zeta) /// hypothetical protein LOC100038887
1419906_at	Mm.18832	15446	Hpgd	1.42	0.00251413	Hydroxyprostaglandin dehydrogenase 15 (NAD)
1457117_at	Mm.1025	18024	Nfe2l2	2.38	0.00251413	nuclear factor, erythroid derived 2, like 2
1427385_s_at	Mm.253564	109711	Actn1	3.39	0.00251745	actinin, alpha 1
1417660_s_at	Mm.216528	56433	Vps29	0.42	0.0025209	vacuolar protein sorting 29 (S. pombe)
1416141_a_at	Mm.391260		EG666577 /// LOC667739 /// Rps6	0.26	0.00256458	ribosomal protein S6 /// predicted gene, EG666577 /// similar to ribosomal protein S6
1455502_at	Mm.36410	228355	Madd	-0.53	0.00258172	MAP-kinase activating death domain
1419450_at	Mm.180546	66612	Ormdl3	-0.74	0.00260011	ORM1-like 3 (S. cerevisiae)
1428520_at	Mm.186936	68731	1110032A13Rik	0.56	0.00260174	RIKEN cDNA 1110032A13 gene
1418804_at	Mm.125110	84112	Sucnr1	-1.28	0.00260174	succinate receptor 1
1451348_at	Mm.295397	97998	Depdc6	0.48	0.00262065	DEP domain containing 6
1457717_at	Mm.443881	105573	AI987986	-0.88	0.00265227	expressed sequence AI987986
1417835_at	Mm.1311	17836	Mug1	-0.24	0.00267206	murinoglobulin 1
1439443_x_at	Mm.290692	21881	Tkt	0.52	0.00268349	transketolase
1456315_a_at	Mm.241205	30963	Ptpla	0.6	0.00269535	protein tyrosine phosphatase-like (proline instead of catalytic arginine), member a
1452893_s_at	Mm.372459		1110065P19Rik /// 2310040A07Rik /// LOC100042420	-1.72	0.00269535	RIKEN cDNA 1110065P19 gene /// RIKEN cDNA 2310040A07 gene /// similar to 2310040A07Rik protein
1425626_at	Mm.37199		Gstm1 /// LOC100043965 /// LOC433943 /// LOC436518 /// LOC674086	0.59	0.00269535	glutathione S-transferase, mu 1 /// similar to Glutathione S-transferase Mu 1 (GST class-mu 1) (Glutathione S-transferase GT8.7) (pmGT10) (GST 1-1)
1430570_at	Mm.105278	70789	Kynu	-0.67	0.00269535	kynureninase (L-kynurenine hydrolase)
1415716_a_at	Mm.270283		LOC100043572 /// LOC100043813 /// LOC100046960 /// LOC100047537 /// Rps27	0.34	0.00269535	ribosomal protein S27 /// similar to hCG1783679 /// similar to metallopanstimulin
1417384_at	Mm.10211	12499	Entpd5	0.9	0.00269535	ectonucleoside triphosphate diphosphohydrolase 5
1433968_a_at	Mm.251188	230316	Megf9	-1.16	0.00269535	multiple EGF-like-domains 9
1448550_at	Mm.218846	16803	Lbp	-0.96	0.00272661	lipopolysaccharide binding protein
1436618_at	Mm.121485	94282	Sfxn5	-1	0.00273069	sideroflexin 5
1452167_at	Mm.270950	69227	2810407C02Rik	0.19	0.00273434	RIKEN cDNA 2810407C02 gene
1423744_x_at	Mm.458178		Eif2s3x /// LOC100039419	0.27	0.00273434	eukaryotic translation initiation factor 2, subunit 3, structural gene X-linked /// similar to translation initiation factor eIF-2 gamma subunit
1434004_at	Mm.193086	330817	Dhps	0.71	0.00273434	deoxyhypusine synthase
1423763_x_at	Mm.352374		LOC100043527 /// LOC100048156 /// Rps28	0.28	0.00274597	ribosomal protein S28 /// similar to ribosomal protein S28
1439235_x_at	Mm.28626	69742	Tm2d2	0.43	0.00274597	TM2 domain containing 2
1452703_at	Mm.210899	74340	4631427C17Rik	-0.71	0.00280398	RIKEN cDNA 4631427C17 gene
1417494_a_at	Mm.13787	12870	Cp	-0.34	0.00282586	ceruloplasmin
1428385_at	Mm.27064	71779	2008-03-01	-0.34	0.00282605	membrane-associated ring finger (C3HC4) 8
1417364_at	Mm.247762		Eef1g /// LOC100043330 /// LOC100047986	0.31	0.00287993	eukaryotic translation elongation factor 1 gamma /// similar to eukaryotic translation elongation factor 1 gamma
1434565_at	Mm.343809	68755	Cgrrf1	0.33	0.00287993	cell growth regulator with ring finger domain 1
1435101_at	Mm.28131	116891	Derl2	-0.72	0.00292356	Der1-like domain family, member 2
1421088_at	Mm.1528	14735	Gpc4	-0.32	0.00296324	glypican 4
1434674_at	Mm.342337	17101	Lyst	-1.31	0.00296324	lysosomal trafficking regulator
1451714_a_at	Mm.18494	26397	Map2k3	0.37	0.00296966	mitogen activated protein kinase kinase 3
1416420_a_at	Mm.406256		EG637379 /// LOC100040021 /// LOC100042823 /// LOC100042832 /// LOC100045565 /// LOC100046185 /// LOC100048162 /// Rpl9	0.26	0.00299471	ribosomal protein L9 /// predicted gene, EG637379 /// similar to ribosomal protein L9 /// similar to 60S ribosomal protein L9
1460189_at	Mm.11535	28199	Wdr23	-0.32	0.00300822	WD repeat domain 23
1417185_at	Mm.425949	110454	Ly6a	0.96	0.00303157	lymphocyte antigen 6 complex, locus A
1448689_at	Mm.276572	66922	Rras2	0.9	0.00306545	related RAS viral (r-ras) oncogene homolog 2
1417812_a_at	Mm.435441	16780	Lamb3	0.94	0.00306545	laminin, beta 3
1448566_at	Mm.28756	53945	Slc40a1	-0.71	0.00308524	solute carrier family 40 (iron-regulated transporter), member 1
1417308_at	Mm.326167	18746	Pkm2	1	0.00312786	pyruvate kinase, muscle
1427482_a_at	Mm.119320		Car8 /// LOC676792	-0.97	0.00314205	carbonic anhydrase 8 /// similar to Carbonic anhydrase-related protein (CARP) (CA-VIII)
1423693_at	Mm.2131	109901	Ela1	-0.9	0.00314893	elastase 1, pancreatic
1426656_at	Mm.279287	75007	4930504E06Rik	0.45	0.00317725	RIKEN cDNA 4930504E06 gene
1428981_at	Mm.290727	76971	2810007J24Rik	-0.48	0.00317725	RIKEN cDNA 2810007J24 gene
1426785_s_at	Mm.272197	23945	Mgll	1.24	0.00318293	monoglyceride lipase
1415943_at	Mm.2580	20969	Sdc1	-0.96	0.00321903	syndecan 1
1448682_at	Mm.256858	56455	Dynll1	1.35	0.00322161	dynein light chain LC8-type 1
1417982_at	Mm.27136	72999	Insig2	-0.93	0.00325329	insulin induced gene 2
1428622_at	Mm.393497	97998	Depdc6	0.37	0.00329057	DEP domain containing 6
1460173_at	Mm.271967	16796	Lasp1	-0.69	0.00332303	LIM and SH3 protein 1
1437380_x_at	Mm.252080	110208	Pgd	1.11	0.00339227	phosphogluconate dehydrogenase
1454808_at	Mm.26834	68514	Efha1	0.72	0.00342161	EF hand domain family A1
1455832_a_at	Mm.13145	22247	Umps	0.9	0.00342161	uridine monophosphate synthetase
1423728_at	Mm.206404	223691	Eif3eip	0.31	0.00342161	eukaryotic translation initiation factor 3, subunit E interacting protein
1423153_x_at	Mm.8655		Cfh /// LOC100048018	-0.5	0.00342161	complement component factor h /// similar to complement component factor H
1428988_at	Mm.23942	76408	Abcc3	0.82	0.00342161	ATP-binding cassette, sub-family C (CFTR/MRP), member 3
1417886_at	Mm.27503		1810009A15Rik /// LOC100048454	0.72	0.00342161	RIKEN cDNA 1810009A15 gene /// hypothetical protein LOC100048454
1434592_at	Mm.186778	72472	Slc16a10	-1.49	0.00342161	solute carrier family 16 (monocarboxylic acid transporters), member 10
1417382_at	Mm.10211	12499	Entpd5	0.88	0.00342939	ectonucleoside triphosphate diphosphohydrolase 5
1421529_a_at	Mm.210155	50493	Txnrd1	0.56	0.00344151	thioredoxin reductase 1
1457287_at	Mm.30907		---	-0.49	0.00345054	Transcribed locus
1423132_a_at	Mm.390634		5730427N09Rik /// EG433230 /// LOC636306	0.2	0.00350702	RIKEN cDNA 5730427N09 gene /// predicted gene, EG433230 /// similar to TGF beta-inducible nuclear protein 1 (L-name related LNR42)
1419436_at	Mm.220362	50702	Cfhr1	-0.39	0.00351488	complement factor H-related 1
1422495_a_at	Mm.2756	15312	Hmgn1	0.45	0.00351688	high mobility group nucleosomal binding domain 1
1424089_a_at	Mm.4269	21413	Tcf4	1.37	0.00351688	transcription factor 4
1448649_at	Mm.1193	13809	Enpep	-0.73	0.00353701	glutamyl aminopeptidase
1450964_a_at	Mm.366315	100273	Osbpl9	-0.44	0.00353701	oxysterol binding protein-like 9
1424694_at	Mm.30013	67017	2010011I20Rik	-0.45	0.00353701	RIKEN cDNA 2010011I20 gene
1436168_at	Mm.372587	320926	C730029A08Rik	-1.07	0.00355302	RIKEN cDNA C730029A08 gene
1449816_at	Mm.6562	57429	Sult5a1	1.55	0.00356366	sulfotransferase family 5A, member 1
1418237_s_at	Mm.4352	12822	Col18a1	-0.45	0.00356366	procollagen, type XVIII, alpha 1
1417608_a_at	Mm.180458	22121	Rpl13a	0.36	0.00356366	ribosomal protein L13a
1436039_at	Mm.85165		---	-0.64	0.00356366	Transcribed locus
1448990_a_at	Mm.3390	17912	Myo1b	0.58	0.00357119	myosin IB
1426655_a_at	Mm.279287	75007	4930504E06Rik	0.37	0.00357119	RIKEN cDNA 4930504E06 gene
1424273_at	Mm.29119	226105	Cyp2c70	-0.63	0.00357119	cytochrome P450, family 2, subfamily c, polypeptide 70
1452791_at	Mm.260661	71883	Coq2	0.63	0.00359874	coenzyme Q2 homolog, prenyltransferase (yeast)
1417720_at	Mm.4896	20022	Polr2j	0.42	0.00361101	polymerase (RNA) II (DNA directed) polypeptide J
1426288_at	Mm.275149	228357	Lrp4	3.01	0.00365405	low density lipoprotein receptor-related protein 4
1429089_s_at	Mm.160131	243219	2900026A02Rik	1.15	0.00365483	RIKEN cDNA 2900026A02 gene
1460008_x_at	Mm.387108		EG667682 /// Ero1l /// Rpl31	0.2	0.00367216	ERO1-like (S. cerevisiae) /// ribosomal protein L31 /// predicted gene, EG667682
1423358_at	Mm.263319	107522	Ece2	0.51	0.00371723	endothelin converting enzyme 2
1449183_at	Mm.100940	12846	Comt	0.53	0.0037507	catechol-O-methyltransferase
1424041_s_at	Mm.219527		C1s /// LOC100044326	-0.31	0.0037674	complement component 1, s subcomponent /// similar to Complement component 1, s subcomponent
1417422_at	Mm.29395	14711	Gnmt	-0.26	0.00377205	glycine N-methyltransferase
1416024_x_at	Mm.256034	12462	Cct3	0.38	0.00377205	chaperonin subunit 3 (gamma)
1440327_at	Mm.441143	107131	AI195470	-1.1	0.00378798	expressed sequence AI195470
1456056_a_at	Mm.28524	28006	D6Wsu116e	0.54	0.00382855	DNA segment, Chr 6, Wayne State University 116, expressed
1416453_x_at	Mm.455526		EG432865 /// EG668354 /// LOC100039751 /// LOC627835 /// LOC665325 /// LOC668406 /// LOC670832 /// LOC671641 /// LOC676277 /// Rps12	0.29	0.00393358	ribosomal protein S12 /// predicted gene, EG432865 /// similar to ribosomal protein S12 /// similar to 40S ribosomal protein S12 /// predicted gene, EG668354
1424485_at	Mm.28341	30924	Angptl3	0.45	0.00398077	angiopoietin-like 3
1434598_at	Mm.234944	217980	Larp5	-0.35	0.00398077	La ribonucleoprotein domain family, member 5
1437976_x_at	Mm.390261		LOC100039571 /// LOC100041163 /// LOC100043755 /// LOC100046821 /// LOC100048286 /// Rpl23a	0.31	0.00398077	ribosomal protein L23a /// similar to ribosomal protein L23a
1421971_a_at	Mm.328851	79044	Mrps34	0.34	0.00401832	mitochondrial ribosomal protein S34
1416605_at	Mm.28203	52530	Nola2	0.75	0.00401832	nucleolar protein family A, member 2
1423706_a_at	Mm.252080	110208	Pgd	1.03	0.00408393	phosphogluconate dehydrogenase
1435177_a_at	Mm.332667	59008	Anapc5	0.48	0.00409674	anaphase-promoting complex subunit 5
1435417_at	Mm.27054	329828	AI464131	1.03	0.00412431	expressed sequence AI464131
1437907_a_at	Mm.379025	21371	Tbca	0.45	0.00418179	tubulin cofactor a
1415979_x_at	Mm.379004	19989	Rpl7	0.17	0.00418676	ribosomal protein L7
1417718_at	Mm.427309	53356	Eif3g	0.43	0.00424705	eukaryotic translation initiation factor 3, subunit G
1426567_a_at	Mm.29247	66943	Pqlc1	0.77	0.0042657	PQ loop repeat containing 1
1422925_s_at	Mm.202331	171281	Acot3	3.74	0.0042662	acyl-CoA thioesterase 3
1417632_at	Mm.340818	11975	Atp6v0a1	0.59	0.0042662	ATPase, H+ transporting, lysosomal V0 subunit A1
1434422_at	Mm.432181	98341	AI428479	-0.91	0.0042662	expressed sequence AI428479
1448813_at	Mm.24547	67758	Aadac	-0.44	0.00429474	arylacetamide deacetylase (esterase)
1455713_x_at	Mm.36241	12034	Phb2	0.36	0.00429474	prohibitin 2
1431916_at	Mm.158717	15494	Hsd3b3	-1.61	0.00429474	hydroxy-delta-5-steroid dehydrogenase, 3 beta- and steroid delta-isomerase 3
1418123_at	Mm.284811	22248	Unc119	-1.17	0.00429474	unc-119 homolog (C. elegans)
1415921_a_at	Mm.281356	29820	Tnfrsf19	0.85	0.00429474	tumor necrosis factor receptor superfamily, member 19
1417258_at	Mm.282158	12465	Cct5	0.4	0.00429474	chaperonin subunit 5 (epsilon)
1416271_at	Mm.28209	64058	Perp	0.37	0.00429474	PERP, TP53 apoptosis effector
1423346_at	Mm.29648	13244	Degs1	-0.3	0.00433218	degenerative spermatocyte homolog 1 (Drosophila)
1423049_a_at	Mm.121878	22003	Tpm1	1.08	0.00434788	tropomyosin 1, alpha
1420760_s_at	Mm.30837	17988	Ndrg1	1.84	0.00436109	N-myc downstream regulated gene 1
1435074_at	Mm.27742	71900	Tmem106b	-0.39	0.00437131	transmembrane protein 106B
1425387_at	Mm.37605	116852	Akr1c20	-0.47	0.00445153	aldo-keto reductase family 1, member C20
1434072_at	Mm.339760	237781	Smcr7	-0.58	0.00445153	Smith-Magenis syndrome chromosome region, candidate 7 homolog (human)
1436822_x_at	Mm.458419		EG620155 /// Hk1 /// LOC100040745 /// LOC100040929 /// LOC100042067 /// LOC100042583 /// LOC100043273 /// LOC100043872 /// LOC100044877 /// LOC100045380 /// LOC100045527 /// LOC100045668 /// LOC100048040 /// LOC100048228 /// LOC676276 /// Rpl17	0.34	0.00445153	hexokinase 1 /// ribosomal protein L17 /// predicted gene, EG620155 /// similar to 60S ribosomal protein L17 (L23) (Amino acid starvation-induced protein) (ASI) /// similar to Rpl17 protein /// similar to Ac2-210 /// similar to Ribosomal protein L17
1419423_at	Mm.279611	192188	Stab2	-0.39	0.0044533	stabilin 2
1421832_at	Mm.10153	65960	Twsg1	0.99	0.00457928	twisted gastrulation homolog 1 (Drosophila)
1428671_at	Mm.441142	72275	2200002D01Rik	0.84	0.0046533	RIKEN cDNA 2200002D01 gene
1452145_at	Mm.22183	100198	H6pd	0.6	0.00465622	hexose-6-phosphate dehydrogenase (glucose 1-dehydrogenase)
1423721_at	Mm.121878	22003	Tpm1	0.91	0.00465622	tropomyosin 1, alpha
1426808_at	Mm.248615	16854	Lgals3	1	0.00470925	lectin, galactose binding, soluble 3
1449568_at	Mm.45274	83379	Klb	0.81	0.00472001	klotho beta
1433554_at	Mm.320432	231874	AU022870	0.24	0.00475976	expressed sequence AU022870
1452156_a_at	Mm.436702	64652	Nisch	0.35	0.00482168	nischarin
1426660_x_at	Mm.443576		LOC100039571 /// LOC100041163 /// LOC100041478 /// LOC100043755 /// LOC100046437 /// LOC100046821 /// Rpl23a	0.34	0.00489178	ribosomal protein L23a /// similar to ribosomal protein L23a
1434330_at	Mm.34483	272589	Tbcel	0.73	0.0049039	tubulin folding cofactor E-like
1425163_at	Mm.218444	224833	AI661453	-0.72	0.00492313	expressed sequence AI661453
1417870_x_at	Mm.156919	64138	Ctsz	0.31	0.00492313	cathepsin Z
1424924_at	Mm.214344	140740	Sec63	-0.36	0.00499537	SEC63-like (S. cerevisiae)
1417466_at	Mm.20954	19737	Rgs5	-0.52	0.0049978	regulator of G-protein signaling 5
1424000_a_at	Mm.196538	27207	Rps11	0.24	0.00505415	ribosomal protein S11
1429796_at	---	545156	Kalrn	-0.94	0.00505415	kalirin, RhoGEF kinase
1449394_at	Mm.272223	28253	Slco1b2	-0.4	0.0050603	solute carrier organic anion transporter family, member 1b2
1437510_x_at	Mm.42767		LOC100040123 /// LOC100041925 /// LOC100046501 /// LOC100047615 /// Rps17	0.34	0.00507882	ribosomal protein S17 /// similar to ribosomal protein S17 /// similar to 40S ribosomal protein S17
1431183_at	Mm.263673	73467	1700066M21Rik	-1.09	0.00510461	RIKEN cDNA 1700066M21 gene
1417801_a_at	Mm.2817	19024	Ppfibp2	1.04	0.00510461	protein tyrosine phosphatase, receptor-type, F interacting protein, binding protein 2
1434149_at	Mm.4269	21413	Tcf4	1.2	0.00510461	transcription factor 4
1418605_at	Mm.107483	22025	Nr2c1	1.01	0.00516065	nuclear receptor subfamily 2, group C, member 1
1426659_a_at	Mm.443576		LOC100041163 /// LOC100041478 /// LOC100046437 /// LOC100046821 /// Rpl23a	0.32	0.00527163	ribosomal protein L23a /// similar to ribosomal protein L23a
1417574_at	Mm.303231	20315	Cxcl12	-0.69	0.00539745	chemokine (C-X-C motif) ligand 12
1455401_at	Mm.394637	207565	Camkk2	0.64	0.00541661	calcium/calmodulin-dependent protein kinase kinase 2, beta
1425829_a_at	Mm.31403	117167	Steap4	-1.31	0.00541661	STEAP family member 4
1436995_a_at	Mm.306548	19941	Rpl26	0.32	0.00541661	ribosomal protein L26
1425057_at	Mm.261389	68371	Pbld	0.57	0.00543383	phenazine biosynthesis-like protein domain containing
1426059_at	Mm.100043	231103	Gckr	0.77	0.00544574	glucokinase regulatory protein
1450725_s_at	Mm.306954	23831	Car14	-0.82	0.0054831	carbonic anhydrase 14
1452534_a_at	Mm.279998	97165	Hmgb2	1.54	0.0054831	high mobility group box 2
1419401_at	Mm.253061	142688	Asb13	-0.56	0.00549535	ankyrin repeat and SOCS box-containing protein 13
1438626_x_at	Mm.289810	67115	Rpl14	0.32	0.0055576	ribosomal protein L14
1435727_s_at	Mm.33207	65970	Lima1	-0.93	0.0055882	LIM domain and actin binding 1
1457826_a_at	Mm.46699	208501	1810043H04Rik	0.41	0.00563591	RIKEN cDNA 1810043H04 gene
1433569_x_at	Mm.322186		LOC100045999 /// Ran /// Rasl2-9	0.39	0.00563639	RAN, member RAS oncogene family /// RAS-like, family 2, locus 9 /// similar to RAN, member RAS oncogene family
1433694_at	Mm.430730		LOC100047223 /// Pde3b	-0.33	0.00564055	phosphodiesterase 3B, cGMP-inhibited /// similar to phosphodiesterase 3B
1423850_at	Mm.260009	28114	Nsun2	0.4	0.0057428	NOL1/NOP2/Sun domain family 2
1427875_a_at	Mm.140568	68436	Rpl34	0.28	0.0057428	ribosomal protein L34
1434520_at	---	235293	Sc5d	-0.86	0.00574664	sterol-C5-desaturase (fungal ERG3, delta-5-desaturase) homolog (S. cerevisae)
1437610_x_at	Mm.338718	20116	Rps8	0.38	0.00574664	ribosomal protein S8
1423855_x_at	Mm.359362		LOC100040745 /// LOC100041933 /// LOC100042067 /// LOC100042880 /// LOC100045527 /// LOC100046300 /// Rpl17	0.3	0.00578249	ribosomal protein L17 /// similar to Rpl17 protein /// similar to Ribosomal protein L17
1455245_x_at	Mm.319719	270106	Rpl13	0.42	0.0057853	ribosomal protein L13
1435897_at	Mm.104368	19951	Rpl32	0.42	0.00578878	ribosomal protein L32
1455093_a_at	Mm.197554	11625	Ahsg	-0.1	0.00579034	alpha-2-HS-glycoprotein
1416831_at	Mm.8856	18010	Neu1	0.44	0.00579034	neuraminidase 1
1438179_s_at	Mm.25298	58523	Elp2	0.35	0.00579034	elongation protein 2 homolog (S. cerevisiae)
1455350_at	Mm.315212	96957	Tmem62	0.98	0.00582416	transmembrane protein 62
1454680_at	Mm.26480	320661	D5Ertd579e	-0.52	0.00582416	DNA segment, Chr 5, ERATO Doi 579, expressed
1427079_at	Mm.332295	100732	Mapre3	0.66	0.00582416	microtubule-associated protein, RP/EB family, member 3
1417762_a_at	Mm.30066	26961	Rpl8	0.24	0.00582416	ribosomal protein L8
1418883_a_at	Mm.371570	18458	Pabpc1	0.33	0.00582416	poly A binding protein, cytoplasmic 1
1424951_at	Mm.18814	66898	Baiap2l1	-0.66	0.00584844	BAI1-associated protein 2-like 1
1428853_at	Mm.228798	19206	Ptch1	-1.02	0.00595007	patched homolog 1
1450668_s_at	Mm.215667	15528	Hspe1	0.5	0.00595843	heat shock protein 1 (chaperonin 10)
1435873_a_at	Mm.129371		Rpl13a /// Zfp526	0.29	0.00596497	ribosomal protein L13a /// zinc finger protein 526
1422475_a_at	Mm.391785		EG668144 /// LOC100043780 /// LOC623448 /// LOC636284 /// Rps3a	0.29	0.00602694	ribosomal protein S3a /// similar to Ribosomal protein S3a /// similar to 40S ribosomal protein S3a /// predicted gene, EG668144
1440179_x_at	Mm.295212	268291	Ibrdc1	0.63	0.00604666	IBR domain containing 1
1416519_at	---		LOC100043483 /// LOC100048508 /// LOC622534	0.37	0.00605549	similar to Rpl36 protein
1450332_s_at	Mm.385180		Fmo5 /// LOC100046051	-0.44	0.00609861	flavin containing monooxygenase 5 /// similar to Flavin containing monooxygenase 5
1436737_a_at	Mm.210815	20411	Sorbs1	-0.67	0.00609861	sorbin and SH3 domain containing 1
1424451_at	Mm.379402	235674	Acaa1b	-0.42	0.00615762	acetyl-Coenzyme A acyltransferase 1B
1449243_a_at	Mm.445088	20085	Rps19	0.34	0.00622653	ribosomal protein S19
1451205_at	Mm.368	19172	Psmb4	0.29	0.00623511	proteasome (prosome, macropain) subunit, beta type 4
1423727_at	Mm.3261	12793	Cnih	0.41	0.00623635	cornichon homolog (Drosophila)
1459141_at	Mm.383527	73625	1810008I18Rik	-1.92	0.00625641	RIKEN cDNA 1810008I18 gene
1419266_at	Mm.245998	18045	Nfyb	-0.83	0.00625641	nuclear transcription factor-Y beta
1448274_at	Mm.30049	12261	C1qbp	0.68	0.00640973	complement component 1, q subcomponent binding protein
1423764_s_at	Mm.29517	56280	Mrpl37	0.35	0.00640973	mitochondrial ribosomal protein L37
1424160_at	Mm.144218	66248	Alg5	0.47	0.00640973	asparagine-linked glycosylation 5 homolog (yeast, dolichyl-phosphate beta-glucosyltransferase)
1424338_at	Mm.258596	14412	Slc6a13	-0.44	0.00640973	solute carrier family 6 (neurotransmitter transporter, GABA), member 13
1425108_a_at	Mm.26282	207818	BC004728	-0.82	0.00640973	cDNA sequence BC004728
1417864_at	Mm.316355		EG668435 /// Pgk1	0.37	0.00640973	phosphoglycerate kinase 1 /// predicted gene, EG668435
1433464_at	Mm.287810	230673	Ipo13	0.51	0.00640973	importin 13
1438507_x_at	Mm.289810	67115	Rpl14	0.35	0.00640973	ribosomal protein L14
1438634_x_at	Mm.271967	16796	Lasp1	-0.85	0.00640973	LIM and SH3 protein 1
1460184_at	Mm.260164	15107	Hadh	0.39	0.00646451	hydroxyacyl-Coenzyme A dehydrogenase
1448307_at	Mm.396248	56088	Dscr2	0.3	0.00660651	Down syndrome critical region homolog 2 (human)
1448286_at	Mm.6994	15108	Hsd17b10	-0.44	0.00660651	hydroxysteroid (17-beta) dehydrogenase 10
1448673_at	Mm.328072	58998	Pvrl3	-0.75	0.00661938	poliovirus receptor-related 3
1455972_x_at	Mm.260164	15107	Hadh	0.3	0.00661938	hydroxyacyl-Coenzyme A dehydrogenase
1415754_at	Mm.279861	69833	Polr2f	0.49	0.00661938	polymerase (RNA) II (DNA directed) polypeptide F
1425137_a_at	Mm.88795	15007	H2-Q10	-0.21	0.00663931	histocompatibility 2, Q region locus 10
1443843_x_at	---	20005	Rpl9	0.31	0.00675638	ribosomal protein L9
1460256_at	Mm.300	12350	Car3	-0.85	0.00675638	carbonic anhydrase 3
1423724_at	Mm.62876	52696	Zwint	0.31	0.00678006	ZW10 interactor
1419146_a_at	Mm.220358	103988	Gck	-2.7	0.00680284	glucokinase
1434112_at	Mm.9776		LOC100048050 /// Lphn2	0.8	0.00688759	latrophilin 2 /// similar to calcium-independent alpha-latrotoxin receptor homolog 2
1438649_x_at	Mm.195898	23980	Pebp1	0.31	0.00688759	phosphatidylethanolamine binding protein 1
1448368_at	Mm.150373	22428	Dctn6	0.45	0.00691711	dynactin 6
1416446_at	Mm.355034	69981	Tmem30a	-0.43	0.00693313	transmembrane protein 30A
1420822_s_at	Mm.280199	81535	Sgpp1	-0.53	0.00698661	sphingosine-1-phosphate phosphatase 1
1441926_x_at	Mm.390229	20776	Tmie	-1.42	0.00707707	transmembrane inner ear
1424820_a_at	Mm.102496		LOC100046168 /// Ndfip1	-0.27	0.00707707	Nedd4 family interacting protein 1 /// similar to Nedd4 WW domain-binding protein 5
1429514_at	Mm.348326	67916	Ppap2b	0.94	0.00707707	phosphatidic acid phosphatase type 2B
1417061_at	Mm.28756	53945	Slc40a1	-0.68	0.00707707	solute carrier family 40 (iron-regulated transporter), member 1
1424584_a_at	Mm.4206	74334	Ranbp10	-0.51	0.00711447	RAN binding protein 10
1422491_a_at	Mm.159777	12175	Bnip2	-0.56	0.00721479	BCL2/adenovirus E1B interacting protein 1, NIP2
1423331_a_at	Mm.328072		LOC100047693 /// Pvrl3	-0.58	0.00721479	poliovirus receptor-related 3 /// similar to cell adhesion molecule nectin-3 beta
1419523_at	Mm.289886	13113	Cyp3a13	-0.77	0.00721479	cytochrome P450, family 3, subfamily a, polypeptide 13
1416520_x_at	---		LOC100043483 /// LOC100043718 /// LOC100048459 /// LOC100048508 /// LOC622534	0.44	0.00721778	similar to Rpl36 protein /// similar to rat ribosomal protein L36
1434377_x_at	Mm.379007		LOC667739 /// Rps6	0.23	0.00722355	ribosomal protein S6 /// similar to ribosomal protein S6
1430288_x_at	Mm.289669	66481	Rps21	0.28	0.00722589	ribosomal protein S21
1438655_a_at	Mm.140568	68436	Rpl34	0.34	0.00739655	ribosomal protein L34
1457434_s_at	Mm.241205	30963	Ptpla	0.6	0.00743911	protein tyrosine phosphatase-like (proline instead of catalytic arginine), member a
1451170_s_at	Mm.274811	211548	Nomo1	0.66	0.00744684	nodal modulator 1
1417980_a_at	Mm.27136	72999	Insig2	-0.89	0.00744684	insulin induced gene 2
1423657_at	Mm.28219	52858	Cdipt	0.25	0.00753978	CDP-diacylglycerol--inositol 3-phosphatidyltransferase (phosphatidylinositol synthase)
1434544_at	Mm.358692	66162	Bola2	0.57	0.00763684	bolA-like 2 (E. coli)
1415699_a_at	Mm.30195	209318	Gps1	0.38	0.00763881	G protein pathway suppressor 1
1416742_at	Mm.279437	23837	Cfdp1	0.34	0.00768243	craniofacial development protein 1
1416480_a_at	Mm.391698		Higd1a /// LOC100042265 /// LOC100045763	0.31	0.00768243	HIG1 domain family, member 1A /// similar to hypoxia induced gene 1
1418453_a_at	Mm.4550	11931	Atp1b1	-0.61	0.00771592	ATPase, Na+/K+ transporting, beta 1 polypeptide
1418697_at	Mm.299	21743	Inmt	-1.2	0.00773187	indolethylamine N-methyltransferase
1415950_a_at	Mm.195898	23980	Pebp1	0.41	0.00779469	phosphatidylethanolamine binding protein 1
1434606_at	Mm.373043	13867	Erbb3	1.07	0.00779469	v-erb-b2 erythroblastic leukemia viral oncogene homolog 3 (avian)
1450814_a_at	Mm.27546	75751	Ipo4	0.6	0.00780036	importin 4
1419456_at	Mm.231091	67880	Dcxr	0.74	0.00780036	dicarbonyl L-xylulose reductase
1416427_at	Mm.250419	12453	Ccni	-0.3	0.00788052	cyclin I
1428212_x_at	Mm.285021		EG665562 /// EG667682 /// LOC100042740 /// LOC100047426 /// LOC638399 /// LOC673582 /// LOC675018 /// Rpl31	0.22	0.00793091	ribosomal protein L31 /// similar to ribosomal protein L31 /// predicted gene, EG665562 /// predicted gene, EG667682
1436204_at	Mm.437809	68786	1110059G02Rik	-0.31	0.00793091	RIKEN cDNA 1110059G02 gene
1451339_at	Mm.23352	211389	Suox	-0.57	0.00795639	sulfite oxidase
1449034_at	---	16621	Klkb1	-0.3	0.00795639	kallikrein B, plasma 1
1455435_s_at	Mm.259916	218865	Chdh	0.47	0.00795639	choline dehydrogenase
1460174_at	Mm.353006	58239	Dexi	-0.97	0.00795639	dexamethasone-induced transcript
1416606_s_at	Mm.28203	52530	Nola2	0.64	0.00795639	nucleolar protein family A, member 2
1432416_a_at	Mm.6343		EG668347 /// LOC100046628 /// Npm1	0.38	0.00795639	nucleophosmin 1 /// predicted gene, EG668347 /// similar to Nucleophosmin (NPM) (Nucleolar phosphoprotein B23) (Numatrin) (Nucleolar protein NO38)
1437723_s_at	Mm.289387	67819	Derl1	0.41	0.00795639	Der1-like domain family, member 1
1459986_a_at	Mm.42767		LOC100040123 /// LOC100046501 /// Rps17	0.28	0.00803615	ribosomal protein S17 /// similar to ribosomal protein S17
1420420_at	Mm.26634	15112	Hao1	-0.28	0.0080386	hydroxyacid oxidase 1, liver
1425212_a_at	Mm.281356	29820	Tnfrsf19	1.29	0.0080386	tumor necrosis factor receptor superfamily, member 19
1417615_a_at	Mm.276856	67025	Rpl11	0.24	0.0080386	ribosomal protein L11
1424011_at	Mm.335570	64008	Aqp9	0.28	0.00807169	aquaporin 9
1419760_a_at	Mm.162406	53858	Rwdd2b	0.36	0.00810123	RWD domain containing 2B
1434402_at	Mm.102765	67630	Samd8	-0.66	0.00810123	sterile alpha motif domain containing 8
1416088_a_at	Mm.643		LOC100046223 /// Rps15	0.29	0.00818624	ribosomal protein S15 /// similar to insulinoma protein (rig)
1425814_a_at	Mm.75467	54598	Calcrl	-0.58	0.00822629	calcitonin receptor-like
1449047_at	Mm.38887	56794	Hacl1	0.48	0.00830567	2-hydroxyacyl-CoA lyase 1
1416025_at	Mm.16422	99571	Fgg	-0.19	0.00835818	fibrinogen, gamma polypeptide
1419261_at	Mm.289244	66948	Acad8	0.63	0.00835818	acyl-Coenzyme A dehydrogenase family, member 8
1431648_at	Mm.52592	75178	4930528F23Rik	1.55	0.00835941	RIKEN cDNA 4930528F23 gene
1433563_s_at	Mm.289387	67819	Derl1	0.47	0.00835941	Der1-like domain family, member 1
1436420_a_at	Mm.27546	75751	Ipo4	0.49	0.00847768	importin 4
1451210_at	Mm.28873	50784	Ppap2c	0.72	0.0084882	phosphatidic acid phosphatase type 2c
1455654_at	Mm.386915	381280	6430706D22Rik	2.09	0.00856657	RIKEN cDNA 6430706D22 gene
1421969_a_at	Mm.256025	14073	Faah	0.43	0.00856657	fatty acid amide hydrolase
1424696_at	Mm.46722	67549	Gpr89	0.55	0.00857003	G protein-coupled receptor 89
1418259_a_at	Mm.458072	12496	Entpd2	0.69	0.00857003	ectonucleoside triphosphate diphosphohydrolase 2
1419704_at	Mm.441139		Cyp3a41a /// LOC100041375	-0.56	0.00857003	cytochrome P450, family 3, subfamily a, polypeptide 41A /// similar to cytochrome P450
1434013_at	Mm.329478	319713	Ablim3	-1.02	0.00857003	actin binding LIM protein family, member 3
1438699_at	Mm.422833	78925	Srd5a1	-0.89	0.00857003	steroid 5 alpha-reductase 1
1439264_x_at	Mm.271967	16796	Lasp1	-0.6	0.00857003	LIM and SH3 protein 1
1428241_at	Mm.2937	69596	2310035K24Rik	-0.43	0.00862324	RIKEN cDNA 2310035K24 gene
1425364_a_at	Mm.4114	17254	Slc3a2	0.42	0.00886876	solute carrier family 3 (activators of dibasic and neutral amino acid transport), member 2
1417043_at	Mm.1593	16816	Lcat	0.32	0.00886876	lecithin cholesterol acyltransferase
1434872_x_at	Mm.10474		LOC100040532 /// LOC100043481 /// LOC100047207 /// LOC100047378 /// Rpl37	0.38	0.00886876	ribosomal protein L37 /// similar to ribosomal protein L37
1455770_at	Mm.391729		---	0.53	0.00889469	Transcribed locus
1455071_at	Mm.262184	22724	Zbtb7b	-0.63	0.00889469	zinc finger and BTB domain containing 7B
1428151_x_at	Mm.216089	70266	Ccbl1	-0.52	0.00889469	cysteine conjugate-beta lyase 1
1416719_a_at	Mm.275810		EG666274 /// EG668457 /// Rps10	0.35	0.00895149	ribosomal protein S10 /// predicted gene, EG666274 /// predicted gene, EG668457
1416074_a_at	Mm.361651		LOC100039731 /// LOC100042670 /// LOC100047349 /// LOC100048222 /// Rpl28	0.34	0.00896105	ribosomal protein L28 /// similar to ribosomal protein L28
1449506_a_at	Mm.258927	66656	Eef1d	0.28	0.00896895	eukaryotic translation elongation factor 1 delta (guanine nucleotide exchange protein)
1434204_x_at	Mm.29890	108037	Shmt2	0.41	0.00896895	Serine hydroxymethyltransferase 2 (mitochondrial)
1426793_a_at	Mm.289810		LOC100040970 /// LOC100046610 /// Rpl14	0.25	0.00899715	ribosomal protein L14 /// similar to Ribosomal protein L14
1418278_at	Mm.390161	11814	Apoc3	-0.08	0.0090311	apolipoprotein C-III
1435725_x_at	Mm.250030		EG241053 /// EG622589 /// EG633570 /// EG668844 /// LOC546659 /// LOC546695 /// LOC622098 /// LOC630855 /// LOC639477 /// LOC668706 /// Rpl12	0.45	0.00905661	predicted gene, EG241053 /// ribosomal protein L12 /// similar to Ribosomal protein L12 /// predicted gene, EG622589 /// similar to 60S ribosomal protein L12 /// predicted gene, EG633570 /// predicted gene, EG668844
1452291_at	Mm.244403	212285	Centd1	0.89	0.00915743	centaurin, delta 1
1417610_at	Mm.29738	66113	Apoa5	-0.56	0.00919947	apolipoprotein A-V
1423393_at	Mm.257765	29876	Clic4	0.56	0.00921259	chloride intracellular channel 4 (mitochondrial)
1416903_at	Mm.258923	18220	Nucb1	0.36	0.00921259	nucleobindin 1
1434044_at	Mm.219183	58887	Repin1	-0.55	0.00925263	replication initiator 1
1448989_a_at	Mm.3390	17912	Myo1b	0.62	0.00938206	myosin IB
1421557_x_at	Mm.291917	56551	Txn2	0.41	0.00938206	thioredoxin 2
1424408_at	Mm.24551	225341	Lims2	0.36	0.00938206	LIM and senescent cell antigen like domains 2
1419467_at	Mm.280563	66864	Clec14a	-0.65	0.00938206	C-type lectin domain family 14, member a
1416330_at	Mm.806	12520	Cd81	-0.28	0.00938206	CD 81 antigen
1416276_a_at	Mm.66		LOC100047206 /// LOC545429 /// Rps4x	0.19	0.00938206	ribosomal protein S4, X-linked /// similar to ribosomal protein S4, X-linked
1435864_a_at	Mm.31946	67892	1810063B05Rik	0.54	0.00938206	RIKEN cDNA 1810063B05 gene
1436992_x_at	Mm.3555	22333	Vdac1	0.18	0.00938206	voltage-dependent anion channel 1
1422490_at	Mm.159777	12175	Bnip2	-0.65	0.0094558	BCL2/adenovirus E1B interacting protein 1, NIP2
1454778_x_at	Mm.352374		LOC100043527 /// LOC100048156 /// Rps28	0.27	0.00947259	ribosomal protein S28 /// similar to ribosomal protein S28
1452352_at	Mm.439734	13025	Ctla2b	0.95	0.00951334	cytotoxic T lymphocyte-associated protein 2 beta
1416402_at	Mm.274243	56199	Abcb10	-0.29	0.00961147	ATP-binding cassette, sub-family B (MDR/TAP), member 10
1427964_at	Mm.150064	70031	Cmtm8	-0.59	0.00967148	CKLF-like MARVEL transmembrane domain containing 8
1417053_at	Mm.263862	18673	Phb	0.3	0.00968674	prohibitin
1455168_a_at	Mm.5305	14694	Gnb2l1	0.31	0.00972894	guanine nucleotide binding protein (G protein), beta polypeptide 2 like 1
1428079_at	Mm.30063	110135	Fgb	-0.25	0.00974683	fibrinogen, B beta polypeptide
1416989_at	Mm.46397	68299	Vps53	0.37	0.00984665	vacuolar protein sorting 53 (yeast)
1422604_at	Mm.10865	22262	Uox	-0.26	0.00987668	urate oxidase
1424744_at	Mm.28685	231691	Sds	-1.14	0.00987668	serine dehydratase
1428709_a_at	Mm.196635	67707	Mrpl24	0.3	0.00987668	mitochondrial ribosomal protein L24
1431375_s_at	Mm.143763	57342	Parva	-0.31	0.00987668	parvin, alpha
1448253_at	Mm.10600	14661	Glud1	-0.27	0.00988472	glutamate dehydrogenase 1
1416291_at	Mm.29582	23996	Psmc4	0.31	0.00988472	proteasome (prosome, macropain) 26S subunit, ATPase, 4
1421751_a_at	Mm.218198	59029	Psmd14	0.27	0.00990368	proteasome (prosome, macropain) 26S subunit, non-ATPase, 14
1418732_s_at	Mm.334680	67836	1500041N16Rik	0.95	0.01	RIKEN cDNA 1500041N16 gene
1415892_at	Mm.412319	20397	Sgpl1	-0.74	0.01	sphingosine phosphate lyase 1
1443579_s_at	Mm.393497	97998	Depdc6	0.45	0.01	DEP domain containing 6
1455618_x_at	Mm.225289	232670	Tspan33	-0.9	0.01	tetraspanin 33
1422438_at	Mm.9075	13849	Ephx1	0.58	0.01	epoxide hydrolase 1, microsomal
1436715_s_at	Mm.28219	52858	Cdipt	0.37	0.01	CDP-diacylglycerol--inositol 3-phosphatidyltransferase (phosphatidylinositol synthase)
1417981_at	Mm.27136	72999	Insig2	-0.79	0.01	insulin induced gene 2
1448297_a_at	Mm.251115	51789	Tnk2	-0.43	0.01	tyrosine kinase, non-receptor, 2
1447720_x_at	Mm.19111	18747	Prkaca	-0.37	0.01	protein kinase, cAMP dependent, catalytic, alpha
1451259_at	Mm.21911	104444	Rexo2	0.36	0.01	REX2, RNA exonuclease 2 homolog (S. cerevisiae)
1454997_at	Mm.169755	320183	Msrb3	1.2	0.01	methionine sulfoxide reductase B3
1424110_a_at	Mm.439702		LOC100046344 /// Nme1	0.46	0.01	expressed in non-metastatic cells 1, protein /// similar to Nucleoside diphosphate kinase A (NDK A) (NDP kinase A) (Tumor metastatic process-associated protein) (Metastasis inhibition factor NM23) (NDPK-A) (nm23-M1)
1416345_at	Mm.391835		LOC100039343 /// LOC100045062 /// Timm8a1	0.61	0.01	translocase of inner mitochondrial membrane 8 homolog a1 (yeast) /// similar to small zinc finger-like protein
1439259_x_at	Mm.28771	105501	Abhd4	0.49	0.01	abhydrolase domain containing 4
1449244_at	Mm.257437		Cdh2 /// LOC100044363	0.58	0.01	cadherin 2 /// similar to N-cadherin
1424006_at	Mm.146283	69684	Aarsd1	0.41	0.01	alanyl-tRNA synthetase domain containing 1
1434109_at	Mm.100125	212531	Sh3bgrl2	-0.93	0.01	SH3 domain binding glutamic acid-rich protein like 2
1437455_a_at	Mm.272183		Btg1 /// LOC100047353	-0.89	0.01	B-cell translocation gene 1, anti-proliferative /// similar to myocardial vascular inhibition factor
1428351_at	Mm.23018	67905	Ppm1m	-0.54	0.01	protein phosphatase 1M
1426260_a_at	Mm.300095		Ugt1a1 /// Ugt1a10 /// Ugt1a2 /// Ugt1a5 /// Ugt1a6a /// Ugt1a6b /// Ugt1a7c /// Ugt1a9	0.25	0.01	UDP glucuronosyltransferase 1 family, polypeptide A2 /// UDP glucuronosyltransferase 1 family, polypeptide A6A /// UDP glycosyltransferase 1 family, polypeptide A10 /// UDP glucuronosyltransferase 1 family, polypeptide A7C /// UDP glucuronosyltransferase
1454627_a_at	Mm.288696		EG666642 /// LOC100039782 /// LOC100044494 /// LOC100045312 /// LOC100046734 /// LOC433941 /// LOC622707 /// LOC665029 /// LOC665032 /// LOC666389 /// LOC666413 /// LOC674579 /// Rpl29	0.38	0.01	ribosomal protein L29 /// similar to ribosomal protein /// similar to ribosomal protein L29 /// predicted gene, EG666642 /// similar to 60S ribosomal protein L29
1437309_a_at	Mm.180734	68275	Rpa1	0.62	0.01	replication protein A1
1455662_x_at	Mm.431314	20068	Rps17	0.27	0.01	ribosomal protein S17
1456609_at	Mm.41603	66259	Camk2n1	-1.04	0.01	calcium/calmodulin-dependent protein kinase II inhibitor 1
1433432_x_at	Mm.371846		LOC672959 /// Rps12	0.29	0.01	ribosomal protein S12 /// similar to 40S ribosomal protein S12
1450044_at	Mm.297906	14369	Fzd7	1.75	0.01	frizzled homolog 7 (Drosophila)
1434680_at	Mm.291854	263406	Plekhg3	-0.55	0.01	pleckstrin homology domain containing, family G (with RhoGef domain) member 3
1416026_a_at	Mm.250030	269261	Rpl12	0.5	0.01	ribosomal protein L12
1452445_at	Mm.67073	338365	Slc41a2	-0.96	0.01	solute carrier family 41, member 2
1452986_at	Mm.157442	15233	Hgd	-0.29	0.01	homogentisate 1, 2-dioxygenase
1421733_a_at	Mm.332720	22021	Tpst1	-0.46	0.01	protein-tyrosine sulfotransferase 1
1424821_at	Mm.102496		LOC100046168 /// Ndfip1	-0.24	0.01	Nedd4 family interacting protein 1 /// similar to Nedd4 WW domain-binding protein 5
1419104_at	Mm.181473	66082	Abhd6	1.62	0.01	abhydrolase domain containing 6
1416807_at	Mm.286408		LOC100043787 /// LOC100044425 /// LOC665197 /// LOC665277 /// LOC666243 /// LOC667549 /// Rpl36a	0.34	0.01	ribosomal protein L36a /// similar to hCG1787519 /// similar to ribosomal protein L36a
1416027_at	Mm.24254	18570	Pdcd6	0.36	0.01	programmed cell death 6
1451678_at	Mm.291832	67608	Narf	-0.25	0.01	nuclear prelamin A recognition factor
1428509_at	Mm.249311	71602	Myo1e	-0.45	0.01	myosin IE
1460673_at	Mm.3830	14287	Fpgs	0.85	0.01	folylpolyglutamyl synthetase
1439036_a_at	Mm.4550	11931	Atp1b1	-0.78	0.01	ATPase, Na+/K+ transporting, beta 1 polypeptide
1423206_s_at	Mm.330525	67693	2310003F16Rik	0.34	0.01	RIKEN cDNA 2310003F16 gene
1417692_at	Mm.41803	13495	Drg2	0.37	0.01	developmentally regulated GTP binding protein 2
1428832_at	Mm.23881	72016	1600002H07Rik	-1.23	0.01	RIKEN cDNA 1600002H07 gene
1416389_a_at	Mm.280068	105670	Rcbtb2	0.61	0.01	regulator of chromosome condensation (RCC1) and BTB (POZ) domain containing protein 2
1422524_at	Mm.28663	74104	Abcb6	0.33	0.01	ATP-binding cassette, sub-family B (MDR/TAP), member 6
1422645_at	Mm.2681	15216	Hfe	0.34	0.01	hemochromatosis
1417868_a_at	Mm.156919	64138	Ctsz	0.29	0.01	cathepsin Z
1450880_at	Mm.203928	94063	Mrpl16	0.29	0.01	mitochondrial ribosomal protein L16
1425088_at	Mm.144114	20276	Scnn1a	1.2	0.01	sodium channel, nonvoltage-gated, type I, alpha
1436368_at	Mm.186778	72472	Slc16a10	-1.27	0.01	solute carrier family 16 (monocarboxylic acid transporters), member 10
1423210_a_at	Mm.272346	66181	Nola3	0.41	0.01	nucleolar protein family A, member 3
1435237_at	Mm.392089	66364	2310009A05Rik	0.34	0.01	RIKEN cDNA 2310009A05 gene
1451046_at	Mm.390068		LOC100047651 /// Zfpm1	-0.91	0.01	zinc finger protein, multitype 1 /// similar to FOG
1428676_at	Mm.34056	71753	Tmprss6	-0.21	0.01	transmembrane serine protease 6
1428508_at	Mm.335347	67016	Tbc1d2b	-0.67	0.01	TBC1 domain family, member 2B
1448166_a_at	Mm.32912	19170	Psmb1	0.22	0.01	proteasome (prosome, macropain) subunit, beta type 1
1450976_at	Mm.30837	17988	Ndrg1	1.84	0.01	N-myc downstream regulated gene 1
1450409_a_at	Mm.28955	67739	4930570C03Rik	0.82	0.01	RIKEN cDNA 4930570C03 gene
1455063_at	Mm.293063	381110	AW061290	0.79	0.01	expressed sequence AW061290
1447896_s_at	Mm.260791	69895	2010109N14Rik	0.36	0.01	RIKEN cDNA 2010109N14 gene
1415851_a_at	Mm.6065		Impdh2 /// LOC100042069	0.73	0.01	inosine 5'-phosphate dehydrogenase 2 /// similar to Inosine 5-phosphate dehydrogenase 2
1434148_at	Mm.4269	21413	Tcf4	1.39	0.01	transcription factor 4
1454890_at	Mm.100068	27494	Amot	1.14	0.01	angiomotin
1423455_at	Mm.423048		LOC100041948 /// LOC100043740 /// LOC100044779 /// LOC100047971 /// Ptma	0.24	0.01	prothymosin alpha /// similar to prothymosin alpha
1423383_a_at	Mm.366315	100273	Osbpl9	-0.41	0.01	oxysterol binding protein-like 9
1426235_a_at	Mm.210745	14645	Glul	-0.52	0.01	glutamate-ammonia ligase (glutamine synthetase)
1427923_at	Mm.34399	230709	Zmpste24	0.26	0.01	zinc metallopeptidase, STE24 homolog (S. cerevisiae)
1434545_x_at	Mm.358692	66162	Bola2	0.54	0.01	bolA-like 2 (E. coli)
1452994_at	Mm.38370	18711	Pip5k3	-0.53	0.01	phosphatidylinositol-3-phosphate/phosphatidylinositol 5-kinase, type III
1417340_at	Mm.267692	30926	Txnl2	0.31	0.01	thioredoxin-like 2
1417101_at	Mm.296181	15512	Hspa2	0.69	0.01	heat shock protein 2
1427191_at	Mm.103477	230103	Npr2	-0.61	0.01	natriuretic peptide receptor 2
1449316_at	Mm.26539	106648	Cyp4f15	-0.57	0.01	cytochrome P450, family 4, subfamily f, polypeptide 15
1429227_x_at	Mm.290407	53605	Nap1l1	-0.47	0.01	nucleosome assembly protein 1-like 1
1437287_at	Mm.244226	68646	1110020G09Rik	-0.22	0.01	RIKEN cDNA 1110020G09 gene
1452046_a_at	Mm.280784	19047	Ppp1cc	0.34	0.01	protein phosphatase 1, catalytic subunit, gamma isoform
1428380_at	Mm.28144	381629	0610007C21Rik	0.19	0.01	RIKEN cDNA 0610007C21 gene
1451600_s_at	Mm.347422		EG13909 /// Es31	-0.2	0.01	predicted gene, EG13909 /// esterase 31
1424109_a_at	Mm.261984	109801	Glo1	-0.24	0.01	glyoxalase 1
1451508_at	Mm.46782	214048	Larp2	-0.37	0.01	La ribonucleoprotein domain family, member 2
1416615_at	Mm.287892	53895	Clpp	0.28	0.01	caseinolytic peptidase, ATP-dependent, proteolytic subunit homolog (E. coli)
1439388_s_at	Mm.3758	12927	Bcar1	0.31	0.01	breast cancer anti-estrogen resistance 1
1424715_at	Mm.305108	67442	Retsat	0.28	0.01	retinol saturase (all trans retinol 13,14 reductase)
1416054_at	Mm.5291	20103	Rps5	0.29	0.01	ribosomal protein S5
1433581_at	Mm.258746		1190002N15Rik /// LOC100044725	-1	0.01	RIKEN cDNA 1190002N15 gene /// hypothetical protein LOC100044725
1453004_at	Mm.23932	73102	3110004L20Rik	-0.49	0.01	RIKEN cDNA 3110004L20 gene
1416856_at	Mm.390370		3230401D17Rik /// RP23-297J14.5	0.65	0.01	RIKEN cDNA 3230401D17 gene /// similar to oxidative stress responsive 1
1422796_at	Mm.37294	19072	Prep	0.34	0.01	prolyl endopeptidase
1419213_at	Mm.455838	56441	Nat6	-0.48	0.01	N-acetyltransferase 6
1419267_at	Mm.245998	18045	Nfyb	-0.89	0.01	nuclear transcription factor-Y beta
1415975_at	Mm.142095	52502	Carhsp1	-0.45	0.01	calcium regulated heat stable protein 1
1419042_at	Mm.440723	60440	Iigp1	-0.35	0.01	interferon inducible GTPase 1
1426883_at	Mm.5323	107375	Slc25a45	0.89	0.01	solute carrier family 25, member 45
1436935_x_at	Mm.21482	12729	Clns1a	0.34	0.01	chloride channel, nucleotide-sensitive, 1A
1415973_at	Mm.30059	17118	Marcks	-0.53	0.01	myristoylated alanine rich protein kinase C substrate
1456371_a_at	Mm.274370	71774	Shroom1	0.98	0.01	shroom family member 1
1448236_at	Mm.245746	19684	Rdx	-0.4	0.01	radixin
1451765_a_at	Mm.10211	12499	Entpd5	0.86	0.01	ectonucleoside triphosphate diphosphohydrolase 5
1421258_a_at	Mm.383180	18770	Pklr	-1.14	0.01	pyruvate kinase liver and red blood cell
1441682_s_at	Mm.25042	73192	Xpot	0.39	0.01	exportin, tRNA (nuclear export receptor for tRNAs)
1456436_x_at	Mm.21938	67427	Rps20	0.27	0.01	ribosomal protein S20
1437783_x_at	Mm.44220	56530	Tmem4	0.44	0.01	transmembrane protein 4
1439553_s_at	Mm.311954		EG668830 /// LOC100043462 /// LOC621832 /// Nutf2	0.35	0.01	nuclear transport factor 2 /// similar to nuclear transport factor 2 /// predicted gene, EG668830
1451935_a_at	Mm.295230	20733	Spint2	0.25	0.01	serine protease inhibitor, Kunitz type 2
1417092_at	Mm.3542	19228	Pthr1	-0.52	0.01	parathyroid hormone receptor 1
1424238_at	Mm.292957	209011	Sirt7	-0.25	0.01	sirtuin 7 (silent mating type information regulation 2, homolog) 7 (S. cerevisiae)
1418865_at	Mm.14099	29813	Zfp385	-0.67	0.01	zinc finger protein 385
1448344_at	Mm.455526		EG432865 /// EG668354 /// LOC100039751 /// LOC627835 /// LOC665325 /// LOC668406 /// LOC670832 /// LOC671641 /// LOC676277 /// Rps12	0.26	0.01	ribosomal protein S12 /// predicted gene, EG432865 /// similar to ribosomal protein S12 /// similar to 40S ribosomal protein S12 /// predicted gene, EG668354
1417317_s_at	Mm.463876		LOC100040169 /// LOC100042363 /// LOC100042824 /// LOC100043106 /// LOC100043341 /// LOC100043423 /// LOC100044516 /// LOC100045041 /// LOC100045334 /// LOC100045640 /// LOC100046034 /// LOC100048491 /// LOC100048620 /// Rpl35a	0.21	0.01	ribosomal protein L35a /// similar to ribosomal protein L35a
1436615_a_at	Mm.2611	18416	Otc	-0.36	0.01	ornithine transcarbamylase
1452836_at	Mm.227924	64898	Lpin2	1.33	0.01	lipin 2
1449643_s_at	Mm.371688	218490	Btf3	0.37	0.01	basic transcription factor 3
1419812_s_at	Mm.52	52469	Ccdc56	0.26	0.01	coiled-coil domain containing 56
1434543_a_at	Mm.358692	66162	Bola2	0.51	0.01	bolA-like 2 (E. coli)
1423697_at	Mm.27591	66413	Psmd6	0.19	0.01	proteasome (prosome, macropain) 26S subunit, non-ATPase, 6
1455184_at	Mm.392493	68473	Mobkl1a	-0.54	0.01	MOB1, Mps One Binder kinase activator-like 1A (yeast)
1431125_a_at	Mm.271754	71807	Tars2	0.38	0.01	threonyl-tRNA synthetase 2, mitochondrial (putative)
1448809_at	Mm.22417	110750	Cse1l	0.45	0.01	chromosome segregation 1-like (S. cerevisiae)
1417531_at	Mm.12838	13109	Cyp2j5	-0.17	0.01	cytochrome P450, family 2, subfamily j, polypeptide 5
1452854_at	Mm.214344	140740	Sec63	-0.36	0.01	SEC63-like (S. cerevisiae)
1423732_at	Mm.28765	72265	Tram1	-0.24	0.01	translocating chain-associating membrane protein 1
1416435_at	Mm.3122	17000	Ltbr	-0.48	0.01	lymphotoxin B receptor
1455037_at	Mm.2251	18845	Plxna2	-1	0.01	plexin A2
1418239_at	Mm.26513	103161	Apof	-0.24	0.01	apolipoprotein F
1456200_at	Mm.245867	69718	Ipmk	-0.97	0.01	inositol polyphosphate multikinase
1423300_at	Mm.386789	66980	Zdhhc6	0.16	0.01	zinc finger, DHHC domain containing 6
1434231_x_at	Mm.345333		LOC100038991 /// Rpl35	0.35	0.01	ribosomal protein L35 /// similar to ribosomal protein L35
1436756_x_at	Mm.260164	15107	Hadh	0.3	0.01	hydroxyacyl-Coenzyme A dehydrogenase
1435238_x_at	Mm.392089	66364	2310009A05Rik	0.33	0.01	RIKEN cDNA 2310009A05 gene
1434642_at	Mm.46019	114664	Hsd17b11	0.34	0.01	hydroxysteroid (17-beta) dehydrogenase 11
1418603_at	Mm.4351	54140	Avpr1a	-1.16	0.01	arginine vasopressin receptor 1A
1456663_x_at	Mm.28626	69742	Tm2d2	0.3	0.01	TM2 domain containing 2
1424726_at	Mm.170023	232086	Tmem150	-0.6	0.01	transmembrane protein 150
1448736_a_at	Mm.299381	15452	Hprt1	0.3	0.01	hypoxanthine guanine phosphoribosyl transferase 1
1422904_at	Mm.10929	55990	Fmo2	1.35	0.01	flavin containing monooxygenase 2
1448491_at	Mm.291776	51798	Ech1	0.25	0.01	enoyl coenzyme A hydratase 1, peroxisomal
1416099_at	Mm.340658		EG621100 /// LOC100039431 /// Rpl27	0.35	0.01	ribosomal protein L27 /// predicted gene, EG621100 /// similar to ribosomal protein L27
1438986_x_at	Mm.425663		LOC100040123 /// LOC100041925 /// LOC100046501 /// LOC100047615 /// LOC382492 /// Rps17	0.35	0.01	ribosomal protein S17 /// similar to ribosomal protein S17 /// similar to 40S ribosomal protein S17
1418853_at	Mm.439846	28194	Apon	-0.36	0.01	apolipoprotein N
1428094_at	Mm.486	16784	Lamp2	-0.21	0.01	lysosomal-associated membrane protein 2
1423858_a_at	Mm.289131	15360	Hmgcs2	-0.38	0.01	3-hydroxy-3-methylglutaryl-Coenzyme A synthase 2
1456497_x_at	Mm.275810	67097	Rps10	0.27	0.01	ribosomal protein S10
1431802_a_at	Mm.168854	28042	D5Wsu178e	0.27	0.01	DNA segment, Chr 5, Wayne State University 178, expressed
1416219_at	Mm.10247		LOC100041511 /// LOC100046041 /// Rpl19	0.22	0.01	ribosomal protein L19 /// similar to Mus musculus ribosomal protein L19
1439060_s_at	Mm.35817	52639	Wipi1	-0.78	0.01	WD repeat domain, phosphoinositide interacting 1
1448784_at	Mm.285771	24075	Taf10	0.27	0.01	TAF10 RNA polymerase II, TATA box binding protein (TBP)-associated factor
1452415_at	Mm.253564	109711	Actn1	1.82	0.01	actinin, alpha 1
1420379_at	Mm.103665	28248	Slco1a1	-0.46	0.01	solute carrier organic anion transporter family, member 1a1
1427921_s_at	Mm.4011	66531	2310061C15Rik	0.53	0.01	RIKEN cDNA 2310061C15 gene
1428867_at	Mm.444688	74463	Exoc3l2	1.18	0.01	exocyst complex component 3-like 2
1456890_at	Mm.86382	230073	Ddx58	0.72	0.01	DEAD (Asp-Glu-Ala-Asp) box polypeptide 58
1454649_at	Mm.422833	78925	Srd5a1	-0.73	0.01	steroid 5 alpha-reductase 1
1454801_at	Mm.37660	105522	Ankrd28	-0.51	0.01	ankyrin repeat domain 28
1454006_a_at	Mm.29301	108159	Ubxd6	0.44	0.01	UBX domain containing 6
1437975_a_at	Mm.390261		EG666448 /// EG666501 /// EG666548 /// EG666738 /// LOC100039571 /// LOC100041163 /// LOC100042058 /// LOC100042634 /// LOC100043755 /// LOC100045111 /// LOC100045169 /// LOC100046821 /// LOC100048286 /// LOC385336 /// LOC664936 /// Rpl23a	0.36	0.01	ribosomal protein L23a /// hypothetical gene supported by BC029892 /// similar to ribosomal protein L23a /// predicted gene, EG666448 /// predicted gene, EG666501 /// predicted gene, EG666548 /// predicted gene, EG666738
1420679_a_at	Mm.45755	66253	Aig1	0.88	0.01	androgen-induced 1
1435763_at	Mm.205263	207592	Tbc1d16	0.96	0.01	TBC1 domain family, member 16
1416603_at	Mm.307846		EG627737 /// LOC100047372 /// LOC632026 /// Rpl22	0.25	0.01	ribosomal protein L22 /// predicted gene, EG627737 /// similar to 60S ribosomal protein L22 (Heparin binding protein HBp15) /// similar to ribosomal protein L22
1438238_at	Mm.458553	630836	2010315B03Rik	-0.65	0.01	RIKEN cDNA 2010315B03 gene
1452290_at	Mm.27742	71900	Tmem106b	-0.44	0.01	transmembrane protein 106B
1425303_at	Mm.220358	103988	Gck	-1.86	0.01	glucokinase
1456695_x_at	Mm.332667	59008	Anapc5	0.46	0.01	anaphase-promoting complex subunit 5
1435193_at	Mm.249932	319278	A230050P20Rik	1.09	0.01	RIKEN cDNA A230050P20 gene
1420525_a_at	Mm.2611	18416	Otc	-0.33	0.01	ornithine transcarbamylase
1455319_x_at	Mm.338718	20116	Rps8	0.41	0.01	ribosomal protein S8
1415912_a_at	Mm.446588		EG625298 /// EG628061 /// LOC100039924 /// LOC100044992 /// LOC100048340 /// LOC637251 /// Rps13	0.48	0.01	ribosomal protein S13 /// predicted gene, EG625298 /// predicted gene, EG628061 /// similar to ribosomal protein S13
1428331_at	Mm.426287	70153	2210016F16Rik	0.49	0.01	RIKEN cDNA 2210016F16 gene
1416647_at	Mm.25848	12039	Bckdha	-0.36	0.01	branched chain ketoacid dehydrogenase E1, alpha polypeptide
1418253_a_at	Mm.39330	18415	Hspa4l	0.66	0.01	heat shock protein 4 like
1423317_at	Mm.24332	66928	3110001D03Rik	0.34	0.01	RIKEN cDNA 3110001D03 gene
1427450_x_at	Mm.3390	17912	Myo1b	0.52	0.01	myosin IB
1434832_at	Mm.391700	56484	Foxo3a	0.89	0.01	forkhead box O3a
1416595_at	Mm.17949	64655	Mrps22	0.45	0.01	mitochondrial ribosomal protein S22
1416947_s_at	Mm.205266		Acaa1a /// Acaa1b	-0.32	0.01	acetyl-Coenzyme A acyltransferase 1A /// acetyl-Coenzyme A acyltransferase 1B
1418037_at	Mm.306720	12269	C4bp	-0.37	0.01	complement component 4 binding protein
1418183_a_at	Mm.86413	19157	Pscd1	-0.64	0.01	pleckstrin homology, Sec7 and coiled-coil domains 1
1449108_at	Mm.1061	14148	Fdx1	0.39	0.01	ferredoxin 1
1422076_at	Mm.219001	171282	Acot4	2.15	0.01	acyl-CoA thioesterase 4
1427108_at	Mm.291979	213673	9530068E07Rik	-0.3	0.01	RIKEN cDNA 9530068E07 gene
1436643_x_at	Mm.389860	66438	Hamp2	-2.42	0.01	hepcidin antimicrobial peptide 2
1449382_at	Mm.274506	14411	Slc6a12	0.51	0.01	solute carrier family 6 (neurotransmitter transporter, betaine/GABA), member 12
1417651_at	Mm.20764	13095	Cyp2c29	0.41	0.01	cytochrome P450, family 2, subfamily c, polypeptide 29
1447961_s_at	Mm.29974	60441	Mrpl38	0.24	0.01	mitochondrial ribosomal protein L38
1435454_a_at	Mm.315872	229003	BC006779	-0.42	0.01	cDNA sequence BC006779
1455950_x_at	Mm.345333		LOC100038991 /// Rpl35	0.35	0.01	ribosomal protein L35 /// similar to ribosomal protein L35
1424695_at	Mm.30013	67017	2010011I20Rik	-0.6	0.01	RIKEN cDNA 2010011I20 gene
1435075_at	Mm.27742	71900	Tmem106b	-0.44	0.01	transmembrane protein 106B
1451586_at	Mm.16769	110213	Tegt	-0.2	0.01	testis enhanced gene transcript
1416910_at	Mm.248046	66148	Dnajc15	0.42	0.01	DnaJ (Hsp40) homolog, subfamily C, member 15
1442883_s_at	Mm.29802	216169	D10Bwg1364e	0.13	0.01	DNA segment, Chr 10, Brigham & Women's Genetics 1364 expressed
1434179_at	Mm.332268	231051	Mll3	-0.32	0.01	myeloid/lymphoid or mixed-lineage leukemia 3
1447910_x_at	Mm.104491		LOC100044404 /// LOC100046282 /// Selk	0.34	0.01	selenoprotein K /// similar to Selenoprotein K
1455042_at	Mm.392769	21372	Tbl1x	-0.44	0.01	Transducin (beta)-like 1 X-linked
1434111_at	Mm.9776		LOC100048050 /// Lphn2	0.88	0.01	latrophilin 2 /// similar to calcium-independent alpha-latrotoxin receptor homolog 2
1428574_a_at	Mm.321147	69993	Chn2	-0.81	0.01	chimerin (chimaerin) 2
1430536_a_at	Mm.246551		EG629036 /// Erh /// LOC100042777	0.29	0.01	enhancer of rudimentary homolog (Drosophila) /// predicted gene, EG629036 /// similar to human protein homologous to DROER protein
1434553_at	Mm.26088	99887	Tmem56	-0.65	0.01	transmembrane protein 56
1448418_s_at	Mm.11535	28199	Wdr23	-0.23	0.01	WD repeat domain 23
1455985_x_at	Mm.29890	108037	Shmt2	0.44	0.01	serine hydroxymethyltransferase 2 (mitochondrial)
1423617_at	Mm.288641	97484	Cog8	0.34	0.01	component of oligomeric golgi complex 8
1428005_at	Mm.272457		LOC100045982 /// Mosc1	-0.39	0.01	MOCO sulphurase C-terminal domain containing 1 /// similar to MOSC domain-containing protein 1, mitochondrial
1419352_at	Mm.28679	67669	l7Rn6	0.48	0.01	lethal, Chr 7, Rinchik 6
1416078_s_at	Mm.184163	110157	Raf1	-0.28	0.01	v-raf-leukemia viral oncogene 1
1427459_at	Mm.290614	71756	Cpn2	-0.45	0.01	carboxypeptidase N, polypeptide 2
1424564_at	Mm.25157	66404	2410001C21Rik	-0.3	0.01	RIKEN cDNA 2410001C21 gene
1435036_at	Mm.77133	104816	A530050D06Rik	-0.79	0.01	RIKEN cDNA A530050D06 gene
1436046_x_at	Mm.436679		EG666642 /// LOC100039782 /// LOC100041859 /// LOC100044494 /// LOC100045614 /// LOC100046734 /// LOC622707 /// LOC665032 /// LOC666305 /// Rpl29	0.37	0.01	ribosomal protein L29 /// similar to ribosomal protein /// predicted gene, EG666642
1448142_x_at	Mm.14798		EG625298 /// LOC100039924 /// LOC100044992 /// LOC100048340 /// Rps13	0.46	0.01	ribosomal protein S13 /// predicted gene, EG625298 /// similar to ribosomal protein S13
1419045_at	Mm.23720	66972	Slc25a23	-0.67	0.01	solute carrier family 25 (mitochondrial carrier; phosphate carrier), member 23
1416577_a_at	Mm.29405	56438	Rbx1	0.21	0.01	ring-box 1
1434153_at	Mm.251716	230126	Shb	-0.94	0.01	src homology 2 domain-containing transforming protein B
1437197_at	Mm.211096	234214	Sorbs2	-0.63	0.01	sorbin and SH3 domain containing 2
1438206_a_at	Mm.456269	66460	Sys1	0.36	0.01	SYS1 Golgi-localized integral membrane protein homolog (S. cerevisiae)
1428672_at	Mm.350851	69878	Snrpf	0.33	0.01	small nuclear ribonucleoprotein polypeptide F
1456373_x_at	Mm.21938		LOC100043278 /// LOC100046888 /// Rps20	0.25	0.01	ribosomal protein S20 /// similar to ribosomal protein S20
1448154_at	Mm.26722	29811	Ndrg2	-0.29	0.01	N-myc downstream regulated gene 2
1451090_a_at	Mm.458178		Eif2s3x /// LOC100039419	0.22	0.01	eukaryotic translation initiation factor 2, subunit 3, structural gene X-linked /// similar to translation initiation factor eIF-2 gamma subunit
1451194_at	Mm.218862	230163	Aldob	-0.14	0.01	aldolase 2, B isoform
1456309_x_at	Mm.271967	16796	Lasp1	-0.6	0.01	LIM and SH3 protein 1
1417126_a_at	Mm.371630	68028	Rpl22l1	0.65	0.01	ribosomal protein L22 like 1
1429723_at	Mm.282706	66674	6330409N04Rik	-0.24	0.01	RIKEN cDNA 6330409N04 gene
1418633_at	Mm.290610	18128	Notch1	1.77	0.01	Notch gene homolog 1 (Drosophila)
1448848_at	Mm.249164	30934	Tor1b	0.5	0.01	torsin family 1, member B
1436305_at	Mm.295212	268291	Ibrdc1	0.73	0.01	IBR domain containing 1
1436688_x_at	Mm.289810	67115	Rpl14	0.32	0.01	ribosomal protein L14
1417352_s_at	Mm.458058	68981	Snrpa1	0.6	0.01	small nuclear ribonucleoprotein polypeptide A'
1439015_at	Mm.88367	14585	Gfra1	-0.41	0.01	glial cell line derived neurotrophic factor family receptor alpha 1
1452726_a_at	Mm.181689	68845	Pih1d1	0.18	0.01	PIH1 domain containing 1
1437378_x_at	Mm.282242	20778	Scarb1	-0.48	0.01	scavenger receptor class B, member 1
1448823_at	Mm.303231	20315	Cxcl12	-0.55	0.01	chemokine (C-X-C motif) ligand 12
1460318_at	Mm.17235	13009	Csrp3	-0.93	0.01	cysteine and glycine-rich protein 3
1438640_x_at	Mm.316355		EG668435 /// Pgk1	0.33	0.01	phosphoglycerate kinase 1 /// predicted gene, EG668435
1416289_at	Mm.37371	18822	Plod1	0.42	0.01	procollagen-lysine, 2-oxoglutarate 5-dioxygenase 1
1417105_at	Mm.38746	59005	Trappc2l	0.5	0.01	trafficking protein particle complex 2-like
1433721_x_at	Mm.289669	66481	Rps21	0.25	0.01	ribosomal protein S21
1421853_at	Mm.998	19164	Psen1	0.28	0.01	presenilin 1
1422198_a_at	Mm.364956	20425	Shmt1	-0.57	0.01	serine hydroxymethyltransferase 1 (soluble)
1452609_at	Mm.440330	68918	1190005I06Rik	0.58	0.01	RIKEN cDNA 1190005I06 gene
1416209_at	Mm.10600	14661	Glud1	-0.28	0.01	glutamate dehydrogenase 1
1451261_s_at	Mm.204991	106766	AW049765	-0.39	0.01	expressed sequence AW049765
1449893_a_at	Mm.245210	16206	Lrig1	-1.06	0.01	leucine-rich repeats and immunoglobulin-like domains 1
1422061_at	Mm.37605	116852	Akr1c20	-0.99	0.01	aldo-keto reductase family 1, member C20
1451218_at	Mm.21596	192193	Edem1	-0.46	0.01	ER degradation enhancer, mannosidase alpha-like 1
1418358_at	Mm.331192	17235	Smcp	2.49	0.01	sperm mitochondria-associated cysteine-rich protein
1453836_a_at	Mm.272197	23945	Mgll	1.22	0.01	monoglyceride lipase
1423211_at	Mm.272346	66181	Nola3	0.36	0.01	nucleolar protein family A, member 3
1417293_at	Mm.213566		Hs6st1 /// LOC100047260	-0.48	0.01	heparan sulfate 6-O-sulfotransferase 1 /// similar to heparan sulfate 6-sulfotransferase 1
1416119_at	Mm.260618	22166	Txn1	0.22	0.01	thioredoxin 1
1419445_s_at	Mm.344671		LOC100041953 /// LOC100047209 /// Sap18	0.26	0.01	Sin3-associated polypeptide 18 /// similar to SAP18
1433510_x_at	---		LOC100043483 /// LOC100043718 /// LOC100048459 /// LOC100048508 /// LOC622534	0.41	0.01	similar to Rpl36 protein /// similar to rat ribosomal protein L36
1453993_a_at	Mm.159777	12175	Bnip2	-0.58	0.01	BCL2/adenovirus E1B interacting protein 1, NIP2
1426690_a_at	Mm.278701	20787	Srebf1	-1.26	0.01	sterol regulatory element binding factor 1
1416385_a_at	Mm.249225	17113	M6pr	0.28	0.01	mannose-6-phosphate receptor, cation dependent
1434384_at	Mm.74711	268903	Nrip1	0.79	0.02	nuclear receptor interacting protein 1
1439187_at	Mm.240310	230895	Vps13d	0.34	0.02	vacuolar protein sorting 13 D (yeast)
1448106_at	Mm.288114	67602	Necap1	0.38	0.02	NECAP endocytosis associated 1
1450150_a_at	Mm.440066		LOC100039656 /// LOC100040416 /// LOC100040605 /// LOC100044916 /// Rpl13	0.42	0.02	ribosomal protein L13 /// similar to ribosomal protein L13
1416315_at	Mm.28771	105501	Abhd4	0.4	0.02	abhydrolase domain containing 4
1438968_x_at	Mm.295230	20733	Spint2	0.24	0.02	serine protease inhibitor, Kunitz type 2
1455767_x_at	Mm.440006		LOC100039601 /// LOC100041000 /// LOC100042650 /// LOC100043184 /// LOC100043348 /// LOC100043495 /// LOC100044606 /// LOC100045613 /// LOC100045641 /// LOC100046290 /// LOC100046478 /// LOC100047314 /// LOC100048241 /// LOC675278 /// LOC675980 /// LOC676	0.2	0.02	ribosomal protein L21 /// similar to ribosomal protein L21 /// similar to 60S ribosomal protein L21
1439617_s_at	Mm.266867	18534	Pck1	-2.09	0.02	phosphoenolpyruvate carboxykinase 1, cytosolic
1448358_s_at	Mm.276802		EG666609 /// Snrpg	0.33	0.02	small nuclear ribonucleoprotein polypeptide G /// predicted gene, EG666609
1434930_at	Mm.114054	252972	Tpcn1	-0.47	0.02	two pore channel 1
1421950_at	Mm.10756	18637	Pfdn2	0.23	0.02	prefoldin 2
1424650_at	Mm.71015	72599	Pdia5	-0.4	0.02	protein disulfide isomerase associated 5
1438195_at	Mm.38198	333433	Gpd1l	-0.34	0.02	glycerol-3-phosphate dehydrogenase 1-like
1423815_at	Mm.29810	52513	Ddx56	0.73	0.02	DEAD (Asp-Glu-Ala-Asp) box polypeptide 56
1452262_at	Mm.269657	17714	Grpel2	1.11	0.02	GrpE-like 2, mitochondrial
1457904_at	Mm.119320	12319	Car8	-1	0.02	carbonic anhydrase 8
1417434_at	Mm.3711	14571	Gpd2	-1.08	0.02	glycerol phosphate dehydrogenase 2, mitochondrial
1448842_at	Mm.241056	12583	Cdo1	0.21	0.02	cysteine dioxygenase 1, cytosolic
1452283_at	Mm.158669	71323	Rassf8	-0.58	0.02	Ras association (RalGDS/AF-6) domain family 8
1428244_at	Mm.248843	73158	Larp1	-0.24	0.02	La ribonucleoprotein domain family, member 1
1427896_at	Mm.34456	71954	Suds3	0.33	0.02	suppressor of defective silencing 3 homolog (S. cerevisiae)
1426515_a_at	Mm.154994	30931	Tor1a	0.38	0.02	torsin family 1, member A (torsin A)
1417892_a_at	Mm.244216	64384	Sirt3	-0.3	0.02	sirtuin 3 (silent mating type information regulation 2, homolog) 3 (S. cerevisiae)
1448184_at	Mm.278458	14225	Fkbp1a	0.24	0.02	FK506 binding protein 1a
1459679_s_at	Mm.3390	17912	Myo1b	0.61	0.02	myosin IB
1460201_a_at	Mm.107869		EG668829 /// Rpl24	0.24	0.02	ribosomal protein L24 /// predicted gene, EG668829
1436760_a_at	Mm.338718		EG629732 /// LOC100039036 /// LOC100040298 /// LOC100042180 /// LOC100043763 /// LOC100047156 /// LOC100048094 /// LOC621442 /// Rps8	0.41	0.02	ribosomal protein S8 /// similar to ribosomal protein S8 /// predicted gene, EG629732
1422147_a_at	Mm.155620	53357	Pla2g6	-0.75	0.02	phospholipase A2, group VI
1460716_a_at	Mm.2018	12400	Cbfb	-0.56	0.02	core binding factor beta
1435596_at	Mm.121705	212167	A530088I07Rik	0.95	0.02	RIKEN cDNA A530088I07 gene
1423439_at	Mm.266867	18534	Pck1	-1.61	0.02	phosphoenolpyruvate carboxykinase 1, cytosolic
1434451_at	Mm.380834	100038539	ENSMUSG00000074917	1.06	0.02	predicted gene, ENSMUSG00000074917
1436990_s_at	Mm.333849	103172	Ndg2	-0.1	0.02	Nur77 downstream gene 2
1422826_at	Mm.3135	16005	Igfals	-0.49	0.02	insulin-like growth factor binding protein, acid labile subunit
1416225_at	Mm.2409	11522	Adh1	0.12	0.02	alcohol dehydrogenase 1 (class I)
1448403_at	Mm.312170	107045	Lars	0.48	0.02	leucyl-tRNA synthetase
1452014_a_at	Mm.268521	16000	Igf1	-0.24	0.02	insulin-like growth factor 1
1416973_at	Mm.299312	20826	Nhp2l1	0.28	0.02	NHP2 non-histone chromosome protein 2-like 1 (S. cerevisiae)
1435791_x_at	Mm.359362		LOC100040745 /// LOC100041933 /// LOC100042067 /// LOC100042880 /// LOC100045527 /// LOC100046300 /// LOC100047874 /// Rpl17	0.25	0.02	ribosomal protein L17 /// similar to Rpl17 protein /// similar to Ribosomal protein L17 /// similar to hCG24487
1450883_a_at	Mm.18628	12491	Cd36	1.08	0.02	CD36 antigen
1449323_a_at	Mm.290771		LOC100043000 /// LOC100045885 /// LOC674810 /// Rpl3	0.43	0.02	ribosomal protein L3 /// similar to 60S ribosomal protein L3 (J1 protein) /// similar to ribosomal protein L3
1434924_at	Mm.212554	18676	Phf2	-0.43	0.02	PHD finger protein 2
1424888_at	Mm.374865		LOC100044703 /// March2	0.28	0.02	membrane-associated ring finger (C3HC4) 2 /// similar to March2 protein
1448245_at	Mm.4071		LOC100040633 /// LOC100045332 /// LOC100048385 /// LOC636901 /// Rpsa	0.32	0.02	ribosomal protein SA /// similar to 40S ribosomal protein SA (p40) (34/67 kDa laminin receptor) /// similar to 37kDa oncofetal antigen
1452596_at	Mm.27375	17749	Polr2k	0.51	0.02	polymerase (RNA) II (DNA directed) polypeptide K
1426264_at	Mm.285076	235339	Dlat	0.48	0.02	dihydrolipoamide S-acetyltransferase (E2 component of pyruvate dehydrogenase complex)
1419444_at	Mm.344671		LOC100041953 /// LOC100047209 /// Sap18	0.32	0.02	Sin3-associated polypeptide 18 /// similar to SAP18
1451871_a_at	Mm.3986	14600	Ghr	-0.66	0.02	growth hormone receptor
1455348_x_at	Mm.297649		EG666642 /// LOC100039782 /// LOC100044494 /// LOC100045312 /// LOC100046734 /// LOC433941 /// LOC622707 /// LOC665032 /// Rpl29	0.32	0.02	ribosomal protein L29 /// similar to ribosomal protein /// predicted gene, EG666642
1425649_at	Mm.270647	213053	Slc39a14	-0.36	0.02	solute carrier family 39 (zinc transporter), member 14
1448497_at	Mm.282335	13872	Ercc3	0.75	0.02	excision repair cross-complementing rodent repair deficiency, complementation group 3
1416897_at	Mm.49074	80285	Parp9	0.51	0.02	poly (ADP-ribose) polymerase family, member 9
1423823_at	Mm.296860	69902	Mrto4	0.59	0.02	MRT4, mRNA turnover 4, homolog (S. cerevisiae)
1416404_s_at	Mm.702		LOC100039355 /// LOC100048153 /// Rps16	0.28	0.02	ribosomal protein S16 /// similar to Rps16 protein
1425826_a_at	Mm.210815	20411	Sorbs1	-0.78	0.02	sorbin and SH3 domain containing 1
1434854_a_at	Mm.275810	67097	Rps10	0.31	0.02	ribosomal protein S10
1426207_at	Mm.277886	16150	Ikbkb	-0.16	0.02	inhibitor of kappaB kinase beta
1449278_at	Mm.247167		Eif2ak3 /// LOC100047634	-0.82	0.02	eukaryotic translation initiation factor 2 alpha kinase 3 /// similar to Eukaryotic translation initiation factor 2 alpha kinase 3
1451627_a_at	Mm.439713	20511	Slc1a2	0.66	0.02	solute carrier family 1 (glial high affinity glutamate transporter), member 2
1424323_at	Mm.423051	57741	Noc2l	0.53	0.02	nucleolar complex associated 2 homolog (S. cerevisiae)
1455683_a_at	Mm.387293	54610	Tbc1d8	1.4	0.02	TBC1 domain family, member 8
1423680_at	Mm.30158	76267	Fads1	-0.42	0.02	fatty acid desaturase 1
1421709_a_at	Mm.385180		Fmo5 /// LOC100046051	-0.52	0.02	flavin containing monooxygenase 5 /// similar to Flavin containing monooxygenase 5
1416179_a_at	Mm.245746	19684	Rdx	-0.37	0.02	radixin
1434307_at	Mm.394111	100201	Tmem64	-0.31	0.02	transmembrane protein 64
1453271_at	Mm.212411	75725	Phf14	0.5	0.02	PHD finger protein 14
1423082_at	Mm.289387	67819	Derl1	0.44	0.02	Der1-like domain family, member 1
1438178_x_at	Mm.241152	108888	Atad3a	0.7	0.02	ATPase family, AAA domain containing 3A
1416946_a_at	Mm.205266		Acaa1a /// Acaa1b	-0.44	0.02	acetyl-Coenzyme A acyltransferase 1A /// acetyl-Coenzyme A acyltransferase 1B
1420478_at	Mm.290407	53605	Nap1l1	-0.42	0.02	nucleosome assembly protein 1-like 1
1422301_at	Mm.30357		EG665937 /// Ftl1 /// Ftl2 /// LOC382986 /// LOC545679 /// LOC633082 /// LOC634386 /// LOC636666	0.42	0.02	ferritin light chain 1 /// ferritin light chain 2 /// ferritin light chain 1 pseudogene /// similar to Ferritin light chain 1 (Ferritin L subunit 1) /// predicted gene, EG665937
1416245_at	Mm.28999	66077	Aurkaip1	0.32	0.02	aurora kinase A interacting protein 1
1427011_a_at	Mm.20522	14768	Lancl1	0.24	0.02	LanC (bacterial lantibiotic synthetase component C)-like 1
1428182_at	Mm.25125	67763	Prpsap1	0.18	0.02	phosphoribosyl pyrophosphate synthetase-associated protein 1
1416294_at	Mm.257052	24045	Scamp3	0.28	0.02	secretory carrier membrane protein 3
1418474_at	Mm.40667	85308	1500005A01Rik	-0.51	0.02	RIKEN cDNA 1500005A01 gene
1417556_at	Mm.22126	14080	Fabp1	0.15	0.02	fatty acid binding protein 1, liver
1454704_at	Mm.297964	12492	Scarb2	-0.44	0.02	scavenger receptor class B, member 2
1415858_at	Mm.22776		Eif3c /// LOC100047696	0.22	0.02	eukaryotic translation initiation factor 3, subunit C /// similar to Eukaryotic translation initiation factor 3, subunit 8
1450860_at	Mm.286830	66988	Lap3	0.39	0.02	leucine aminopeptidase 3
1451471_at	Mm.45171	67417	Ears2	0.54	0.02	glutamyl-tRNA synthetase 2 (mitochondrial)(putative)
1417869_s_at	Mm.156919	64138	Ctsz	0.34	0.02	cathepsin Z
1428911_at	Mm.260714	67534	Ttll4	-0.53	0.02	tubulin tyrosine ligase-like family, member 4
1416485_at	Mm.463103		LOC100039174 /// LOC100041219 /// LOC100043675 /// LOC100044453 /// LOC100047985 /// Timm23	0.29	0.02	translocase of inner mitochondrial membrane 23 homolog (yeast) /// similar to Translocase of inner mitochondrial membrane 23 homolog (yeast)
1424996_at	Mm.336848	12633	Cflar	-0.55	0.02	CASP8 and FADD-like apoptosis regulator
1449645_s_at	Mm.256034	12462	Cct3	0.44	0.02	chaperonin subunit 3 (gamma)
1459987_s_at	Mm.256034	12462	Cct3	0.44	0.02	chaperonin subunit 3 (gamma)
1428858_at	Mm.390083	384864	Gm1943	0.98	0.02	gene model 1943, (NCBI)
1448131_at	Mm.154312	170731	Mfn2	0.47	0.02	mitofusin 2
1452514_a_at	Mm.247073	16590	Kit	0.97	0.02	kit oncogene
1417590_at	Mm.85083	104086	Cyp27a1	-0.21	0.02	cytochrome P450, family 27, subfamily a, polypeptide 1
1437151_at	Mm.30602	216825	Usp22	0.46	0.02	ubiquitin specific peptidase 22
1424520_at	Mm.28354	69893	2010305A19Rik	0.54	0.02	RIKEN cDNA 2010305A19 gene
1419043_a_at	Mm.440723	60440	Iigp1	-0.35	0.02	interferon inducible GTPase 1
1416447_at	Mm.355034	69981	Tmem30a	-0.42	0.02	transmembrane protein 30A
1424745_at	Mm.256875	72947	Agxt2l2	0.49	0.02	alanine-glyoxylate aminotransferase 2-like 2
1416381_a_at	Mm.279782	54683	Prdx5	-0.16	0.02	peroxiredoxin 5
1448908_at	Mm.348326	67916	Ppap2b	0.95	0.02	phosphatidic acid phosphatase type 2B
1453286_at	Mm.2251	18845	Plxna2	-1.34	0.02	plexin A2
1416282_at	Mm.289832	19182	Psmc3	0.27	0.02	proteasome (prosome, macropain) 26S subunit, ATPase 3
1415775_at	Mm.270186	245688	Rbbp7	0.2	0.02	retinoblastoma binding protein 7
1433688_x_at	Mm.289810	67115	Rpl14	0.28	0.02	ribosomal protein L14
1451475_at	Mm.3085	67784	Plxnd1	-0.82	0.02	plexin D1
1424709_at	---	235293	Sc5d	-1.11	0.02	sterol-C5-desaturase (fungal ERG3, delta-5-desaturase) homolog (S. cerevisae)
1416049_at	Mm.274852	104174	Gldc	-0.78	0.02	glycine decarboxylase
1424717_at	Mm.28227	67139	Mis12	-0.83	0.02	MIS12 homolog (yeast)
1455540_at	Mm.343942	227231	Cps1	-0.28	0.02	carbamoyl-phosphate synthetase 1
1451453_at	Mm.335252	13143	Dapk2	1.23	0.02	death-associated kinase 2
1451547_at	Mm.24153	70337	Iyd	0.28	0.02	iodotyrosine deiodinase
1460232_s_at	Mm.196405		Hsd3b2 /// Hsd3b3 /// Hsd3b6	-0.68	0.02	hydroxy-delta-5-steroid dehydrogenase, 3 beta- and steroid delta-isomerase 2 /// hydroxy-delta-5-steroid dehydrogenase, 3 beta- and steroid delta-isomerase 3 /// hydroxy-delta-5-steroid dehydrogenase, 3 beta- and steroid delta-isomerase 6
1434328_at	Mm.2050	66480	Rpl15	0.57	0.02	ribosomal protein L15
1415995_at	Mm.281379	12368	Casp6	1.3	0.02	caspase 6
1416002_x_at	Mm.393405	72042	Cotl1	-0.34	0.02	coactosin-like 1 (Dictyostelium)
1429550_at	Mm.33403	72090	Entpd8	-0.41	0.02	ectonucleoside triphosphate diphosphohydrolase 8
1455556_at	Mm.254017	18129	Notch2	-0.5	0.02	Notch gene homolog 2 (Drosophila)
1460362_at	Mm.25157	66404	2410001C21Rik	-0.52	0.02	RIKEN cDNA 2410001C21 gene
1449196_a_at	Mm.180003		EG619900 /// EG667035 /// LOC100042019 /// LOC100045633 /// LOC100047474 /// LOC100048669 /// LOC639567 /// LOC668779 /// Rps27a	0.18	0.02	ribosomal protein S27a /// predicted gene, EG619900 /// similar to ribosomal protein S27a /// predicted gene, EG667035 /// similar to fusion protein: ubiquitin (bases 43_513); ribosomal protein S27a (bases 217_532) /// similar to ubiquitin B
1454856_x_at	Mm.345333		LOC100038991 /// Rpl35	0.35	0.02	ribosomal protein L35 /// similar to ribosomal protein L35
1418680_at	Mm.6609	15160	Serpind1	-0.26	0.02	serine (or cysteine) peptidase inhibitor, clade D, member 1
1437626_at	Mm.259321	12193	Zfp36l2	-1.33	0.02	zinc finger protein 36, C3H type-like 2
1416340_a_at	Mm.4219	17159	Man2b1	0.21	0.02	mannosidase 2, alpha B1
1424204_at	Mm.236795	68537	Mrpl13	0.35	0.02	mitochondrial ribosomal protein L13
1433588_at	Mm.28524	28006	D6Wsu116e	0.5	0.02	DNA segment, Chr 6, Wayne State University 116, expressed
1423188_a_at	Mm.28077	101314	6720456B07Rik	0.16	0.02	RIKEN cDNA 6720456B07 gene
1417624_at	Mm.25903	17936	Nab1	-0.42	0.02	Ngfi-A binding protein 1
1456107_x_at	Mm.873	20624	Eftud2	0.25	0.02	elongation factor Tu GTP binding domain containing 2
1417199_at	Mm.393140	57439	Tmem183a	-0.23	0.02	transmembrane protein 183A
1434302_at	Mm.440325	77300	Raph1	-1	0.02	Ras association (RalGDS/AF-6) and pleckstrin homology domains 1
1455596_a_at	Mm.261780	227622	BC029214	-0.81	0.02	cDNA sequence BC029214
1423793_at	Mm.458033	51897	D2Ertd391e	-0.35	0.02	DNA segment, Chr 2, ERATO Doi 391, expressed
1416696_at	Mm.294870	28106	D17Wsu104e	-0.26	0.02	DNA segment, Chr 17, Wayne State University 104, expressed
1423386_at	Mm.278997	67151	Psmd9	0.25	0.02	proteasome (prosome, macropain) 26S subunit, non-ATPase, 9
1419197_x_at	Mm.439939	84506	Hamp1	-1.69	0.02	hepcidin antimicrobial peptide 1
1417267_s_at	Mm.30729	66120	Fkbp11	0.98	0.02	FK506 binding protein 11
1419819_s_at	Mm.214344	140740	Sec63	-0.28	0.02	SEC63-like (S. cerevisiae)
1416005_at	Mm.157105	19179	Psmc1	0.24	0.02	protease (prosome, macropain) 26S subunit, ATPase 1
1448905_at	Mm.430765	79059	Nme3	0.43	0.02	expressed in non-metastatic cells 3
1421922_at	Mm.383198	24056	Sh3bp5	-0.73	0.02	SH3-domain binding protein 5 (BTK-associated)
1424086_at	Mm.246479	102644	Oaf	-0.57	0.02	OAF homolog (Drosophila)
1433535_x_at	Mm.247788	12461	Cct2	0.29	0.02	chaperonin subunit 2 (beta)
1452494_s_at	Mm.272223	28253	Slco1b2	-0.49	0.02	solute carrier organic anion transporter family, member 1b2
1426083_a_at	Mm.272183		Btg1 /// LOC100047353	-0.72	0.02	B-cell translocation gene 1, anti-proliferative /// similar to myocardial vascular inhibition factor
1416526_a_at	Mm.277349	57320	Park7	0.17	0.02	Parkinson disease (autosomal recessive, early onset) 7
1438776_x_at	Mm.425663		EG383032 /// LOC100040123 /// LOC100041925 /// LOC100046501 /// LOC100047615 /// LOC382492 /// LOC665772 /// LOC674335 /// Rps17	0.29	0.02	ribosomal protein S17 /// similar to ribosomal protein S17 /// predicted gene, EG383032 /// hypothetical protein LOC674335 /// similar to 40S ribosomal protein S17
1427929_a_at	Mm.206159	216134	Pdxk	-0.36	0.02	pyridoxal (pyridoxine, vitamin B6) kinase
1423087_a_at	Mm.188339		1110002E23Rik /// LOC100047839	0.26	0.02	RIKEN cDNA 1110002E23 gene /// hypothetical protein LOC100047839
1423133_at	Mm.245938	66070	Cwc15	0.24	0.02	CWC15 homolog (S. cerevisiae)
1452048_at	Mm.133851	56282	Mrpl12	0.28	0.02	mitochondrial ribosomal protein L12
1451310_a_at	Mm.930	13039	Ctsl	-0.37	0.02	cathepsin L
1456174_x_at	Mm.30837	17988	Ndrg1	1.73	0.02	N-myc downstream regulated gene 1
1455868_a_at	Mm.40888	74237	Tubgcp2	1	0.02	tubulin, gamma complex associated protein 2
1418118_at	Mm.594	20517	Slc22a1	0.16	0.02	solute carrier family 22 (organic cation transporter), member 1
1451536_at	Mm.45125	67472	Mtfr1	-0.26	0.02	mitochondrial fission regulator 1
1451891_a_at	Mm.220982	26903	Dysf	0.91	0.02	dysferlin
1415793_at	Mm.254704	103711	Pnpo	-0.27	0.02	pyridoxine 5'-phosphate oxidase
1416560_at	Mm.250738	114644	Slc13a3	0.61	0.02	solute carrier family 13 (sodium-dependent dicarboxylate transporter), member 3
1422709_a_at	Mm.2437	57315	Wdr46	0.12	0.02	WD repeat domain 46
1422807_at	Mm.389075		Arf5 /// LOC100046958	-0.53	0.02	ADP-ribosylation factor 5 /// similar to ADP-ribosylation factor
1419196_at	Mm.439939	84506	Hamp1	-1.63	0.02	hepcidin antimicrobial peptide 1
1416037_a_at	Mm.247788	12461	Cct2	0.3	0.02	chaperonin subunit 2 (beta)
1437196_x_at	Mm.702		LOC100039355 /// LOC100047501 /// LOC100048153 /// LOC667422 /// Rps16	0.21	0.02	ribosomal protein S16 /// similar to Rps16 protein
1421894_a_at	Mm.401675	22019	Tpp2	-0.34	0.02	tripeptidyl peptidase II
1424626_at	Mm.282978	69861	2010003K11Rik	0.9	0.02	RIKEN cDNA 2010003K11 gene
1428253_at	Mm.432944	68942	Chmp2b	0.31	0.02	chromatin modifying protein 2B
1448350_at	Mm.23869	109900	Asl	-0.59	0.02	argininosuccinate lyase
1415671_at	Mm.17708	11972	Atp6v0d1	0.33	0.02	ATPase, H+ transporting, lysosomal V0 subunit D1
1451393_at	Mm.34744	74043	Pex26	0.49	0.02	peroxisome biogenesis factor 26
1456205_x_at	Mm.379025	21371	Tbca	0.37	0.02	tubulin cofactor a
1419002_s_at	Mm.2859	12012	Baat	-0.28	0.02	bile acid-Coenzyme A: amino acid N-acyltransferase
1435370_a_at	Mm.292803	104158	Ces3	-0.48	0.02	carboxylesterase 3
1437211_x_at	Mm.430736	68801	Elovl5	0.76	0.02	ELOVL family member 5, elongation of long chain fatty acids (yeast)
1460258_at	Mm.46561	16840	Lect1	-1.36	0.02	leukocyte cell derived chemotaxin 1
1419209_at	Mm.21013	14825	Cxcl1	-1.32	0.02	chemokine (C-X-C motif) ligand 1
1448109_a_at	Mm.306548	19941	Rpl26	0.28	0.02	ribosomal protein L26
1455741_a_at	Mm.439998	230857	Ece1	-0.39	0.02	endothelin converting enzyme 1
1424953_at	Mm.440201	225884	BC021614	0.54	0.02	cDNA sequence BC021614
1424172_at	Mm.43784	14651	Hagh	-0.16	0.02	hydroxyacyl glutathione hydrolase
1418273_a_at	Mm.370933		LOC666899 /// LOC677010 /// Rpl30	0.25	0.02	ribosomal protein L30 /// similar to ribosomal protein L30
1454730_at	Mm.30688	231225	Tapt1	0.55	0.02	transmembrane anterior posterior transformation 1
1415794_a_at	Mm.188432	20729	Spin1	-0.55	0.02	spindlin 1
1420531_at	Mm.17910	15496	Hsd3b5	-0.51	0.02	hydroxy-delta-5-steroid dehydrogenase, 3 beta- and steroid delta-isomerase 5
1448252_a_at	Mm.2718	55949	Eef1b2	0.23	0.02	eukaryotic translation elongation factor 1 beta 2
1460429_at	Mm.28270	71702	Cdc5l	0.49	0.02	cell division cycle 5-like (S. pombe)
1416015_s_at	Mm.5831	24015	Abce1	0.23	0.02	ATP-binding cassette, sub-family E (OABP), member 1
1436159_at	Mm.178524	237898	Usp32	-0.29	0.02	ubiquitin specific peptidase 32
1455061_a_at	Mm.245724	52538	Acaa2	-0.18	0.03	acetyl-Coenzyme A acyltransferase 2 (mitochondrial 3-oxoacyl-Coenzyme A thiolase)
1423750_a_at	Mm.256422	22668	Sf1	-0.27	0.03	Splicing factor 1
1417009_at	Mm.333375	50909	C1r	-0.16	0.03	complement component 1, r subcomponent
1448846_a_at	Mm.297649		EG666642 /// LOC100039782 /// LOC100044494 /// LOC100045312 /// LOC100046734 /// LOC433941 /// LOC622707 /// LOC665032 /// LOC670211 /// Rpl29	0.32	0.03	ribosomal protein L29 /// similar to ribosomal protein /// predicted gene, EG666642
1449459_s_at	Mm.253061	142688	Asb13	-0.52	0.03	ankyrin repeat and SOCS box-containing protein 13
1449213_at	Mm.21705	66192	Lage3	0.28	0.03	L antigen family, member 3
1416728_at	Mm.378901	13001	Csnk2b	0.19	0.03	casein kinase 2, beta polypeptide
1417118_a_at	Mm.305796	56292	Ard1	0.55	0.03	N-acetyltransferase ARD1 homolog (S. cerevisiae)
1416383_a_at	Mm.1845	18563	Pcx	-0.34	0.03	pyruvate carboxylase
1416499_a_at	Mm.150373	22428	Dctn6	0.42	0.03	dynactin 6
1416277_a_at	Mm.3158	56040	Rplp1	0.23	0.03	ribosomal protein, large, P1
1424279_at	Mm.88793	14161	Fga	-0.17	0.03	fibrinogen, alpha polypeptide
1424073_at	Mm.21749	68251	5430437P03Rik	0.28	0.03	RIKEN cDNA 5430437P03 gene
1434312_at	Mm.27308	11845	Arf6	-0.29	0.03	ADP-ribosylation factor 6
1454930_at	Mm.34483	272589	Tbcel	0.69	0.03	tubulin folding cofactor E-like
1417491_at	Mm.236553	13030	Ctsb	-0.52	0.03	cathepsin B
1438554_x_at	Mm.27955	22384	Eif4h	0.16	0.03	eukaryotic translation initiation factor 4H
1423844_s_at	Mm.206417	12411	Cbs	-0.37	0.03	cystathionine beta-synthase
1417566_at	Mm.280254	67469	Abhd5	0.89	0.03	abhydrolase domain containing 5
1452612_at	Mm.249005	78913	Zfp294	0.21	0.03	zinc finger protein 294
1425201_a_at	Mm.193212	68180	Hyi	-0.46	0.03	hydroxypyruvate isomerase homolog (E. coli)
1438431_at	Mm.295456	26874	Abcd2	2.33	0.03	ATP-binding cassette, sub-family D (ALD), member 2
1418135_at	Mm.6949	17355	Aff1	-0.48	0.03	AF4/FMR2 family, member 1
1419441_at	Mm.371545	11837	Arbp	0.25	0.03	acidic ribosomal phosphoprotein P0
1418405_at	Mm.27369	54426	Hgfac	0.26	0.03	hepatocyte growth factor activator
1428323_at	Mm.3711	14571	Gpd2	-1.3	0.03	glycerol phosphate dehydrogenase 2, mitochondrial
1452194_at	Mm.23686	108903	Tbcd	0.46	0.03	tubulin-specific chaperone d
1453752_at	Mm.276337	319195	Rpl17	0.41	0.03	ribosomal protein L17
1424227_at	Mm.215115	78929	Polr3h	0.28	0.03	polymerase (RNA) III (DNA directed) polypeptide H
1439763_at	Mm.21353	230935	Dnajc11	3.95	0.03	DnaJ (Hsp40) homolog, subfamily C, member 11
1448390_a_at	Mm.14063	20148	Dhrs3	0.43	0.03	dehydrogenase/reductase (SDR family) member 3
1420540_a_at	Mm.4009	19769	Rit1	0.65	0.03	Ras-like without CAAX 1
AFFX-PyruCarbMur/L09192_3_at	Mm.1845	18563	Pcx	-0.38	0.03	pyruvate carboxylase
1437679_a_at	Mm.272727	69367	Glrx2	0.22	0.03	glutaredoxin 2 (thioltransferase)
1422613_a_at	Mm.398371	27176	Rpl7a	0.29	0.03	ribosomal protein L7a
1455550_x_at	Mm.435797	26943	Serinc3	-0.26	0.03	serine incorporator 3
1418038_s_at	Mm.306818	68082	Dusp19	0.49	0.03	dual specificity phosphatase 19
1434892_x_at	Mm.12145	19646	Rbbp4	-0.28	0.03	retinoblastoma binding protein 4
1426981_at	Mm.294007	18553	Pcsk6	0.24	0.03	proprotein convertase subtilisin/kexin type 6
1437972_s_at	Mm.29743	66125	Sf3b5	0.34	0.03	splicing factor 3b, subunit 5
1423928_at	Mm.441151	68889	Ubac2	-0.32	0.03	ubiquitin associated domain containing 2
1419105_at	Mm.3095	20186	Nr1h4	0.47	0.03	nuclear receptor subfamily 1, group H, member 4
1425497_a_at	Mm.10027	19134	Prpf4b	-0.59	0.03	PRP4 pre-mRNA processing factor 4 homolog B (yeast)
1417008_at	Mm.20396	12908	Crat	-1.22	0.03	carnitine acetyltransferase
1436215_at	Mm.245867	69718	Ipmk	-0.65	0.03	inositol polyphosphate multikinase
1435522_a_at	Mm.21450	67695	2310016E02Rik	0.21	0.03	RIKEN cDNA 2310016E02 gene
1452597_at	Mm.4011	66531	2310061C15Rik	0.3	0.03	RIKEN cDNA 2310061C15 gene
1429103_at	Mm.246435	223696	Tomm22	0.24	0.03	translocase of outer mitochondrial membrane 22 homolog (yeast)
1455354_at	Mm.220310	320808	Wdr22	-0.6	0.03	WD repeat domain 22
AFFX-GapdhMur/M32599_3_at	Mm.304088	14433	Gapdh	-0.13	0.03	glyceraldehyde-3-phosphate dehydrogenase
1448021_at	Mm.440167		---	-1.01	0.03	Transcribed locus
1448889_at	Mm.250980	69354	Slc38a4	-0.27	0.03	solute carrier family 38, member 4
1426418_at	Mm.87449	71093	Atoh8	1.87	0.03	atonal homolog 8 (Drosophila)
1452266_at	Mm.274318		Las1l /// LOC100044857	0.28	0.03	LAS1-like (S. cerevisiae) /// similar to LAS1-like
1428495_at	Mm.439947	75593	2410003K15Rik	0.36	0.03	RIKEN cDNA 2410003K15 gene
1448450_at	Mm.29460		Ak2 /// LOC100047005	-0.33	0.03	adenylate kinase 2 /// similar to adenylate kinase 2
1455578_x_at	Mm.290786	67945	Rpl41	0.29	0.03	ribosomal protein L41
1456181_at	Mm.152120	101240	Wdr91	0.79	0.03	WD repeat domain 91
1452944_at	Mm.273958	71562	Afmid	-0.87	0.03	arylformamidase
1418963_at	Mm.34059	66960	2310047O13Rik	-0.22	0.03	RIKEN cDNA 2310047O13 gene
1455030_at	Mm.330393	19271	Ptprj	-0.63	0.03	protein tyrosine phosphatase, receptor type, J
1455951_at	Mm.28173	216443	Mars	0.29	0.03	methionine-tRNA synthetase
1418836_at	Mm.26928	67375	Qprt	-0.37	0.03	quinolinate phosphoribosyltransferase
1449081_at	Mm.292803	104158	Ces3	-0.46	0.03	carboxylesterase 3
1416616_s_at	Mm.287892	53895	Clpp	0.27	0.03	caseinolytic peptidase, ATP-dependent, proteolytic subunit homolog (E. coli)
1418521_a_at	Mm.280943	17827	Mtx1	0.39	0.03	metaxin 1
1429206_at	Mm.26659	69288	Rhobtb1	-0.57	0.03	Rho-related BTB domain containing 1
1453080_at	Mm.232636	75761	Apol3	-0.49	0.03	apolipoprotein L 3
1437706_x_at	Mm.43778		LOC621155 /// Rps14	0.21	0.03	ribosomal protein S14 /// similar to 40S ribosomal protein S14
1438627_x_at	Mm.252080	110208	Pgd	0.85	0.03	phosphogluconate dehydrogenase
1449202_at	Mm.34404	26456	Sema4g	-0.65	0.03	sema domain, immunoglobulin domain (Ig), transmembrane domain (TM) and short cytoplasmic domain, (semaphorin) 4G
1417688_at	Mm.320355	80752	BC004044	-0.43	0.03	cDNA sequence BC004044
1426351_at	Mm.378944	15510	Hspd1	0.25	0.03	heat shock protein 1 (chaperonin)
1427371_at	Mm.439858	217258	Abca8a	0.35	0.03	ATP-binding cassette, sub-family A (ABC1), member 8a
1416542_at	Mm.258953	21652	Phf1	-0.81	0.03	PHD finger protein 1
1423430_at	Mm.147946	18432	Mybbp1a	0.74	0.03	MYB binding protein (P160) 1a
1449123_at	Mm.4517	16426	Itih3	-0.23	0.03	inter-alpha trypsin inhibitor, heavy chain 3
1449481_at	Mm.24513	50799	Slc25a13	-0.39	0.03	solute carrier family 25 (mitochondrial carrier, adenine nucleotide translocator), member 13
1447703_x_at	Mm.300404	68040	Zfp593	0.58	0.03	zinc finger protein 593
1452799_at	Mm.276098	75578	2310009E04Rik	0.23	0.03	RIKEN cDNA 2310009E04 gene
1422473_at	Mm.20181	18578	Pde4b	-1.41	0.03	phosphodiesterase 4B, cAMP specific
1457363_at	Mm.395054	654469	LOC654469	0.51	0.03	hypothetical protein LOC654469
1419976_s_at	Mm.383185	18021	Nfatc3	-0.36	0.03	nuclear factor of activated T-cells, cytoplasmic, calcineurin-dependent 3
1416135_at	Mm.203	11792	Apex1	0.4	0.03	apurinic/apyrimidinic endonuclease 1
1435787_at	Mm.40577	242083	Ppm1l	-0.61	0.03	protein phosphatase 1 (formerly 2C)-like
1424743_at	Mm.279844	72106	2610003J06Rik	0.16	0.03	RIKEN cDNA 2610003J06 gene
1428772_at	Mm.25042	73192	Xpot	0.4	0.03	exportin, tRNA (nuclear export receptor for tRNAs)
1448737_at	Mm.18590	21912	Tspan7	-0.32	0.03	tetraspanin 7
1436562_at	Mm.86382	230073	Ddx58	1.06	0.03	DEAD (Asp-Glu-Ala-Asp) box polypeptide 58
1438116_x_at	Mm.27842	26941	Slc9a3r1	-0.39	0.03	solute carrier family 9 (sodium/hydrogen exchanger), isoform 3 regulator 1
1421285_at	Mm.222266	83490	Pik3ap1	0.94	0.03	phosphoinositide-3-kinase adaptor protein 1
1438629_x_at	Mm.1568	14824	Grn	-0.24	0.03	granulin
1422608_at	Mm.247837		2700024H10Rik /// Arpp19 /// LOC632823	0.43	0.03	cAMP-regulated phosphoprotein 19 /// RIKEN cDNA 2700024H10 gene /// similar to cyclic AMP phosphoprotein, 19 kDa
1429077_x_at	Mm.442002		EG433125 /// LOC100039601 /// LOC100040140 /// LOC100041000 /// LOC100042650 /// LOC100042767 /// LOC100043184 /// LOC100043348 /// LOC100043495 /// LOC100043646 /// LOC100044606 /// LOC100045052 /// LOC100045613 /// LOC100045641 /// LOC100046290 /// LOC1	0.21	0.03	ribosomal protein L21 /// predicted gene, EG433125 /// similar to ribosomal protein L21
1416243_a_at	Mm.345333		LOC100038991 /// LOC100040823 /// LOC100043296 /// LOC100044559 /// LOC100048308 /// Rpl35	0.39	0.03	ribosomal protein L35 /// similar to ribosomal protein L35
1416833_at	Mm.218561	64697	Keg1	-0.66	0.03	kidney expressed gene 1
1450776_at	Mm.200898	102247	Agpat6	-0.73	0.03	1-acylglycerol-3-phosphate O-acyltransferase 6 (lysophosphatidic acid acyltransferase, zeta)
1426374_at	Mm.30153	76824	2410166I05Rik	0.15	0.03	RIKEN cDNA 2410166I05 gene
1448148_at	Mm.1568	14824	Grn	-0.3	0.03	granulin
1451493_at	Mm.102496		LOC100046168 /// Ndfip1	-0.18	0.03	Nedd4 family interacting protein 1 /// similar to Nedd4 WW domain-binding protein 5
1448950_at	Mm.896	16177	Il1r1	0.8	0.03	interleukin 1 receptor, type I
1448947_at	Mm.439808	66523	2810004N23Rik	0.35	0.03	RIKEN cDNA 2810004N23 gene
1427480_at	Mm.24283	259301	Leap2	0.54	0.03	liver-expressed antimicrobial peptide 2
1424261_at	Mm.72124	319475	Zfp672	1.12	0.03	zinc finger protein 672
1417371_at	Mm.28957	67245	Peli1	-0.53	0.03	pellino 1
1435372_a_at	Mm.4742	18813	Pa2g4	0.31	0.03	proliferation-associated 2G4
1448185_at	Mm.29151	64209	Herpud1	-0.79	0.03	homocysteine-inducible, endoplasmic reticulum stress-inducible, ubiquitin-like domain member 1
1425179_at	Mm.364956	20425	Shmt1	-0.47	0.03	serine hydroxymethyltransferase 1 (soluble)
1417010_at	Mm.330700	30928	Zfp238	-0.48	0.03	zinc finger protein 238
1435003_at	Mm.5718	224020	Pi4ka	0.35	0.03	phosphatidylinositol 4-kinase, catalytic, alpha polypeptide
1417344_at	Mm.268027	73024	2900064A13Rik	0.18	0.03	RIKEN cDNA 2900064A13 gene
1453120_at	Mm.264096	52837	Txndc13	-0.64	0.03	thioredoxin domain containing 13
1437828_s_at	Mm.2437	57315	Wdr46	0.36	0.03	WD repeat domain 46
1415915_at	Mm.251255	104721	Ddx1	0.4	0.03	DEAD (Asp-Glu-Ala-Asp) box polypeptide 1
1448262_at	Mm.22233	26445	Psmb2	0.41	0.03	proteasome (prosome, macropain) subunit, beta type 2
1433722_at	Mm.216107	75547	Akap13	-0.39	0.03	A kinase (PRKA) anchor protein 13
1420479_a_at	Mm.290407	53605	Nap1l1	-0.59	0.03	nucleosome assembly protein 1-like 1
1418364_a_at	Mm.431913	14325	Ftl1	0.29	0.03	ferritin light chain 1
1439435_x_at	Mm.316355		EG668435 /// Pgk1	0.33	0.03	phosphoglycerate kinase 1 /// predicted gene, EG668435
1416386_a_at	Mm.249225	17113	M6pr	0.31	0.03	mannose-6-phosphate receptor, cation dependent
1428851_at	Mm.28943	66895	1300014I06Rik	-0.7	0.03	RIKEN cDNA 1300014I06 gene
1449325_at	Mm.38901	56473	Fads2	-0.76	0.03	fatty acid desaturase 2
1424171_a_at	Mm.43784	14651	Hagh	-0.14	0.03	hydroxyacyl glutathione hydrolase
1417383_at	Mm.10211	12499	Entpd5	0.83	0.03	ectonucleoside triphosphate diphosphohydrolase 5
1437533_at	Mm.259879	11798	Birc4	-0.43	0.03	baculoviral IAP repeat-containing 4
1452280_at	Mm.223980		Farp1 /// LOC100045542	-0.59	0.03	FERM, RhoGEF (Arhgef) and pleckstrin domain protein 1 (chondrocyte-derived) /// similar to FERMRhoGEF (Arhgef) and pleckstrin domain protein 1
1416793_at	Mm.175403	56298	Arl6ip2	0.3	0.03	ADP-ribosylation factor-like 6 interacting protein 2
1450048_a_at	Mm.246432	269951	Idh2	0.28	0.03	isocitrate dehydrogenase 2 (NADP+), mitochondrial
1423176_at	Mm.259673	22057	Tob1	-0.59	0.03	transducer of ErbB-2.1
1433611_s_at	Mm.277413	231889	Bud31	0.3	0.03	BUD31 homolog (yeast)
1452877_at	Mm.25263	72612	2700029M09Rik	0.64	0.03	RIKEN cDNA 2700029M09 gene
1424456_at	Mm.4341	19294	Pvrl2	-0.4	0.03	poliovirus receptor-related 2
1424973_at	Mm.384461		Cyp3a25 /// LOC100044443	-0.74	0.03	cytochrome P450, family 3, subfamily a, polypeptide 25 /// similar to cytochrome P450IIIA25
1433448_at	Mm.301740	229517	Slc25a44	-0.88	0.03	solute carrier family 25, member 44
1424154_a_at	Mm.25719	74316	Isca2	0.44	0.03	iron-sulfur cluster assembly 2 homolog (S. cerevisiae)
1448902_at	Mm.249356	67009	Ttc23	0.47	0.03	tetratricopeptide repeat domain 23
1428463_a_at	Mm.259626	26932	Ppp2r5e	-0.67	0.03	protein phosphatase 2, regulatory subunit B (B56), epsilon isoform
1434348_at	Mm.236835	225020	Fez2	0.55	0.03	fasciculation and elongation protein zeta 2 (zygin II)
1456388_at	---	100045280	LOC100045280	-0.64	0.04	similar to mKIAA1021 protein
1425177_at	Mm.364956	20425	Shmt1	-0.44	0.04	serine hydroxymethyltransferase 1 (soluble)
1440899_at	---	100046051	LOC100046051	-0.69	0.04	similar to Flavin containing monooxygenase 5
1437013_x_at	Mm.207052	114143	Atp6v0b	-0.58	0.04	ATPase, H+ transporting, lysosomal V0 subunit B
1439834_at	Mm.415621	68234	2400009B08Rik	0.74	0.04	RIKEN cDNA 2400009B08 gene
1452327_at	Mm.196943	232227	Iqsec1	-0.36	0.04	IQ motif and Sec7 domain 1
1428562_at	Mm.458401	67098	2210403K04Rik	-0.67	0.04	RIKEN cDNA 2210403K04 gene
1417619_at	Mm.276291	102060	Gadd45gip1	0.27	0.04	growth arrest and DNA-damage-inducible, gamma interacting protein 1
1436868_at	Mm.82661	237847	Rtn4rl1	-0.72	0.04	reticulon 4 receptor-like 1
1415816_at	Mm.289900	12468	Cct7	0.23	0.04	chaperonin subunit 7 (eta)
1453174_at	Mm.376247	71938	2310076G13Rik	-0.3	0.04	RIKEN cDNA 2310076G13 gene
1434037_s_at	Mm.255025	18519	Pcaf	-0.28	0.04	p300/CBP-associated factor
1417972_s_at	Mm.24636	117109	Pop5	0.36	0.04	processing of precursor 5, ribonuclease P/MRP family (S. cerevisiae)
1416244_a_at	Mm.290251	12785	Cnbp	0.18	0.04	cellular nucleic acid binding protein
1452662_a_at	Mm.196220	13665	Eif2s1	0.36	0.04	eukaryotic translation initiation factor 2, subunit 1 alpha
1423396_at	Mm.301626	11606	Agt	-0.47	0.04	angiotensinogen (serpin peptidase inhibitor, clade A, member 8)
1437192_x_at	Mm.3555	22333	Vdac1	0.25	0.04	voltage-dependent anion channel 1
1416625_at	Mm.38888	12258	Serping1	-0.19	0.04	serine (or cysteine) peptidase inhibitor, clade G, member 1
1426814_at	Mm.206371	227648	Sec16a	0.3	0.04	SEC16 homolog A (S. cerevisiae)
1448248_at	Mm.280125	12928	Crk	-0.23	0.04	v-crk sarcoma virus CT10 oncogene homolog (avian)
1416426_at	Mm.329123	271457	Rab5a	-0.27	0.04	RAB5A, member RAS oncogene family
1452071_at	Mm.41044	54403	Slc4a4	-0.5	0.04	solute carrier family 4 (anion exchanger), member 4
1417723_at	Mm.259095	56228	Ube2j1	-0.38	0.04	ubiquitin-conjugating enzyme E2, J1
1417681_at	Mm.354445	68219	Nudt21	0.55	0.04	nudix (nucleoside diphosphate linked moiety X)-type motif 21
1434620_s_at	Mm.292258	225358	2610024E20Rik	-0.67	0.04	RIKEN cDNA 2610024E20 gene
1423080_at	Mm.380026	67952	Tomm20	0.36	0.04	translocase of outer mitochondrial membrane 20 homolog (yeast)
1428272_at	Mm.28753	68969	Eif1b	0.42	0.04	eukaryotic translation initiation factor 1B
1423814_at	Mm.205045	72935	Ddx41	0.36	0.04	DEAD (Asp-Glu-Ala-Asp) box polypeptide 41
1424958_at	Mm.119320	12319	Car8	-0.66	0.04	carbonic anhydrase 8
1417894_at	Mm.27995	54672	Gpr97	0.91	0.04	G protein-coupled receptor 97
1448244_at	Mm.299955	18777	Lypla1	-0.14	0.04	lysophospholipase 1
1426798_a_at	Mm.293628	108954	Ppp1r15b	-0.3	0.04	protein phosphatase 1, regulatory (inhibitor) subunit 15b
1431817_at	---	71749	Adh6-ps1	-1.02	0.04	alcohol dehydrogenase 6 (class V), pseudogene 1
1436506_a_at	Mm.28311	73824	Snhg6	0.38	0.04	small nucleolar RNA host gene (non-protein coding) 6
1439616_at	Mm.31241		---	-0.34	0.04	Transcribed locus
1449242_s_at	Mm.358794	94175	Hrg	0.13	0.04	histidine-rich glycoprotein
1427377_x_at	Mm.158717	15494	Hsd3b3	-0.6	0.04	hydroxy-delta-5-steroid dehydrogenase, 3 beta- and steroid delta-isomerase 3
1418490_at	Mm.5162	257635	Sdsl	-0.54	0.04	serine dehydratase-like
1451196_at	Mm.277533	383295	Ypel5	-0.47	0.04	yippee-like 5 (Drosophila)
1449523_at	Mm.89667	12055	Bcl7c	-0.47	0.04	B-cell CLL/lymphoma 7C
1455572_x_at	Mm.298745		LOC100042388 /// LOC100042791 /// LOC100047329 /// LOC100047828 /// Rps18	0.35	0.04	ribosomal protein S18 /// similar to ribosomal protein S18 /// similar to ribosomal protein
1428906_at	Mm.303441	66467	Gtf2h5	0.21	0.04	general transcription factor IIH, polypeptide 5
1415876_a_at	Mm.359190	27370	Rps26	0.34	0.04	ribosomal protein S26
1435987_x_at	Mm.437809	68786	1110059G02Rik	-0.29	0.04	RIKEN cDNA 1110059G02 gene
1417727_at	Mm.287826	108014	Sfrs9	0.23	0.04	splicing factor, arginine/serine rich 9
1448542_at	Mm.389983	66165	Bccip	0.2	0.04	BRCA2 and CDKN1A interacting protein
1416665_at	Mm.20634	12850	Coq7	0.67	0.04	demethyl-Q 7
1447878_s_at	Mm.35691		Fgfrl1 /// LOC100046239	-0.42	0.04	fibroblast growth factor receptor-like 1 /// similar to fibroblast growth factor receptor 5 beta
1451539_at	Mm.18814	66898	Baiap2l1	-0.64	0.04	BAI1-associated protein 2-like 1
1452545_a_at	Mm.263396	16412	Itgb1	-0.33	0.04	integrin beta 1 (fibronectin receptor beta)
1453282_at	Mm.66222	13052	Cxadr	-0.47	0.04	coxsackievirus and adenovirus receptor
1426792_s_at	Mm.248096	100213	Rusc2	-0.53	0.04	RUN and SH3 domain containing 2
1430029_a_at	Mm.35650	67125	Tspan31	0.23	0.04	tetraspanin 31
1416233_at	Mm.250874	54709	Eif3i	0.36	0.04	eukaryotic translation initiation factor 3, subunit I
1438177_x_at	Mm.291443		Entpd4 /// LOC100048085	0.43	0.04	ectonucleoside triphosphate diphosphohydrolase 4 /// similar to ectonucleoside triphosphate diphosphohydrolase 4
1448494_at	Mm.22701	14451	Gas1	-1.18	0.04	growth arrest specific 1
1428822_a_at	Mm.32414	69226	Snx24	-0.3	0.04	sorting nexing 24
1452646_at	Mm.293605	68728	Trp53inp2	-0.59	0.04	transformation related protein 53 inducible nuclear protein 2
1428374_at	Mm.24411	93683	Glce	-0.49	0.04	glucuronyl C5-epimerase
1449945_at	Mm.436775	170826	Ppargc1b	-0.77	0.04	peroxisome proliferative activated receptor, gamma, coactivator 1 beta
1452661_at	Mm.28683	22042	Tfrc	1.3	0.04	transferrin receptor
1427537_at	Mm.259929		Eppk1 /// LOC626152	0.84	0.04	epiplakin 1 /// similar to Epiplakin
1418653_at	Mm.38963	107141	Cyp2c50	0.29	0.04	cytochrome P450, family 2, subfamily c, polypeptide 50
1417418_s_at	Mm.43415		Cox6a1 /// EG665806	0.19	0.04	cytochrome c oxidase, subunit VI a, polypeptide 1 /// predicted gene, EG665806
1437984_x_at	Mm.439827	53817	Bat1a	0.44	0.04	HLA-B-associated transcript 1A
1423846_x_at	Mm.392113		EG434428 /// LOC100041240 /// LOC100042266 /// LOC100045127 /// LOC100046947 /// Tuba1b	0.36	0.04	tubulin, alpha 1B /// predicted gene, EG434428 /// similar to tubulin, alpha 2 /// similar to Tubulin, alpha 1c /// similar to alpha tubulin /// similar to alpha-tubulin I
1421921_at	---	20717	Serpina3m	-1.06	0.04	serine (or cysteine) peptidase inhibitor, clade A, member 3M
1460360_at	Mm.272847	66514	Asrgl1	0.68	0.04	asparaginase like 1
1438711_at	Mm.383180	18770	Pklr	-0.96	0.04	pyruvate kinase liver and red blood cell
1418265_s_at	Mm.1149	16363	Irf2	-0.77	0.04	interferon regulatory factor 2
1450431_a_at	Mm.279923	17999	Nedd4	0.15	0.04	neural precursor cell expressed, developmentally down-regulted gene 4
1455152_at	Mm.381181	107197	AI462493	0.3	0.04	expressed sequence AI462493
1420842_at	Mm.29855	19268	Ptprf	-0.3	0.04	protein tyrosine phosphatase, receptor type, F
1415776_at	Mm.398221	11671	Aldh3a2	-0.66	0.04	aldehyde dehydrogenase family 3, subfamily A2
1419089_at	Mm.4871	21859	Timp3	1.45	0.04	tissue inhibitor of metalloproteinase 3
1415680_at	Mm.277408	17222	Anapc1	0.32	0.04	anaphase promoting complex subunit 1
1418787_at	Mm.30045	17195	Mbl2	-0.28	0.04	mannose binding lectin (C)
1455393_at	Mm.13787	12870	Cp	-0.39	0.04	ceruloplasmin
1444226_at	Mm.338613	56484	Foxo3a	1.55	0.04	forkhead box O3a
1422701_at	Mm.8038	22637	Zap70	-0.49	0.04	zeta-chain (TCR) associated protein kinase
1416094_at	Mm.28908	11502	Adam9	-0.24	0.04	a disintegrin and metallopeptidase domain 9 (meltrin gamma)
1452353_at	Mm.241098	68526	Gpr155	-0.59	0.04	G protein-coupled receptor 155
1428428_at	Mm.389700	68758	Abhd11	0.25	0.04	abhydrolase domain containing 11
1419318_at	Mm.3489	20211	Saa4	-0.67	0.04	serum amyloid A 4
1426706_s_at	Mm.219497	102448	Xylb	0.37	0.04	xylulokinase homolog (H. influenzae)
1415785_a_at	Mm.328673	12469	Cct8	0.17	0.04	chaperonin subunit 8 (theta)
1417659_at	Mm.216528	56433	Vps29	0.22	0.04	vacuolar protein sorting 29 (S. pombe)
1426612_at	Mm.196219	66131	Tipin	0.77	0.04	timeless interacting protein
1422461_at	Mm.241152	108888	Atad3a	0.72	0.04	ATPase family, AAA domain containing 3A
1441081_a_at	Mm.28895	68763	1110038B12Rik	0.39	0.04	RIKEN cDNA 1110038B12 gene
1446368_at	Mm.207250	102123	9130221J18Rik	-1.29	0.04	RIKEN cDNA 9130221J18 gene
1448647_at	Mm.2433	17158	Man2a1	-0.41	0.04	mannosidase 2, alpha 1
1456573_x_at	Mm.195803	18115	Nnt	-0.48	0.04	nicotinamide nucleotide transhydrogenase
1436064_x_at	Mm.16775		EG629116 /// LOC666793 /// LOC677113 /// Rps24	0.13	0.04	ribosomal protein S24 /// predicted gene, EG629116 /// similar to ribosomal protein S24
1448136_at	Mm.250256	18606	Enpp2	0.51	0.04	ectonucleotide pyrophosphatase/phosphodiesterase 2
1420888_at	Mm.238213	12048	Bcl2l1	-0.31	0.04	Bcl2-like 1
1426978_at	Mm.350347	77113	Klhl2	-0.41	0.04	kelch-like 2, Mayven (Drosophila)
1439478_at	Mm.371675	171210	Acot2	0.81	0.04	acyl-CoA thioesterase 2
1450953_at	Mm.45179	26371	Ciao1	0.23	0.04	cytosolic iron-sulfur protein assembly 1 homolog (S. cerevisiae)
1422032_a_at	Mm.209349	65098	Zfand6	-0.35	0.04	zinc finger, AN1-type domain 6
1422579_at	Mm.215667	15528	Hspe1	0.4	0.04	heat shock protein 1 (chaperonin 10)
1416346_at	Mm.391835		LOC100039343 /// LOC100045062 /// Timm8a1	0.55	0.04	translocase of inner mitochondrial membrane 8 homolog a1 (yeast) /// similar to small zinc finger-like protein
1434507_at	Mm.295629	228961	Npepl1	0.23	0.04	aminopeptidase-like 1
1437142_a_at	Mm.143738	56703	Pigo	0.33	0.04	phosphatidylinositol glycan anchor biosynthesis, class O
1416149_at	Mm.39300	50914	Olig1	-1.05	0.04	oligodendrocyte transcription factor 1
1455001_x_at	Mm.180458		LOC638236 /// Rpl13a	0.43	0.04	ribosomal protein L13a /// similar to 60S ribosomal protein L13a (Transplantation antigen P198) (Tum-P198 antigen)
1419232_a_at	Mm.26743	11806	Apoa1	-0.12	0.04	apolipoprotein A-I
1422547_at	Mm.3752	19385	Ranbp1	0.44	0.04	RAN binding protein 1
1428111_at	Mm.250980	69354	Slc38a4	-0.61	0.04	solute carrier family 38, member 4
1431105_a_at	Mm.23217	67878	Tmem33	0.31	0.04	transmembrane protein 33
1418604_at	Mm.4351	54140	Avpr1a	-1.26	0.04	arginine vasopressin receptor 1A
1423789_at	Mm.235238	227707	BC005624	0.31	0.04	cDNA sequence BC005624
1451450_at	Mm.30013	67017	2010011I20Rik	-0.63	0.04	RIKEN cDNA 2010011I20 gene
1416629_at	Mm.1056	20514	Slc1a5	0.51	0.04	solute carrier family 1 (neutral amino acid transporter), member 5
1428589_at	Mm.23010	107733	Mrpl41	0.38	0.04	mitochondrial ribosomal protein L41
1454880_s_at	Mm.210125	171543	Bmf	1.17	0.04	Bcl2 modifying factor
1451068_s_at	Mm.292027	75617	Rps25	0.26	0.04	ribosomal protein S25
1425623_a_at	Mm.206417	12411	Cbs	-0.35	0.04	cystathionine beta-synthase
1416187_s_at	Mm.29159	52830	Pnrc2	0.31	0.04	proline-rich nuclear receptor coactivator 2
1436351_at	Mm.5662	230027	Coq3	0.29	0.04	coenzyme Q3 homolog, methyltransferase (yeast)
1451294_s_at	Mm.249110	20643	Snrpe	0.2	0.04	small nuclear ribonucleoprotein E
1424586_at	Mm.281732	216565	Ehbp1	-0.65	0.04	EH domain binding protein 1
1449410_a_at	Mm.270065	14455	Gas5	0.25	0.04	growth arrest specific 5
1423413_at	Mm.30837	17988	Ndrg1	2.15	0.04	N-myc downstream regulated gene 1
1418763_at	Mm.383203	52633	Nit2	-0.3	0.04	nitrilase family, member 2
1440795_x_at	Mm.35467	70314	Rabep2	-0.68	0.04	rabaptin, RAB GTPase binding effector protein 2
1452843_at	Mm.4364	16195	Il6st	-0.21	0.04	interleukin 6 signal transducer
1456244_x_at	Mm.267692	30926	Txnl2	0.34	0.04	thioredoxin-like 2
1421331_at	Mm.274426	54710	Hs3st3b1	-0.26	0.04	heparan sulfate (glucosamine) 3-O-sulfotransferase 3B1
1425157_x_at	Mm.225289	232670	Tspan33	-0.52	0.04	tetraspanin 33
1428847_a_at	Mm.402299	11426	Macf1	-0.28	0.04	microtubule-actin crosslinking factor 1
1435455_at	Mm.30464	212632	C79267	1.56	0.04	expressed sequence C79267
1450149_a_at	Mm.334198		EG434233 /// Ppp1cc	0.25	0.04	protein phosphatase 1, catalytic subunit, gamma isoform /// predicted gene, EG434233
1424094_at	Mm.29071	217718	Nek9	-0.18	0.04	NIMA (never in mitosis gene a)-related expressed kinase 9
1438181_x_at	Mm.28626	69742	Tm2d2	0.18	0.04	TM2 domain containing 2
1422623_x_at	Mm.339491	67945	Rpl41	0.21	0.04	ribosomal protein L41
1423181_s_at	Mm.21482	12729	Clns1a	0.25	0.04	chloride channel, nucleotide-sensitive, 1A
1417032_at	Mm.458125	22213	Ube2g2	-0.53	0.04	ubiquitin-conjugating enzyme E2G 2
1416811_s_at	Mm.439734		Ctla2a /// Ctla2b	0.4	0.04	cytotoxic T lymphocyte-associated protein 2 alpha /// cytotoxic T lymphocyte-associated protein 2 beta
1453155_at	Mm.88349	71817	Tmem50a	-0.23	0.04	transmembrane protein 50A
1434879_at	Mm.21981		Cdc34 /// LOC100046898	0.3	0.04	cell division cycle 34 homolog (S. cerevisiae) /// similar to Cell division cycle 34 homolog (S. cerevisiae)
1428580_at	Mm.22028	109778	Blvra	0.51	0.04	biliverdin reductase A
1415759_a_at	Mm.290035	68576	Hbxip	0.17	0.04	hepatitis B virus x interacting protein
1419549_at	Mm.154144	11846	Arg1	0.36	0.04	arginase 1, liver
1417372_a_at	Mm.28957	67245	Peli1	-0.56	0.04	pellino 1
1449349_at	Mm.118846	17766	Nudt1	0.53	0.04	nudix (nucleoside diphosphate linked moiety X)-type motif 1
1453500_at	Mm.243855	71519	Cyp2u1	-0.63	0.04	cytochrome P450, family 2, subfamily u, polypeptide 1
1434211_at	Mm.100125	212531	Sh3bgrl2	-0.62	0.04	SH3 domain binding glutamic acid-rich protein like 2
1436019_a_at	Mm.28073	245828	Trappc1	0.16	0.04	trafficking protein particle complex 1
1421041_s_at	Mm.422778		Gsta1 /// Gsta2 /// LOC100042295	1.51	0.04	glutathione S-transferase, alpha 1 (Ya) /// glutathione S-transferase, alpha 2 (Yc2) /// similar to Glutathione S-transferase, alpha 1 (Ya)
1424716_at	Mm.305108	67442	Retsat	0.51	0.04	retinol saturase (all trans retinol 13,14 reductase)
1438194_at	Mm.458657	72932	2900019G14Rik	0.67	0.05	RIKEN cDNA 2900019G14 gene
1425893_a_at	Mm.441926	14198	Fhit	1.21	0.05	fragile histidine triad gene
1419428_a_at	Mm.4793	14387	Gaa	0.19	0.05	glucosidase, alpha, acid
1448104_at	Mm.247510	104776	Aldh6a1	-0.17	0.05	aldehyde dehydrogenase family 6, subfamily A1
1452288_at	Mm.214959	233315	Mtmr10	0.3	0.05	myotubularin related protein 10
1423431_a_at	Mm.147946	18432	Mybbp1a	0.38	0.05	MYB binding protein (P160) 1a
1459874_s_at	Mm.399376	170749	Mtmr4	-0.58	0.05	myotubularin related protein 4
1434542_at	Mm.200423	108682	Gpt2	-0.6	0.05	glutamic pyruvate transaminase (alanine aminotransferase) 2
1428554_a_at	Mm.355701	380773	1810035L17Rik	0.35	0.05	RIKEN cDNA 1810035L17 gene
1420474_at	Mm.182746	14489	Mtpn	-0.2	0.05	myotrophin
1450840_a_at	Mm.30478	67248	Rpl39	0.13	0.05	ribosomal protein L39
1426406_at	Mm.137966	67956	Setd8	-0.77	0.05	SET domain containing (lysine methyltransferase) 8
1417054_a_at	Mm.102627	66055	0610009D07Rik	0.3	0.05	RIKEN cDNA 0610009D07 gene
1451248_at	Mm.251804	214572	Prmt7	0.63	0.05	protein arginine N-methyltransferase 7
1423784_at	Mm.250004	353172	Gars	0.33	0.05	glycyl-tRNA synthetase
1449374_at	Mm.8543	19193	Pipox	-0.35	0.05	pipecolic acid oxidase
1423147_at	Mm.14064	11720	Mat1a	-0.51	0.05	methionine adenosyltransferase I, alpha
1417560_at	Mm.134191	14057	Sfxn1	0.47	0.05	sideroflexin 1
1417012_at	Mm.234266	15529	Sdc2	-0.39	0.05	syndecan 2
1417146_at	Mm.278085	67873	2410018C20Rik	0.47	0.05	RIKEN cDNA 2410018C20 gene
1418668_at	Mm.427560	117147	Acsm1	0.14	0.05	acyl-CoA synthetase medium-chain family member 1
1433653_at	Mm.208662	208659	BC029169	-0.38	0.05	cDNA sequence BC029169
1428057_a_at	Mm.203866	66395	Ahnak	0.89	0.05	AHNAK nucleoprotein (desmoyokin)
1439234_a_at	Mm.28626	69742	Tm2d2	0.44	0.05	TM2 domain containing 2
1424828_a_at	Mm.41502	14194	Fh1	-0.23	0.05	fumarate hydratase 1
1435018_at	Mm.150270	381356	5930434B04Rik	-0.51	0.05	RIKEN cDNA 5930434B04 gene
1424148_a_at	Mm.204991	106766	AW049765	-0.3	0.05	expressed sequence AW049765
1433549_x_at	Mm.289669	66481	Rps21	0.25	0.05	ribosomal protein S21
1420008_s_at	Mm.31267	211652	Wwc1	-0.51	0.05	WW, C2 and coiled-coil domain containing 1
1435626_a_at	Mm.29151	64209	Herpud1	-0.76	0.05	homocysteine-inducible, endoplasmic reticulum stress-inducible, ubiquitin-like domain member 1
1449337_at	Mm.258622	56720	Tdo2	0.48	0.05	tryptophan 2,3-dioxygenase
1423715_a_at	Mm.296566	18002	Nedd8	0.2	0.05	neural precursor cell expressed, developmentally down-regulated gene 8
1425211_at	Mm.229308	384281	2010003O18Rik	0.55	0.05	RIKEN cDNA 2010003O18 gene
1422507_at	Mm.6095	13014	Cstb	0.26	0.05	cystatin B
1436856_x_at	Mm.271754	71807	Tars2	0.6	0.05	threonyl-tRNA synthetase 2, mitochondrial (putative)
1421893_a_at	Mm.401675	22019	Tpp2	-0.28	0.05	tripeptidyl peptidase II
1425321_a_at	Mm.244078	94040	Clmn	-0.31	0.05	calmin
1417399_at	Mm.3982	14456	Gas6	-0.27	0.05	growth arrest specific 6
1428012_at	Mm.197638	230558	C8a	-0.34	0.05	complement component 8, alpha polypeptide
1429749_at	Mm.383254	77268	9330180L21Rik	-0.69	0.05	RIKEN cDNA 9330180L21 gene
1433679_at	Mm.207261	320267	Fubp3	-0.51	0.05	far upstream element (FUSE) binding protein 3
1416923_a_at	Mm.29820	12177	Bnip3l	-0.32	0.05	BCL2/adenovirus E1B interacting protein 3-like
1428621_a_at	Mm.301020	28084	Vps25	0.3	0.05	vacuolar protein sorting 25 (yeast)
1439253_x_at	Mm.439805	66494	Prelid1	0.36	0.05	PRELI domain containing 1
1434210_s_at	Mm.245210	16206	Lrig1	-0.54	0.05	leucine-rich repeats and immunoglobulin-like domains 1
1431226_a_at	Mm.292544	64339	Fndc4	0.48	0.05	fibronectin type III domain containing 4
1417417_a_at	Mm.43415	12861	Cox6a1	0.14	0.05	cytochrome c oxidase, subunit VI a, polypeptide 1
1435254_at	Mm.53862	235611	Plxnb1	-0.88	0.05	plexin B1
1433582_at	Mm.258746		1190002N15Rik /// LOC100044725	-0.92	0.05	RIKEN cDNA 1190002N15 gene /// hypothetical protein LOC100044725
1416050_a_at	Mm.282242	20778	Scarb1	-0.41	0.05	scavenger receptor class B, member 1
1437131_x_at	Mm.28494	66419	Mrpl11	0.25	0.05	mitochondrial ribosomal protein L11
1423613_at	Mm.272881	70599	Ssfa2	-0.47	0.05	sperm specific antigen 2
1452309_at	Mm.99961	68178	Cgnl1	-0.38	0.05	cingulin-like 1
1416217_a_at	Mm.21529		LOC100042986 /// LOC100045996 /// Rpl37a	0.27	0.05	ribosomal protein L37a /// similar to ribosomal protein L37a
1454909_at	Mm.308452	320165	Tacc1	-0.51	0.05	transforming, acidic coiled-coil containing protein 1
1418925_at	Mm.22680	12614	Celsr1	-1.34	0.05	cadherin EGF LAG seven-pass G-type receptor 1
1450372_a_at	Mm.3459	19899	Rpl18	0.28	0.05	ribosomal protein L18
1452672_at	Mm.28969	107829	Thoc5	0.49	0.05	THO complex 5
1448334_a_at	Mm.250419	12453	Ccni	-0.2	0.05	cyclin I
1418004_a_at	Mm.28385	65963	Tmem176b	0.26	0.05	transmembrane protein 176B
1429650_at	Mm.440269	74178	Stk40	-0.4	0.05	serine/threonine kinase 40
1436840_x_at	Mm.345333		LOC100038991 /// Rpl35	0.33	0.05	ribosomal protein L35 /// similar to ribosomal protein L35
1433633_at	Mm.334918	270110	Irf2bp2	-0.53	0.05	interferon regulatory factor 2 binding protein 2
1423730_at	Mm.30099	218335	Clptm1l	0.21	0.05	CLPTM1-like
1419233_x_at	Mm.26743	11806	Apoa1	-0.08	0.05	apolipoprotein A-I
1415833_x_at	Mm.379006		LOC629957 /// LOC637599 /// Rps29	0.21	0.05	ribosomal protein S29 /// similar to 40S ribosomal protein S29
1422637_at	Mm.248291	54354	Rassf5	-0.91	0.05	Ras association (RalGDS/AF-6) domain family 5
1417273_at	Mm.235547	27273	Pdk4	1.5	0.05	pyruvate dehydrogenase kinase, isoenzyme 4
1433495_at	Mm.273836	234407	Glt25d1	0.37	0.05	glycosyltransferase 25 domain containing 1
1439057_x_at	Mm.386789	66980	Zdhhc6	0.18	0.05	zinc finger, DHHC domain containing 6
1450626_at	Mm.280536	110173	Manba	0.53	0.05	mannosidase, beta A, lysosomal
1431833_a_at	Mm.289131	15360	Hmgcs2	-0.6	0.05	3-hydroxy-3-methylglutaryl-Coenzyme A synthase 2
1417669_at	Mm.112632	76192	Abhd12	0.23	0.05	abhydrolase domain containing 12
1451192_a_at	Mm.25806	72354	Ttc4	0.48	0.05	tetratricopeptide repeat domain 4
1420654_a_at	Mm.396102	74185	Gbe1	0.71	0.05	glucan (1,4-alpha-), branching enzyme 1
1434221_at	---	194404	BC030863	-0.39	0.05	cDNA sequence BC030863
1452354_at	Mm.54981	72792	2810459M11Rik	-0.42	0.05	RIKEN cDNA 2810459M11 gene
1427261_at	Mm.31267	211652	Wwc1	-0.9	0.05	WW, C2 and coiled-coil domain containing 1
1431765_a_at	Mm.458165		EG243642 /// EG544872 /// EG546164 /// EG620248 /// EG628962 /// EG634678 /// EG666668 /// EG666682 /// EG667093 /// EG667279 /// EG667847 /// LOC100039110 /// LOC100043752 /// LOC100048354 /// LOC433715 /// LOC546298 /// LOC620559 /// LOC621842 /// LOC62	0.16	0.05	ribosomal protein S2 /// predicted gene, EG243642 /// similar to ribosomal protein S2 /// predicted gene, EG544872 /// predicted gene, EG546164 /// predicted gene, EG620248 /// similar to MGC27348 protein /// predicted gene, EG628962 /// similar to 40S ri
1426903_at	Mm.205421	319448	Fndc3a	-0.58	0.05	fibronectin type III domain containing 3a
1416824_at	Mm.31263	68170	B230118H07Rik	0.71	0.05	RIKEN cDNA B230118H07 gene
1434150_a_at	Mm.440573		Mettl7a /// Ubie	-0.47	0.05	methyltransferase like 7A /// UbiE-YGHL1 fusion protein
1421604_a_at	Mm.392759		Klf3 /// LOC100046855	-0.55	0.05	Kruppel-like factor 3 (basic) /// similar to BKLF
1433506_at	Mm.23837	231549	Lrrc8d	0.85	0.05	leucine rich repeat containing 8D
1434126_at	Mm.392671	228602	4930402H24Rik	-0.53	0.05	RIKEN cDNA 4930402H24 gene
1416954_at	Mm.3991	27376	Slc25a10	-0.42	0.05	solute carrier family 25 (mitochondrial carrier, dicarboxylate transporter), member 10
1427826_a_at	Mm.272223	28253	Slco1b2	-0.62	0.05	solute carrier organic anion transporter family, member 1b2
1421083_x_at	Mm.358649	23825	Banf1	0.24	0.05	barrier to autointegration factor 1
1416270_at	Mm.22117	67710	Polr2g	0.3	0.05	polymerase (RNA) II (DNA directed) polypeptide G
1453726_s_at	Mm.270950	69227	2810407C02Rik	0.24	0.05	RIKEN cDNA 2810407C02 gene
1437908_a_at	Mm.30496	67458	Ergic1	-0.33	0.05	endoplasmic reticulum-golgi intermediate compartment (ERGIC) 1
1455545_at	Mm.387568	68920	1110065P20Rik	-0.59	0.05	RIKEN cDNA 1110065P20 gene
1450735_at	Mm.27831	66249	Pno1	0.31	0.05	partner of NOB1 homolog (S. cerevisiae)
1423348_at	Mm.184289	14370	Fzd8	-0.61	0.05	frizzled homolog 8 (Drosophila)
1432099_a_at	Mm.270525	56189	Prodh2	-0.21	0.05	proline dehydrogenase (oxidase) 2
1424544_at	Mm.101946	223649	Nrbp2	-0.74	0.05	nuclear receptor binding protein 2
1429000_at	Mm.194486	213109	Phf3	-0.54	0.05	PHD finger protein 3
1438348_x_at	Mm.216089	70266	Ccbl1	-0.17	0.05	cysteine conjugate-beta lyase 1
1418359_at	Mm.34235	79565	Wbscr27	0.84	0.05	Williams Beuren syndrome chromosome region 27 (human)
1417353_x_at	Mm.458058	68981	Snrpa1	0.36	0.05	small nuclear ribonucleoprotein polypeptide A'
1425587_a_at	Mm.330393	19271	Ptprj	-0.79	0.05	protein tyrosine phosphatase, receptor type, J
1448858_at	Mm.162025	29869	Ulk2	-0.25	0.05	Unc-51 like kinase 2 (C. elegans)
1424531_a_at	Mm.112	21401	Tcea3	-0.66	0.05	transcription elongation factor A (SII), 3
1440916_at	Mm.133694	70291	2510049J12Rik	0.41	0.05	RIKEN cDNA 2510049J12 gene
1448273_at	Mm.252316	14854	Gss	0.42	0.05	glutathione synthetase
1417815_a_at	Mm.435797	26943	Serinc3	-0.23	0.05	serine incorporator 3
1434696_at	Mm.34034	245866	Ift52	0.28	0.05	intraflagellar transport 52 homolog (Chlamydomonas)
1448545_at	Mm.234266	15529	Sdc2	-0.46	0.05	syndecan 2
1418860_a_at	Mm.275272	68614	Letmd1	0.28	0.05	LETM1 domain containing 1
1424036_at	Mm.292001	68879	Prpf6	0.6	0.05	PRP6 pre-mRNA splicing factor 6 homolog (yeast)
1452102_at	Mm.400464	50797	Copb2	0.13	0.05	coatomer protein complex, subunit beta 2 (beta prime)
1425553_s_at	Mm.149954	29816	Hip1r	-0.54	0.05	huntingtin interacting protein 1 related
1437856_at	Mm.245867	69718	Ipmk	-0.49	0.05	inositol polyphosphate multikinase
1440818_s_at	Mm.279736	81898	Sf3b1	-0.16	0.05	splicing factor 3b, subunit 1
1416393_at	Mm.6390	14791	Emg1	0.26	0.05	EMG1 nucleolar protein homolog (S. cerevisiae)
1451176_at	Mm.287226	228607	D430028G21Rik	-0.28	0.05	RIKEN cDNA D430028G21 gene
1418301_at	Mm.305674	54139	Irf6	-0.41	0.05	interferon regulatory factor 6
1452084_at	Mm.297196	619605	Zcchc17	0.43	0.05	zinc finger, CCHC domain containing 17
1424685_at	Mm.322752	109075	Exosc4	0.29	0.05	exosome component 4
1418982_at	Mm.349667	12606	Cebpa	-0.69	0.05	CCAAT/enhancer binding protein (C/EBP), alpha
1416335_at	Mm.2326	17319	Mif	0.32	0.05	macrophage migration inhibitory factor
1428476_a_at	Mm.157711	68626	Elac2	0.34	0.05	elaC homolog 2 (E. coli)
1416840_at	Mm.29429	68041	Mid1ip1	-1.32	0.05	Mid1 interacting protein 1 (gastrulation specific G12-like (zebrafish))
1415796_at	Mm.292530	23994	Dazap2	-0.17	0.05	DAZ associated protein 2
1459151_x_at	Mm.45558	70110	Ifi35	0.3	0.05	interferon-induced protein 35
1424040_at	Mm.266716	245877	Mtap7d1	-0.5	0.05	microtubule-associated protein 7 domain containing 1
1448503_at	Mm.1639		LOC632101 /// Mcl1	-0.36	0.05	myeloid cell leukemia sequence 1 /// similar to myeloid cell leukemia sequence 1
1454903_at	Mm.283893	18053	Ngfr	-0.4	0.05	nerve growth factor receptor (TNFR superfamily, member 16)
1418655_at	Mm.386762	14421	B4galnt1	-0.32	0.05	beta-1,4-N-acetyl-galactosaminyl transferase 1
1418801_at	Mm.213114	74570	Zkscan1	-0.69	0.05	zinc finger with KRAB and SCAN domains 1
1416137_at	Mm.280231	11750	Anxa7	0.43	0.06	annexin A7
1454753_at	Mm.200971	108657	Rnpepl1	0.35	0.06	arginyl aminopeptidase (aminopeptidase B)-like 1
1434597_at	Mm.392515	217980	Larp5	-0.37	0.06	La ribonucleoprotein domain family, member 5
1454724_x_at	Mm.28796	226016	5730446C15Rik	-0.58	0.06	RIKEN cDNA 5730446C15 gene
1424925_at	Mm.214344	140740	Sec63	-0.34	0.06	SEC63-like (S. cerevisiae)
1448700_at	Mm.439721	14373	G0s2	1.58	0.06	G0/G1 switch gene 2
1448683_at	Mm.439931	76279	Cyp2d26	-0.26	0.06	cytochrome P450, family 2, subfamily d, polypeptide 26
1460709_a_at	Mm.43745	193742	Bat5	0.4	0.06	HLA-B associated transcript 5
1416439_at	Mm.29898	66422	2410015N17Rik	0.38	0.06	RIKEN cDNA 2410015N17 gene
1420617_at	Mm.339792	67579	Cpeb4	0.87	0.06	cytoplasmic polyadenylation element binding protein 4
1422638_s_at	Mm.248291	54354	Rassf5	-0.75	0.06	Ras association (RalGDS/AF-6) domain family 5
1436050_x_at	Mm.280029	55927	Hes6	0.9	0.06	hairy and enhancer of split 6 (Drosophila)
1438115_a_at	Mm.27842	26941	Slc9a3r1	-0.39	0.06	solute carrier family 9 (sodium/hydrogen exchanger), isoform 3 regulator 1
1423725_at	Mm.28777	102866	Pls3	-0.46	0.06	plastin 3 (T-isoform)
1418844_at	Mm.160035	102580	Alg9	0.48	0.06	asparagine-linked glycosylation 9 homolog (yeast, alpha 1,2 mannosyltransferase)
1419736_a_at	Mm.294623	66235	Eif1ay	0.35	0.06	eukaryotic translation initiation factor 1A, Y-linked
1448385_at	Mm.28506	100561	Slc15a4	-0.39	0.06	solute carrier family 15, member 4
1450982_at	Mm.27842	26941	Slc9a3r1	-0.35	0.06	solute carrier family 9 (sodium/hydrogen exchanger), isoform 3 regulator 1
1425178_s_at	Mm.364956	20425	Shmt1	-0.4	0.06	serine hydroxymethyltransferase 1 (soluble)
1426716_at	Mm.275413	100121	Tdrd7	0.23	0.06	tudor domain containing 7
1438385_s_at	Mm.200423	108682	Gpt2	-0.56	0.06	glutamic pyruvate transaminase (alanine aminotransferase) 2
1447364_x_at	Mm.3390	17912	Myo1b	0.52	0.06	myosin IB
1425326_at	Mm.282039	104112	Acly	-0.94	0.06	ATP citrate lyase
1438938_x_at	Mm.36241	12034	Phb2	0.22	0.06	prohibitin 2
1420810_at	Mm.214765	56398	1500003O03Rik	-0.18	0.06	RIKEN cDNA 1500003O03 gene
1418626_a_at	Mm.200608		Clu /// LOC100046120	-0.17	0.06	clusterin /// similar to clusterin
1434392_at	Mm.119155	17847	Usp34	-0.19	0.06	ubiquitin specific peptidase 34
1449575_a_at	Mm.299292	14870	Gstp1	0.14	0.06	glutathione S-transferase, pi 1
1453774_at	Mm.182867	72345	2810002O09Rik	-0.25	0.06	RIKEN cDNA 2810002O09 gene
1436404_at	Mm.390375	68385	Tlcd1	-0.82	0.06	TLC domain containing 1
1424538_at	Mm.3979	27643	Ubl4	0.32	0.06	ubiquitin-like 4
1439270_x_at	Mm.322186		LOC100045999 /// LOC640204 /// Ran /// Rasl2-9	0.29	0.06	RAN, member RAS oncogene family /// RAS-like, family 2, locus 9 /// similar to RAN, member RAS oncogene family
1438264_a_at	Mm.401675	22019	Tpp2	-0.37	0.06	tripeptidyl peptidase II
1455064_at	Mm.133593	76877	Rab36	1.37	0.06	RAB36, member RAS oncogene family
1423166_at	Mm.18628	12491	Cd36	0.84	0.06	CD36 antigen
1430053_a_at	Mm.22661	67059	Ola1	0.28	0.06	Obg-like ATPase 1
1438288_x_at	Mm.437809	68786	1110059G02Rik	-0.25	0.06	RIKEN cDNA 1110059G02 gene
1456083_x_at	Mm.22776		Eif3c /// LOC100047696	0.29	0.06	eukaryotic translation initiation factor 3, subunit C /// similar to Eukaryotic translation initiation factor 3, subunit 8
1428897_at	Mm.87238	77032	2610029I01Rik	0.79	0.06	RIKEN cDNA 2610029I01 gene
1460177_at	Mm.29646	66054	Cndp2	0.47	0.06	CNDP dipeptidase 2 (metallopeptidase M20 family)
1415714_a_at	Mm.182650	66618	2610209M04Rik	0.45	0.06	RIKEN cDNA 2610209M04 gene
1424601_at	Mm.37531		LOC100044170 /// Xrcc4	0.7	0.06	X-ray repair complementing defective repair in Chinese hamster cells 4 /// hypothetical protein LOC100044170
1416093_a_at	Mm.23825	66448	Mrpl20	0.25	0.06	mitochondrial ribosomal protein L20
1419054_a_at	Mm.4420	24000	Ptpn21	-0.34	0.06	protein tyrosine phosphatase, non-receptor type 21
1433710_at	Mm.268104	353190	Edc3	1.08	0.06	enhancer of mRNA decapping 3 homolog (S. cerevisiae)
1424621_at	Mm.250569	57896	Krcc1	0.37	0.06	lysine-rich coiled-coil 1
1416933_at	Mm.3863	18984	Por	0.84	0.06	P450 (cytochrome) oxidoreductase
1416028_a_at	Mm.1775	15374	Hn1	0.4	0.06	hematological and neurological expressed sequence 1
1438391_x_at	Mm.6994	15108	Hsd17b10	-0.5	0.06	hydroxysteroid (17-beta) dehydrogenase 10
1457707_at	Mm.217412	244049	Mctp2	0.55	0.06	multiple C2 domains, transmembrane 2
1423940_at	Mm.44202	68090	Yif1a	0.38	0.06	Yip1 interacting factor homolog A (S. cerevisiae)
1429259_a_at	Mm.392261		1190007I07Rik /// 1810014B01Rik	0.28	0.06	RIKEN cDNA 1810014B01 gene /// RIKEN cDNA 1190007I07 gene
1416570_s_at	Mm.122466	28030	Gfm1	0.16	0.06	G elongation factor, mitochondrial 1
1452716_at	Mm.27227	70564	5730469M10Rik	-0.57	0.06	RIKEN cDNA 5730469M10 gene
1425419_a_at	Mm.184163	110157	Raf1	-0.23	0.06	v-raf-leukemia viral oncogene 1
1436609_a_at	Mm.277661	16976	Lrpap1	0.28	0.06	low density lipoprotein receptor-related protein associated protein 1
1416633_a_at	Mm.27107	68250	5730536A07Rik	0.19	0.06	RIKEN cDNA 5730536A07 gene
1448238_at	Mm.21932	68045	2700060E02Rik	0.2	0.06	RIKEN cDNA 2700060E02 gene
1453220_at	Mm.31626	78252	4432416J03Rik	-0.93	0.06	RIKEN cDNA 4432416J03 gene
1434340_at	Mm.269736	66152	1110020P15Rik	0.32	0.06	RIKEN cDNA 1110020P15 gene
1434215_at	Mm.319516	320060	B230308N11Rik	-0.22	0.06	RIKEN cDNA B230308N11 gene
1453362_x_at	Mm.16775		EG629116 /// LOC666793 /// LOC677113 /// Rps24	0.15	0.06	ribosomal protein S24 /// predicted gene, EG629116 /// similar to ribosomal protein S24
1460342_s_at	Mm.2402	26936	AA536749	-0.31	0.06	expressed sequence AA536749
1423713_at	Mm.283914	74610	Abcb8	0.62	0.06	ATP-binding cassette, sub-family B (MDR/TAP), member 8
1416173_at	Mm.28659	64934	Pes1	-0.38	0.06	pescadillo homolog 1, containing BRCT domain (zebrafish)
1425682_a_at	Mm.218434	69786	Tprkb	-0.37	0.06	Tp53rk binding protein
1438958_x_at	Mm.278458	14225	Fkbp1a	0.31	0.06	FK506 binding protein 1a
1453397_at	Mm.5307	71620	9130016M20Rik	-0.37	0.06	RIKEN cDNA 9130016M20 gene
1424285_s_at	Mm.29430		Arl6ip4 /// LOC100048046	0.23	0.06	ADP-ribosylation factor-like 6 interacting protein 4 /// similar to SRp25 nuclear protein
1451849_a_at	Mm.7362	16907	Lmnb2	0.34	0.06	lamin B2
1434096_at	Mm.41044	54403	Slc4a4	-0.41	0.06	solute carrier family 4 (anion exchanger), member 4
1418924_at	Mm.21202	66985	Rassf7	-0.38	0.06	Ras association (RalGDS/AF-6) domain family 7
1433585_at	Mm.173286	238799	Tnpo1	-0.33	0.06	transportin 1
1415879_a_at	Mm.380435	67186	Rplp2	0.29	0.06	ribosomal protein, large P2
1460178_at	Mm.324550	66887	Lonp2	0.24	0.06	lon peptidase 2, peroxisomal
1423523_at	Mm.18651	30956	Aass	-0.43	0.06	aminoadipate-semialdehyde synthase
1417186_at	Mm.319512	53323	Hip2	0.26	0.06	huntingtin interacting protein 2
1433531_at	Mm.391337	50790	Acsl4	-0.68	0.06	acyl-CoA synthetase long-chain family member 4
1448427_at	Mm.27570	67130	Ndufa6	0.19	0.06	NADH dehydrogenase (ubiquinone) 1 alpha subcomplex, 6 (B14)
1434491_a_at	Mm.548	12864	Cox6c	-0.22	0.06	cytochrome c oxidase, subunit VIc
1418927_a_at	Mm.40989	56541	Habp4	0.16	0.06	hyaluronic acid binding protein 4
1426162_a_at	Mm.379004	19989	Rpl7	0.18	0.06	ribosomal protein L7
1443779_s_at	Mm.459119	212391	Lcor	-0.5	0.06	ligand dependent nuclear receptor corepressor
1418319_at	Mm.210882	192169	1810047C23Rik	0.18	0.06	RIKEN cDNA 1810047C23 gene
1437834_s_at	Mm.236650	80708	Pacsin3	-0.53	0.06	protein kinase C and casein kinase substrate in neurons 3
1433768_at	Mm.458226	72333	Palld	-0.85	0.06	palladin, cytoskeletal associated protein
1415767_at	Mm.30205	228994	Ythdf1	-0.33	0.06	YTH domain family 1
1420489_at	Mm.29599	64659	Mrps14	0.28	0.06	mitochondrial ribosomal protein S14
1426955_at	Mm.4352	12822	Col18a1	-0.46	0.06	procollagen, type XVIII, alpha 1
1434712_at	Mm.307163	239555	Smcr7l	-0.2	0.06	Smith-Magenis syndrome chromosome region, candidate 7-like (human)
1428296_at	Mm.380115		LOC100043714 /// LOC100048680 /// Polr2l	0.34	0.06	polymerase (RNA) II (DNA directed) polypeptide L /// similar to RNA polymerase II subunit
1428071_at	Mm.29382	68778	1110038D17Rik	-0.37	0.06	RIKEN cDNA 1110038D17 gene
1448263_a_at	Mm.29646	66054	Cndp2	0.5	0.06	CNDP dipeptidase 2 (metallopeptidase M20 family)
1423347_at	Mm.209207	20334	Sec23a	-0.24	0.06	SEC23A (S. cerevisiae)
1431003_a_at	Mm.10374	67513	2610002J02Rik	0.37	0.06	RIKEN cDNA 2610002J02 gene
1449117_at	Mm.439672	16478	Jund1	-0.23	0.06	Jun proto-oncogene related gene d1
1456981_at	Mm.69380	209760	Tmc7	-0.76	0.06	transmembrane channel-like gene family 7
1431101_a_at	Mm.422833	78925	Srd5a1	-0.76	0.06	steroid 5 alpha-reductase 1
1431829_a_at	Mm.110594	71746	Rgl3	-0.6	0.06	ral guanine nucleotide dissociation stimulator-like 3
1455725_a_at	Mm.371563	15081	H3f3b	0.33	0.07	H3 histone, family 3B
1449189_at	Mm.139607	80284	BC003266	0.28	0.07	cDNA sequence BC003266
1438961_s_at	Mm.399785	104184	Blmh	0.61	0.07	bleomycin hydrolase
1455935_at	Mm.103428	76792	2410131K14Rik	0.81	0.07	RIKEN cDNA 2410131K14 gene
1424638_at	Mm.195663	12575	Cdkn1a	1.08	0.07	cyclin-dependent kinase inhibitor 1A (P21)
1426752_at	Mm.286285	269424	Phf17	-0.53	0.07	PHD finger protein 17
1428471_at	Mm.210815	20411	Sorbs1	-0.57	0.07	sorbin and SH3 domain containing 1
1421259_at	Mm.383180	18770	Pklr	-1.99	0.07	pyruvate kinase liver and red blood cell
1450394_at	Mm.250936	66629	Golph3	-0.23	0.07	golgi phosphoprotein 3
1423248_at	Mm.32842	18087	Nktr	-0.62	0.07	natural killer tumor recognition sequence
1425023_at	Mm.38976	235441	Usp3	-0.41	0.07	ubiquitin specific peptidase 3
1426239_s_at	Mm.203747	216869	Arrb2	-0.26	0.07	arrestin, beta 2
1419509_a_at	Mm.190650	56174	Nagk	0.56	0.07	N-acetylglucosamine kinase
1423392_at	Mm.257765	29876	Clic4	0.61	0.07	chloride intracellular channel 4 (mitochondrial)
1433428_x_at	Mm.330731	21817	Tgm2	-0.28	0.07	transglutaminase 2, C polypeptide
1438744_at	Mm.34785	117589	Asb7	0.4	0.07	ankyrin repeat and SOCS box-containing protein 7
1426373_at	Mm.28520	20481	Ski	-0.74	0.07	Sloan-Kettering viral oncogene homolog
1434441_at	Mm.227240	66129	1110018J18Rik	-0.31	0.07	RIKEN cDNA 1110018J18 gene
1425554_a_at	Mm.182412	69957	Cdc16	0.6	0.07	CDC16 cell division cycle 16 homolog (S. cerevisiae)
1443138_at	---		---	1.72	0.07	---
1429429_s_at	Mm.21539	319263	Pcmtd1	-0.4	0.07	protein-L-isoaspartate (D-aspartate) O-methyltransferase domain containing 1
1422732_at	Mm.197493	67811	Poldip2	0.27	0.07	polymerase (DNA-directed), delta interacting protein 2
1436332_at	Mm.34885	243912	Hspb6	-0.39	0.07	heat shock protein, alpha-crystallin-related, B6
1427321_s_at	Mm.66222	13052	Cxadr	-0.41	0.07	coxsackievirus and adenovirus receptor
1429373_x_at	Mm.35627	74343	Crtc2	-0.42	0.07	CREB regulated transcription coactivator 2
1437715_x_at	Mm.203	11792	Apex1	0.42	0.07	apurinic/apyrimidinic endonuclease 1
1435207_at	Mm.82598	330938	Dixdc1	-0.59	0.07	DIX domain containing 1
1450897_at	Mm.35059	11855	Arhgap5	-0.44	0.07	Rho GTPase activating protein 5
1416855_at	Mm.22701	14451	Gas1	-0.87	0.07	growth arrest specific 1
1454888_at	Mm.28808	109054	Pfdn4	0.57	0.07	prefoldin 4
1460707_at	Mm.193688	19244	Ptp4a2	0.23	0.07	protein tyrosine phosphatase 4a2
1450988_at	Mm.42103	14160	Lgr5	-1.16	0.07	leucine rich repeat containing G protein coupled receptor 5
1451803_a_at	Mm.15607	22340	Vegfb	-0.66	0.07	vascular endothelial growth factor B
1459740_s_at	Mm.171378	22228	Ucp2	0.4	0.07	uncoupling protein 2 (mitochondrial, proton carrier)
1415732_at	Mm.43745	193742	Bat5	0.45	0.07	HLA-B associated transcript 5
1416300_a_at	Mm.298	18674	Slc25a3	0.18	0.07	solute carrier family 25 (mitochondrial carrier, phosphate carrier), member 3
1451722_s_at	Mm.219946	232187	Smyd5	0.36	0.07	SET and MYND domain containing 5
1420725_at	Mm.394228	192289	Tmlhe	0.19	0.07	trimethyllysine hydroxylase, epsilon
1420821_at	Mm.280199	81535	Sgpp1	-0.58	0.07	sphingosine-1-phosphate phosphatase 1
1416794_at	Mm.175403	56298	Arl6ip2	0.29	0.07	ADP-ribosylation factor-like 6 interacting protein 2
1416261_at	Mm.29647	67226	Tmem19	0.44	0.07	transmembrane protein 19
1452721_a_at	Mm.208465	67282	Ccdc53	0.33	0.07	coiled-coil domain containing 53
1455884_at	Mm.205535	224897	Dpp9	-0.31	0.07	dipeptidylpeptidase 9
1424344_s_at	Mm.262037	13664	Eif1a	0.59	0.07	eukaryotic translation initiation factor 1A
1448774_at	Mm.331565	66592	Stoml2	0.29	0.07	stomatin (Epb7.2)-like 2
1434805_at	Mm.148748	64144	Mllt1	-0.24	0.07	myeloid/lymphoid or mixed lineage-leukemia translocation to 1 homolog (Drosophila)
1438024_at	---	76137	Ccdc90a	-0.22	0.07	coiled-coil domain containing 90A
1456374_x_at	Mm.22776		Eif3c /// LOC100047696	0.31	0.07	eukaryotic translation initiation factor 3, subunit C /// similar to Eukaryotic translation initiation factor 3, subunit 8
1418137_at	Mm.319530	67840	Mrp63	0.28	0.07	mitochondrial ribosomal protein 63
1415867_at	Mm.296985	12464	Cct4	0.24	0.07	chaperonin subunit 4 (delta)
1430319_at	Mm.139075	71624	4833411C07Rik	0.88	0.07	RIKEN cDNA 4833411C07 gene
1416199_at	Mm.378951	16582	Kifc3	-0.76	0.07	kinesin family member C3
1433561_at	Mm.274646	78618	Centb2	-0.55	0.07	centaurin, beta 2
1420661_a_at	Mm.29950	66771	4933439F18Rik	-0.44	0.07	RIKEN cDNA 4933439F18 gene
1435030_at	Mm.31102	326622	Upf2	-0.29	0.07	UPF2 regulator of nonsense transcripts homolog (yeast)
1424117_at	Mm.35790	414077	BC056474	0.35	0.07	cDNA sequence BC056474
1436909_at	Mm.301740	229517	Slc25a44	-0.86	0.07	solute carrier family 25, member 44
1449112_at	Mm.10984	26459	Slc27a5	-0.22	0.07	solute carrier family 27 (fatty acid transporter), member 5
1436959_x_at	Mm.42956	56876	Nelf	-0.51	0.07	nasal embryonic LHRH factor
1435904_at	Mm.440915	214150	Eif2c3	-0.29	0.07	eukaryotic translation initiation factor 2C, 3
1433842_at	Mm.45039	16978	Lrrfip1	-0.39	0.07	leucine rich repeat (in FLII) interacting protein 1
1418700_at	Mm.195776	79464	Lias	0.3	0.07	lipoic acid synthetase
1448490_at	Mm.124728	76889	Adck4	-0.35	0.07	aarF domain containing kinase 4
1450690_at	Mm.431695	19386	Ranbp2	-0.41	0.07	RAN binding protein 2
1460691_at	Mm.219581	213753	Zfp598	-0.46	0.07	zinc finger protein 598
1437080_s_at	Mm.439821		LOC627316 /// Psmd11	0.24	0.07	proteasome (prosome, macropain) 26S subunit, non-ATPase, 11 /// similar to proteasome 26S non-ATPase subunit 11
1448181_at	Mm.41389	66277	Klf15	-0.57	0.07	Kruppel-like factor 15
1419811_at	---	28001	D16Wsu65e	0.31	0.07	DNA segment, Chr 16, Wayne State University 65, expressed
1424196_at	Mm.29118	230584	Yipf1	0.27	0.07	Yip1 domain family, member 1
1415707_at	Mm.291624	99152	Anapc2	0.28	0.07	anaphase promoting complex subunit 2
1416614_at	Mm.425101	58521	Eid1	0.78	0.07	EP300 interacting inhibitor of differentiation 1
1451357_at	Mm.358710	68047	Mpnd	-0.23	0.07	MPN domain containing
1452733_at	Mm.151640	74450	Pank2	-0.22	0.07	pantothenate kinase 2 (Hallervorden-Spatz syndrome)
1448217_a_at	Mm.389216		EG621100 /// EG622236 /// LOC100039431 /// Rpl27	0.31	0.07	ribosomal protein L27 /// predicted gene, EG621100 /// predicted gene, EG622236 /// similar to ribosomal protein L27
1420476_a_at	Mm.290407		LOC100043064 /// Nap1l1	-0.33	0.07	nucleosome assembly protein 1-like 1 /// similar to nucleosome assembly protein 1-like 1
1449110_at	Mm.687	11852	Rhob	-0.41	0.07	ras homolog gene family, member B
1426271_at	Mm.23267	226026	Smc5	-0.75	0.07	structural maintenance of chromosomes 5
1417847_at	Mm.162025	29869	Ulk2	-0.26	0.07	Unc-51 like kinase 2 (C. elegans)
1422522_at	Mm.41930	23879	Fxr2	-0.45	0.07	fragile X mental retardation, autosomal homolog 2
1424842_a_at	Mm.440191	231532	Arhgap24	-0.49	0.07	Rho GTPase activating protein 24
1428982_at	Mm.210966	320817	Atad2b	-0.35	0.07	ATPase family, AAA domain containing 2B
1435863_at	Mm.250474	66200	Commd6	0.14	0.07	COMM domain containing 6
1438036_x_at	Mm.293063	381110	AW061290	0.6	0.07	expressed sequence AW061290
1415839_a_at	Mm.6343		EG434373 /// LOC100046628 /// Npm1	0.21	0.07	nucleophosmin 1 /// predicted gene, EG434373 /// similar to Nucleophosmin (NPM) (Nucleolar phosphoprotein B23) (Numatrin) (Nucleolar protein NO38)
1436062_at	Mm.371682	213827	Arcn1	-0.39	0.07	archain 1
1431244_s_at	Mm.159024	71972	Dnmbp	-0.21	0.07	dynamin binding protein
1435245_at	Mm.30102	216456	Gls2	-0.71	0.07	glutaminase 2 (liver, mitochondrial)
1452778_x_at	Mm.290407	53605	Nap1l1	-0.37	0.07	nucleosome assembly protein 1-like 1
1418713_at	Mm.39473	13180	Pcbd1	0.21	0.07	pterin 4 alpha carbinolamine dehydratase/dimerization cofactor of hepatocyte nuclear factor 1 alpha (TCF1) 1
1448740_at	Mm.371612	57785	Rangrf	0.56	0.07	RAN guanine nucleotide release factor
1455897_x_at	Mm.2756	15312	Hmgn1	0.34	0.07	high mobility group nucleosomal binding domain 1
1429148_at	Mm.426936	18029	Nfic	-1.06	0.07	nuclear factor I/C
1428635_at	Mm.11827	69156	Comtd1	0.38	0.07	catechol-O-methyltransferase domain containing 1
1444085_at	Mm.363225	71365	Pdss2	0.46	0.07	prenyl (solanesyl) diphosphate synthase, subunit 2
1424530_at	Mm.253922	67815	Sec14l2	-0.25	0.07	SEC14-like 2 (S. cerevisiae)
1418150_at	Mm.399376	170749	Mtmr4	-0.41	0.07	myotubularin related protein 4
1455295_at	Mm.29267	234595	BC031853	-0.27	0.07	cDNA sequence BC031853
1453915_a_at	Mm.277527	72144	Slc37a3	-0.09	0.07	solute carrier family 37 (glycerol-3-phosphate transporter), member 3
1427423_at	Mm.44608	230582	2810410C14Rik	0.34	0.07	RIKEN cDNA 2810410C14 gene
1429189_at	Mm.300178	11881	Arsb	0.41	0.07	arylsulfatase B
1460684_at	Mm.458077	73166	Tm7sf2	-0.28	0.07	transmembrane 7 superfamily member 2
1457672_at	Mm.100615	109151	Chd9	-0.66	0.07	chromodomain helicase DNA binding protein 9
1460186_at	Mm.246440	107358	Tm9sf3	-0.25	0.07	transmembrane 9 superfamily member 3
1415683_at	Mm.10265	18107	Nmt1	0.17	0.07	N-myristoyltransferase 1
1417536_at	Mm.251155	66492	Zmat2	0.26	0.07	zinc finger, matrin type 2
1416364_at	Mm.2180	15516	Hsp90ab1	0.28	0.07	heat shock protein 90kDa alpha (cytosolic), class B member 1
1417492_at	Mm.236553	13030	Ctsb	-0.29	0.07	cathepsin B
1434880_at	Mm.269995	14011	Etv6	1	0.07	ets variant gene 6 (TEL oncogene)
1433542_at	Mm.458466	101490	Inpp5f	-0.38	0.07	inositol polyphosphate-5-phosphatase F
1438957_x_at	Mm.284503	110911	Cds2	0.37	0.07	CDP-diacylglycerol synthase (phosphatidate cytidylyltransferase) 2
1426312_at	Mm.249822	107976	Bre	0.3	0.07	brain and reproductive organ-expressed protein
1417291_at	Mm.1258	21937	Tnfrsf1a	0.35	0.07	tumor necrosis factor receptor superfamily, member 1a
1455324_at	Mm.380993	433022	Plcxd2	-1.04	0.07	phosphatidylinositol-specific phospholipase C, X domain containing 2
1419635_at	Mm.458034	67392	4833420G17Rik	0.34	0.07	RIKEN cDNA 4833420G17 gene
1448440_x_at	Mm.294870	28106	D17Wsu104e	-0.61	0.07	DNA segment, Chr 17, Wayne State University 104, expressed
1423296_at	Mm.273152	57296	Psmd8	0.22	0.07	proteasome (prosome, macropain) 26S subunit, non-ATPase, 8
1424413_at	Mm.28013	70155	Ogfrl1	-0.58	0.07	opioid growth factor receptor-like 1
1416203_at	Mm.18625	11826	Aqp1	0.38	0.07	aquaporin 1
1451091_at	Mm.28622	105245	Txndc5	-0.37	0.07	thioredoxin domain containing 5
1455820_x_at	Mm.282242	20778	Scarb1	-0.37	0.07	scavenger receptor class B, member 1
1427197_at	Mm.212462	245000	Atr	0.65	0.07	ataxia telangiectasia and Rad3 related
1417559_at	Mm.134191	14057	Sfxn1	0.68	0.07	sideroflexin 1
1417093_a_at	Mm.10182	14885	Gtf2h4	0.33	0.07	general transcription factor II H, polypeptide 4
1433748_at	Mm.331948		LOC100046487 /// Zdhhc18	-0.36	0.07	zinc finger, DHHC domain containing 18 /// similar to ribosomal protein L29
1439454_x_at	Mm.28626	69742	Tm2d2	0.31	0.07	TM2 domain containing 2
1426611_at	Mm.2462	19181	Psmc2	0.21	0.07	proteasome (prosome, macropain) 26S subunit, ATPase 2
1448562_at	Mm.4610	22271	Upp1	0.37	0.07	uridine phosphorylase 1
1450872_s_at	Mm.157545	16889	Lipa	-0.27	0.07	lysosomal acid lipase A
1453795_at	Mm.288676	68126	Fahd2a	0.38	0.07	fumarylacetoacetate hydrolase domain containing 2A
1424078_s_at	Mm.299399	224824	Pex6	0.12	0.07	peroxisomal biogenesis factor 6
1431420_s_at	Mm.439805		LOC100046650 /// Prelid1	0.32	0.07	PRELI domain containing 1 /// similar to PRELI domain containing 1
1428475_at	Mm.291755	66225	1190005P17Rik	0.33	0.07	RIKEN cDNA 1190005P17 gene
1460733_at	Mm.29241	106840	Unc119b	-0.18	0.07	unc-119 homolog B (C. elegans)
1418151_at	Mm.399376	170749	Mtmr4	-0.67	0.07	myotubularin related protein 4
1435698_at	Mm.275811	78757	4921505C17Rik	0.58	0.07	RIKEN cDNA 4921505C17 gene
1416509_at	Mm.246440	107358	Tm9sf3	-0.23	0.07	transmembrane 9 superfamily member 3
1448239_at	Mm.276389	15368	Hmox1	-0.44	0.07	heme oxygenase (decycling) 1
1417674_s_at	Mm.10409	54214	Golga4	-0.4	0.07	golgi autoantigen, golgin subfamily a, 4
1433970_at	Mm.391470	78653	Bola3	0.31	0.08	bolA-like 3 (E. coli)
1433635_at	Mm.35828	216156	Wdr18	0.38	0.08	WD repeat domain 18
1424139_at	Mm.458171	109905	Rap1a	-0.2	0.08	RAS-related protein-1a
1422666_at	Mm.81698	80794	Cblc	-0.54	0.08	Casitas B-lineage lymphoma c
1419547_at	Mm.347964	68636	Fahd1	-0.36	0.08	fumarylacetoacetate hydrolase domain containing 1
1416662_at	Mm.278467	192166	Sardh	-0.32	0.08	sarcosine dehydrogenase
1415752_at	Mm.29866	407819	BC031181	0.2	0.08	cDNA sequence BC031181
1451988_s_at	Mm.262480		Chmp4b /// LOC674706	0.31	0.08	chromatin modifying protein 4B /// similar to zinc finger protein 341
1423746_at	Mm.28622	105245	Txndc5	-0.5	0.08	thioredoxin domain containing 5
1455574_at	Mm.270775	226517	Smg7	-0.47	0.08	Smg-7 homolog, nonsense mediated mRNA decay factor (C. elegans)
1427370_at	Mm.244518	71761	Amdhd1	-0.75	0.08	amidohydrolase domain containing 1
1449460_at	Mm.253061	142688	Asb13	-0.37	0.08	ankyrin repeat and SOCS box-containing protein 13
1431900_a_at	Mm.458005	15377	Foxa3	-0.88	0.08	forkhead box A3
1429642_at	Mm.272772	67492	Anubl1	-0.67	0.08	AN1, ubiquitin-like, homolog (Xenopus laevis)
1419519_at	Mm.268521	16000	Igf1	-0.37	0.08	insulin-like growth factor 1
1456079_x_at	Mm.203	11792	Apex1	0.51	0.08	apurinic/apyrimidinic endonuclease 1
1424364_a_at	Mm.269736	66152	1110020P15Rik	0.2	0.08	RIKEN cDNA 1110020P15 gene
1416920_at	Mm.426069	19653	Rbm4	0.36	0.08	RNA binding motif protein 4
1424962_at	Mm.26618	229302	Tm4sf4	0.22	0.08	transmembrane 4 superfamily member 4
1450199_a_at	Mm.220821	192187	Stab1	-0.36	0.08	stabilin 1
1448261_at	Mm.35605	12550	Cdh1	-0.47	0.08	cadherin 1
1455047_at	Mm.143768	57443	Fbxo3	-0.52	0.08	F-box protein 3
1438840_x_at	Mm.26743	11806	Apoa1	-0.08	0.08	apolipoprotein A-I
1438168_x_at	Mm.28222	68278	Ddx39	0.64	0.08	DEAD (Asp-Glu-Ala-Asp) box polypeptide 39
1415976_a_at	Mm.142095	52502	Carhsp1	-0.38	0.08	calcium regulated heat stable protein 1
1416349_at	Mm.29489	94065	Mrpl34	0.22	0.08	mitochondrial ribosomal protein L34
1428315_at	Mm.29906	69072	Ebna1bp2	0.41	0.08	EBNA1 binding protein 2
1455066_s_at	Mm.41152	338366	Mia3	-0.22	0.08	melanoma inhibitory activity 3
1429615_at	Mm.290924	109910	Zfp91	-0.22	0.08	zinc finger protein 91
1449111_a_at	Mm.439649	14784	Grb2	0.21	0.08	growth factor receptor bound protein 2
1451541_at	Mm.358700	66821	Bcs1l	0.26	0.08	BCS1-like (yeast)
1428431_at	Mm.41904	71918	2310047A01Rik	-0.24	0.08	RIKEN cDNA 2310047A01 gene
1448867_at	Mm.240668	56786	Tmem9b	0.21	0.08	TMEM9 domain family, member B
1426664_x_at	Mm.200307	212980	Slc45a3	-0.46	0.08	solute carrier family 45, member 3
1418840_at	Mm.1605	18569	Pdcd4	-0.72	0.08	programmed cell death 4
1455727_at	Mm.426178	22184	Zrsr2	0.48	0.08	zinc finger (CCCH type), RNA binding motif and serine/arginine rich 2
1438606_a_at	Mm.257765	29876	Clic4	0.61	0.08	chloride intracellular channel 4 (mitochondrial)
1436753_at	Mm.181624	268822	Adck5	-0.46	0.08	aarF domain containing kinase 5
1443619_at	Mm.355034	69981	Tmem30a	-0.52	0.08	transmembrane protein 30A
1451193_x_at	Mm.25806	72354	Ttc4	0.48	0.08	tetratricopeptide repeat domain 4
1431766_x_at	Mm.157452	16898	Rps2	0.06	0.08	ribosomal protein S2
1436320_at	Mm.458175		---	-0.19	0.08	CDNA clone IMAGE:1328649
1438196_at	Mm.38198	333433	Gpd1l	-0.63	0.08	glycerol-3-phosphate dehydrogenase 1-like
1435277_x_at	Mm.439702		LOC100046344 /// LOC100047753 /// Nme1	0.24	0.08	expressed in non-metastatic cells 1, protein /// similar to Nucleoside diphosphate kinase A (NDK A) (NDP kinase A) (Tumor metastatic process-associated protein) (Metastasis inhibition factor NM23) (NDPK-A) (nm23-M1)
1437246_x_at	Mm.391260		EG629575 /// EG666577 /// LOC100043734 /// LOC216036 /// LOC236932 /// LOC545640 /// LOC623245 /// LOC624159 /// LOC638497 /// LOC639593 /// LOC666613 /// LOC667739 /// LOC667878 /// LOC667922 /// LOC668015 /// LOC668387 /// LOC675985 /// LOC676494 /// Rp	0.19	0.08	ribosomal protein S6 /// similar to Ribosomal protein S6 /// similar to 40S ribosomal protein S6 /// predicted gene, EG629575 /// predicted gene, EG666577
1452788_at	Mm.259626	26932	Ppp2r5e	-0.67	0.08	protein phosphatase 2, regulatory subunit B (B56), epsilon isoform
1429248_at	Mm.425762	68020	2810002N01Rik	0.31	0.08	RIKEN cDNA 2810002N01 gene
1440816_x_at	Mm.251255	104721	Ddx1	0.32	0.08	DEAD (Asp-Glu-Ala-Asp) box polypeptide 1
1426644_at	Mm.288733	67231	Tbc1d20	-0.18	0.08	TBC1 domain family, member 20
1424722_at	Mm.18802	71775	1300017J02Rik	-0.08	0.08	RIKEN cDNA 1300017J02 gene
1418233_a_at	Mm.29090	66682	Trappc5	0.19	0.08	trafficking protein particle complex 5
1455900_x_at	Mm.330731	21817	Tgm2	-0.29	0.08	transglutaminase 2, C polypeptide
1422563_at	Mm.301652	12946	Crry	0.25	0.08	complement receptor related protein
1422070_at	Mm.158750	26876	Adh4	-0.4	0.08	alcohol dehydrogenase 4 (class II), pi polypeptide
1416607_at	Mm.261842	70984	4931406C07Rik	0.17	0.08	RIKEN cDNA 4931406C07 gene
1418520_at	Mm.246563		LOC100038890 /// Tgoln1	-0.42	0.08	trans-golgi network protein /// hypothetical protein LOC100038890
1451346_at	Mm.28500	66902	Mtap	0.5	0.08	methylthioadenosine phosphorylase
1452705_at	Mm.171484	94184	Pdxdc1	0.14	0.08	pyridoxal-dependent decarboxylase domain containing 1
1421063_s_at	Mm.274995		LOC100044139 /// Snrpn /// Snurf	0.59	0.08	small nuclear ribonucleoprotein N /// SNRPN upstream reading frame /// similar to SNRPN upstream reading frame protein
1422619_at	Mm.317186	19012	Ppap2a	0.36	0.08	phosphatidic acid phosphatase 2a
1434341_x_at	Mm.269736		1110020P15Rik /// EG622178	0.22	0.08	RIKEN cDNA 1110020P15 gene /// predicted gene, EG622178
1415841_at	Mm.249479	13427	Dync1i2	0.22	0.08	dynein cytoplasmic 1 intermediate chain 2
1441948_x_at	Mm.220972		LOC100048107 /// Zfand3	-0.28	0.08	zinc finger, AN1-type domain 3 /// similar to Zfand3 protein
1416556_at	Mm.35650	67125	Tspan31	0.23	0.08	tetraspanin 31
1438315_x_at	Mm.287397	110198	Akr7a5	0.12	0.08	aldo-keto reductase family 7, member A5 (aflatoxin aldehyde reductase)
1448196_at	Mm.293771	108645	Mat2b	0.33	0.08	methionine adenosyltransferase II, beta
1417797_a_at	Mm.299081	69073	1810019J16Rik	0.72	0.08	RIKEN cDNA 1810019J16 gene
1418369_at	Mm.2903	19075	Prim1	0.78	0.08	DNA primase, p49 subunit
1459846_x_at	Mm.44220	56530	Tmem4	0.18	0.08	transmembrane protein 4
1454979_at	Mm.195916	13367	Diap1	-0.38	0.08	diaphanous homolog 1 (Drosophila)
1422499_at	Mm.33207	65970	Lima1	-0.32	0.08	LIM domain and actin binding 1
1428452_at	Mm.286863	69953	2810025M15Rik	-0.21	0.08	RIKEN cDNA 2810025M15 gene
1416202_at	Mm.36241	12034	Phb2	0.21	0.08	prohibitin 2
1434977_at	Mm.125857	108654	4933403F05Rik	-0.66	0.08	RIKEN cDNA 4933403F05 gene
1448961_at	Mm.10306	18828	Plscr2	1.13	0.08	phospholipid scramblase 2
1417011_at	Mm.234266	15529	Sdc2	-0.29	0.08	syndecan 2
1416405_at	Mm.2608	12111	Bgn	-0.4	0.08	biglycan
1448225_at	Mm.5903	14731	Gpaa1	0.15	0.08	GPI anchor attachment protein 1
1425927_a_at	Mm.389890	107503	Atf5	-0.54	0.08	activating transcription factor 5
1448426_at	Mm.278467	192166	Sardh	-0.35	0.08	sarcosine dehydrogenase
1448019_at	Mm.24343	72857	2900006A08Rik	-0.55	0.08	RIKEN cDNA 2900006A08 gene
1436586_x_at	Mm.43778	20044	Rps14	0.22	0.08	ribosomal protein S14
1438835_a_at	Mm.873	20624	Eftud2	0.28	0.08	elongation factor Tu GTP binding domain containing 2
1420722_at	Mm.21806	12686	Elovl3	-1.17	0.08	elongation of very long chain fatty acids (FEN1/Elo2, SUR4/Elo3, yeast)-like 3
1421012_at	Mm.273053	20818	Srprb	-0.82	0.08	signal recognition particle receptor, B subunit
1424230_at	Mm.24865		Exoc6 /// LOC100047539	0.32	0.08	exocyst complex component 6 /// similar to SEC15 homolog
1454813_at	Mm.2395	66167	Ccdc72	0.26	0.08	coiled-coil domain containing 72
1460545_at	Mm.236211	230753	Thrap3	-0.26	0.08	thyroid hormone receptor associated protein 3
1416230_at	Mm.7013	54391	Rfk	-0.24	0.08	riboflavin kinase
1440836_at	Mm.418268	208043	Setd1b	-0.33	0.08	SET domain containing 1B
1417875_at	Mm.114116	94213	Ddx50	-0.37	0.08	DEAD (Asp-Glu-Ala-Asp) box polypeptide 50
1419319_at	Mm.3489	20211	Saa4	-0.64	0.08	serum amyloid A 4
1433670_at	Mm.246009	13731	Emp2	-0.33	0.08	epithelial membrane protein 2
1434646_s_at	Mm.344671		LOC100041953 /// LOC100047209 /// Sap18	0.26	0.08	Sin3-associated polypeptide 18 /// similar to SAP18
1422597_at	Mm.217116	17388	Mmp15	-0.66	0.08	matrix metallopeptidase 15
1415817_s_at	Mm.289900	12468	Cct7	0.3	0.08	chaperonin subunit 7 (eta)
1417819_at	Mm.249164	30934	Tor1b	0.35	0.08	torsin family 1, member B
1457915_at	Mm.274099	320204	4833442J19Rik	-1.1	0.08	RIKEN cDNA 4833442J19 gene
1417452_a_at	Mm.329631		Fau /// LOC100039316 /// LOC100048445	0.14	0.08	Finkel-Biskis-Reilly murine sarcoma virus (FBR-MuSV) ubiquitously expressed (fox derived) /// similar to fau
1434356_a_at	Mm.208883	26442	Psma5	0.11	0.08	proteasome (prosome, macropain) subunit, alpha type 5
1448610_a_at	Mm.290876	20656	Sod2	0.13	0.08	superoxide dismutase 2, mitochondrial
1421910_at	Mm.252156	21411	Tcf20	-0.5	0.08	transcription factor 20
1430985_at	Mm.248772	69186	1810027O10Rik	-0.16	0.08	RIKEN cDNA 1810027O10 gene
1435822_at	Mm.40283	320070	D830012I24Rik	0.86	0.08	RIKEN cDNA D830012I24 gene
1427946_s_at	Mm.27907	99586	Dpyd	-0.28	0.08	dihydropyrimidine dehydrogenase
1422474_at	Mm.20181	18578	Pde4b	-1.64	0.08	phosphodiesterase 4B, cAMP specific
1427305_at	Mm.3781	18700	Piga	-1.11	0.08	phosphatidylinositol glycan anchor biosynthesis, class A
1425094_a_at	Mm.12881	16874	Lhx6	-0.65	0.08	LIM homeobox protein 6
1451565_s_at	Mm.335669	243537	Uroc1	-0.34	0.09	urocanase domain containing 1
1424165_a_at	Mm.41463	106025	Sharpin	0.2	0.09	SHANK-associated RH domain interacting protein
1451385_at	Mm.212991	70186	2310056P07Rik	0.23	0.09	RIKEN cDNA 2310056P07 gene
1423372_at	Mm.195753	66979	Pole4	0.24	0.09	polymerase (DNA-directed), epsilon 4 (p12 subunit)
1427345_a_at	Mm.368982	20887	Sult1a1	-0.7	0.09	sulfotransferase family 1A, phenol-preferring, member 1
1425705_a_at	Mm.358706	67475	Ero1lb	-0.96	0.09	ERO1-like beta (S. cerevisiae)
1457150_at	Mm.448494	106201	AI428301	0.22	0.09	expressed sequence AI428301
1423205_at	Mm.330674	99237	Tm9sf4	0.09	0.09	transmembrane 9 superfamily protein member 4
1418897_at	Mm.89048	14061	F2	-0.08	0.09	coagulation factor II
1417594_at	Mm.296625	56278	Gkap1	0.46	0.09	G kinase anchoring protein 1
1433991_x_at	Mm.2785	13167	Dbi	-0.19	0.09	diazepam binding inhibitor
1458346_x_at	---		---	0.19	0.09	---
1418566_s_at	Mm.276504	52653	Nudcd2	0.34	0.09	NudC domain containing 2
1456624_at	Mm.35817	52639	Wipi1	-0.53	0.09	WD repeat domain, phosphoinositide interacting 1
1426409_at	Mm.28204		LOC100048460 /// Lzts2	-0.12	0.09	leucine zipper, putative tumor suppressor 2 /// similar to Leucine zipper, putative tumor suppressor 2
1416892_s_at	Mm.277864	66540	3110001A13Rik	0.38	0.09	RIKEN cDNA 3110001A13 gene
1435716_x_at	Mm.274995		Snrpn /// Snurf	0.29	0.09	small nuclear ribonucleoprotein N /// SNRPN upstream reading frame
1437343_x_at	Mm.241152	108888	Atad3a	1.11	0.09	ATPase family, AAA domain containing 3A
1451457_at	Mm.32700	235293	Sc5d	-0.48	0.09	sterol-C5-desaturase (fungal ERG3, delta-5-desaturase) homolog (S. cerevisae)
1434138_at	Mm.14155	229589	Prune	0.42	0.09	prune homolog (Drosophila)
1460742_at	Mm.24950	208624	Alg3	0.46	0.09	asparagine-linked glycosylation 3 homolog (yeast, alpha-1,3-mannosyltransferase)
1415840_at	Mm.430736	68801	Elovl5	0.64	0.09	ELOVL family member 5, elongation of long chain fatty acids (yeast)
1451316_a_at	Mm.235175	233489	Picalm	-0.28	0.09	phosphatidylinositol binding clathrin assembly protein
1452130_at	Mm.371621	66958	Txndc14	0.31	0.09	thioredoxin domain containing 14
1417426_at	Mm.338790	19073	Srgn	0.32	0.09	serglycin
1435371_x_at	Mm.292803	104158	Ces3	-0.3	0.09	carboxylesterase 3
1434484_at	Mm.902	66107	1100001G20Rik	-0.26	0.09	RIKEN cDNA 1100001G20 gene
1425515_at	Mm.259333	18708	Pik3r1	-0.93	0.09	phosphatidylinositol 3-kinase, regulatory subunit, polypeptide 1 (p85 alpha)
1417235_at	Mm.18526	57440	Ehd3	0.21	0.09	EH-domain containing 3
1448752_at	Mm.1186	12349	Car2	0.6	0.09	carbonic anhydrase 2
1452053_a_at	Mm.23217	67878	Tmem33	0.28	0.09	transmembrane protein 33
1423792_a_at	Mm.28858	67213	Cmtm6	-0.42	0.09	CKLF-like MARVEL transmembrane domain containing 6
1438480_a_at	Mm.16925	77862	Thyn1	0.72	0.09	thymocyte nuclear protein 1
1452122_at	Mm.234801	230249	AI314180	0.25	0.09	expressed sequence AI314180
1422621_at	Mm.401648	19386	Ranbp2	-0.31	0.09	RAN binding protein 2
1423264_at	Mm.4283	12181	Bop1	0.18	0.09	block of proliferation 1
1423687_a_at	Mm.30110	73744	Man2c1	0.31	0.09	mannosidase, alpha, class 2C, member 1
1426187_a_at	Mm.256035	23897	Hax1	0.28	0.09	HCLS1 associated X-1
1426998_at	Mm.220972		LOC100048107 /// Zfand3	-0.42	0.09	zinc finger, AN1-type domain 3 /// similar to Zfand3 protein
1425559_a_at	Mm.334199	20216	Acsm3	-0.44	0.09	acyl-CoA synthetase medium-chain family member 3
1429192_at	Mm.28520	20481	Ski	-0.44	0.09	Sloan-Kettering viral oncogene homolog
1415753_at	Mm.29802	216169	D10Bwg1364e	0.17	0.09	DNA segment, Chr 10, Brigham & Women's Genetics 1364 expressed
1425603_at	Mm.27061	66058	Tmem176a	0.29	0.09	transmembrane protein 176A
1416964_at	Mm.333237	65967	Eefsec	0.22	0.09	eukaryotic elongation factor, selenocysteine-tRNA-specific
1435634_at	Mm.21539	319263	Pcmtd1	-0.37	0.09	protein-L-isoaspartate (D-aspartate) O-methyltransferase domain containing 1
1433735_a_at	Mm.394111	100201	Tmem64	-0.56	0.09	transmembrane protein 64
1430849_a_at	Mm.343809	68755	Cgrrf1	0.18	0.09	cell growth regulator with ring finger domain 1
1437524_x_at	Mm.325512	78885	Coro7	0.43	0.09	coronin 7
1424891_a_at	Mm.24791	26951	Zw10	0.35	0.09	ZW10 homolog (Drosophila), centromere/kinetochore protein
1431411_a_at	Mm.13430	54351	Rai12	0.17	0.09	retinoic acid induced 12
1428493_at	Mm.375176	74206	Sipa1l3	-0.7	0.09	signal-induced proliferation-associated 1 like 3
1436203_a_at	Mm.437809	68786	1110059G02Rik	-0.29	0.09	RIKEN cDNA 1110059G02 gene
1455457_at	Mm.379575	404195	Cyp2c54	0.65	0.09	cytochrome P450, family 2, subfamily c, polypeptide 54
1418766_s_at	Mm.234654	171284	Timd2	-0.25	0.09	T-cell immunoglobulin and mucin domain containing 2
1448489_at	Mm.22116	100163	Pafah2	0.17	0.09	platelet-activating factor acetylhydrolase 2
1415688_at	Mm.458052	67128	Ube2g1	-0.24	0.09	ubiquitin-conjugating enzyme E2G 1 (UBC7 homolog, C. elegans)
1454966_at	Mm.329997	241226	Itga8	-0.98	0.09	integrin alpha 8
1438937_x_at	---	11727	Ang	-0.26	0.09	angiogenin, ribonuclease, RNase A family, 5
1448287_at	Mm.317557	20018	Rpo1-3	0.32	0.09	RNA polymerase 1-3
1423709_s_at	Mm.28922	23874	Farsb	0.4	0.09	phenylalanyl-tRNA synthetase, beta subunit
1420911_a_at	Mm.1451	17304	Mfge8	0.73	0.09	milk fat globule-EGF factor 8 protein
1415733_a_at	Mm.282081	68512	1110019J04Rik	0.41	0.09	RIKEN cDNA 1110019J04 gene
1419585_at	Mm.288141	19889	Rp2h	-0.37	0.09	retinitis pigmentosa 2 homolog (human)
1433886_at	Mm.233855	224045	Eif2b5	0.3	0.09	eukaryotic translation initiation factor 2B, subunit 5 epsilon
1439966_x_at	Mm.296837	94279	Sfxn2	-0.33	0.09	sideroflexin 2
1449062_at	Mm.22451	16548	Khk	-0.45	0.09	ketohexokinase
1450060_at	Mm.276414	18703	Pigr	-0.41	0.09	polymeric immunoglobulin receptor
1417144_at	Mm.142348	103733	Tubg1	-0.42	0.09	tubulin, gamma 1
1435859_x_at	Mm.2462	19181	Psmc2	0.21	0.09	proteasome (prosome, macropain) 26S subunit, ATPase 2
1419281_a_at	Mm.17519	22687	Zfp259	0.24	0.09	zinc finger protein 259
1455640_a_at	Mm.291917	56551	Txn2	0.45	0.09	thioredoxin 2
1435217_at	Mm.425830		LOC100042687 /// LOC100042692 /// LOC666185 /// LOC666222	-0.5	0.09	similar to CG32602-PA
1456763_at	Mm.392074	26936	AA536749	-0.19	0.09	expressed sequence AA536749
1427595_at	Mm.352014		Acaca /// LOC382567	-0.32	0.09	acetyl-Coenzyme A carboxylase alpha /// hypothetical gene supported by BC042725; BC056500
1459522_s_at	Mm.6375	27357	Gyg	0.84	0.09	glycogenin
1417351_a_at	Mm.458058		LOC100047155 /// Snrpa1	0.44	0.09	small nuclear ribonucleoprotein polypeptide A' /// similar to Small nuclear ribonucleoprotein polypeptide A
1418698_a_at	Mm.1070	14151	Fech	-0.23	0.09	ferrochelatase
1426353_at	Mm.121721	20852	Stat6	0.32	0.09	signal transducer and activator of transcription 6
1416262_at	Mm.29647	67226	Tmem19	0.37	0.09	transmembrane protein 19
1416818_at	Mm.143763	57342	Parva	-0.28	0.09	parvin, alpha
1421771_a_at	Mm.1350	16351	Ipp	0.19	0.09	IAP promoted placental gene
1451036_at	Mm.272475		LOC100048562 /// Spg21	0.4	0.09	spastic paraplegia 21 homolog (human) /// similar to spastic paraplegia 21 homolog
1439185_x_at	Mm.287226	228607	D430028G21Rik	-0.47	0.09	RIKEN cDNA D430028G21 gene
1456557_at	Mm.425204	73332	1700041C02Rik	0.97	0.09	RIKEN cDNA 1700041C02 gene
1423754_at	Mm.141021	66141	Ifitm3	-0.24	0.09	interferon induced transmembrane protein 3
1417500_a_at	Mm.330731	21817	Tgm2	-0.31	0.09	transglutaminase 2, C polypeptide
1434151_at	Mm.220975	70152	Mettl7a	-0.42	0.09	methyltransferase like 7A
1459741_x_at	Mm.171378	22228	Ucp2	0.3	0.09	uncoupling protein 2 (mitochondrial, proton carrier)
1451054_at	Mm.4777	18405	Orm1	-0.31	0.09	orosomucoid 1
1450966_at	Mm.28197	74114	Crot	-0.27	0.09	carnitine O-octanoyltransferase
1428517_at	Mm.332522	72145	Wdfy3	-0.31	0.09	WD repeat and FYVE domain containing 3
1431054_at	Mm.28694		LOC100042253 /// LOC100044607 /// LOC100046670 /// Lsm6	0.35	0.09	LSM6 homolog, U6 small nuclear RNA associated (S. cerevisiae) /// similar to Lsm6 protein
1428530_x_at	Mm.16775		EG629116 /// LOC666793 /// LOC668041 /// LOC668724 /// LOC677113 /// Rps24	0.14	0.09	ribosomal protein S24 /// predicted gene, EG629116 /// similar to ribosomal protein S24 /// similar to 40S ribosomal protein S24
1454916_s_at	Mm.316536	99889	Arfip1	-0.35	0.09	ADP-ribosylation factor interacting protein 1
1435901_at	Mm.80484	227334	Usp40	0.84	0.09	ubiquitin specific peptidase 40
1417082_at	Mm.263913	67628	Anp32b	0.2	0.09	acidic nuclear phosphoprotein 32 family, member B
1436448_a_at	Mm.275434	19224	Ptgs1	0.55	0.09	prostaglandin-endoperoxide synthase 1
1435734_x_at	Mm.180622	68730	Dus1l	0.21	0.09	dihydrouridine synthase 1-like (S. cerevisiae)
1456700_x_at	Mm.30059	17118	Marcks	-0.46	0.09	myristoylated alanine rich protein kinase C substrate
1440921_at	Mm.277152	378425	Nlrp12	1.3	0.09	NLR family, pyrin domain containing 12
1448997_at	Mm.86413	19157	Pscd1	-0.64	0.09	pleckstrin homology, Sec7 and coiled-coil domains 1
1425022_at	Mm.38976	235441	Usp3	-0.29	0.09	ubiquitin specific peptidase 3
1435209_at	Mm.287210	230393	BC057079	0.58	0.09	cDNA sequence BC057079
1428236_at	Mm.181973	74159	Acbd5	-0.27	0.09	acyl-Coenzyme A binding domain containing 5
1418274_at	Mm.311954		EG668830 /// LOC100043462 /// LOC100044514 /// LOC621832 /// Nutf2	0.35	0.09	nuclear transport factor 2 /// similar to nuclear transport factor 2 /// predicted gene, EG668830
1428093_at	Mm.284710	67976	Trabd	-0.63	0.09	TraB domain containing
1417963_at	Mm.6105	18830	Pltp	-0.77	0.09	phospholipid transfer protein
1428422_at	Mm.194459	76577	Ubxd8	-0.22	0.09	UBX domain containing 8
1459973_x_at	Mm.1151	13482	Dpp4	0.29	0.09	dipeptidylpeptidase 4
1454894_at	---	100045522	LOC100045522	-0.3	0.09	similar to SMAD specific E3 ubiquitin protein ligase 2
1423643_at	Mm.28222	68278	Ddx39	0.47	0.09	DEAD (Asp-Glu-Ala-Asp) box polypeptide 39
1425199_a_at	Mm.253156	226352	Epb4.1l5	-0.36	0.09	erythrocyte protein band 4.1-like 5
1433737_at	---	677213	LOC677213	0.32	0.09	similar to U2AF homology motif (UHM) kinase 1
1416443_a_at	Mm.258530	56459	Sae1	0.25	0.09	SUMO1 activating enzyme subunit 1
1431304_a_at	Mm.393140	57439	Tmem183a	-0.48	0.09	transmembrane protein 183A
1456586_x_at	Mm.228797	78388	Mvp	0.51	0.09	major vault protein
1435527_at	Mm.426936	18029	Nfic	-0.84	0.09	nuclear factor I/C
1434548_at	Mm.435797	26943	Serinc3	-0.42	0.09	serine incorporator 3
1426918_at	Mm.263396	16412	Itgb1	-0.27	0.09	integrin beta 1 (fibronectin receptor beta)
1448141_at	Mm.30056	74778	1110014J01Rik	0.18	0.09	RIKEN cDNA 1110014J01 gene
1451296_x_at	Mm.277091		LOC100048654 /// Pabpc4	0.32	0.09	poly A binding protein, cytoplasmic 4 /// similar to Poly A binding protein, cytoplasmic 4
1430656_a_at	Mm.285783	70396	Asnsd1	0.21	0.09	asparagine synthetase domain containing 1
1443827_x_at	Mm.320355	80752	BC004044	-0.58	0.09	cDNA sequence BC004044
1425639_at	Mm.341520	216991	Centa2	-0.58	0.09	centaurin, alpha 2
1417741_at	Mm.256926	110095	Pygl	-0.29	0.1	liver glycogen phosphorylase
1438035_at	Mm.293063	381110	AW061290	0.52	0.1	expressed sequence AW061290
1448586_at	Mm.89341	50497	Hspa14	0.54	0.1	heat shock protein 14
1424671_at	Mm.333798	72287	Plekhf1	-1.38	0.1	pleckstrin homology domain containing, family F (with FYVE domain) member 1
1417125_at	Mm.371964	269378	Ahcy	-0.12	0.1	S-adenosylhomocysteine hydrolase
1451912_a_at	Mm.35691		Fgfrl1 /// LOC100046239	-0.4	0.1	fibroblast growth factor receptor-like 1 /// similar to fibroblast growth factor receptor 5 beta
1423943_at	Mm.180622	68730	Dus1l	0.25	0.1	dihydrouridine synthase 1-like (S. cerevisiae)
1418386_at	Mm.45225	68043	N6amt2	0.9	0.1	N-6 adenine-specific DNA methyltransferase 2 (putative)
1426833_at	Mm.268903	230861	Eif4g3	0.42	0.1	eukaryotic translation initiation factor 4 gamma, 3
1435838_at	Mm.303847	268782	Agxt2	0.12	0.1	alanine-glyoxylate aminotransferase 2
1451000_at	Mm.28963	66271	Tmem126a	0.15	0.1	transmembrane protein 126A
1448881_at	Mm.26730	15439	Hp	-0.35	0.1	haptoglobin
1457265_at	Mm.116704	338351	Sfrs17b	-0.9	0.1	splicing factor, arginine/serine-rich 17b
1438383_x_at	Mm.294138	51792	Ppp2r1a	0.14	0.1	protein phosphatase 2 (formerly 2A), regulatory subunit A (PR 65), alpha isoform
1438927_x_at	Mm.390261		EG227054 /// EG620750 /// EG666448 /// EG666501 /// EG666548 /// EG666738 /// EG666790 /// LOC100039571 /// LOC100041163 /// LOC100041478 /// LOC100042058 /// LOC100042634 /// LOC100043755 /// LOC100045111 /// LOC100045169 /// LOC100046437 /// LOC10004682	0.26	0.1	predicted gene, EG227054 /// ribosomal protein L23a /// hypothetical gene supported by BC029892 /// similar to ribosomal protein L23a /// predicted gene, EG620750 /// predicted gene, EG666448 /// predicted gene, EG666501 /// predicted gene, EG666548 /// p
1417182_at	Mm.279692	56445	Dnaja2	0.29	0.1	DnaJ (Hsp40) homolog, subfamily A, member 2
1455024_at	Mm.136511		LOC100046241 /// Tlk1	-0.15	0.1	tousled-like kinase 1 /// similar to tousled-like kinase 1
1437336_x_at	Mm.188339		1110002E23Rik /// LOC100047839	0.26	0.1	RIKEN cDNA 1110002E23 gene /// hypothetical protein LOC100047839
1418244_at	Mm.151168	67877	Nat5	0.25	0.1	N-acetyltransferase 5 (ARD1 homolog, S. cerevisiae)
1416991_at	Mm.291779	68291	Mto1	0.17	0.1	mitochondrial translation optimization 1 homolog (S. cerevisiae)
1433813_at	---	72787	Tmem48	0.55	0.1	transmembrane protein 48
1416881_at	Mm.1639		LOC632101 /// Mcl1	-0.25	0.1	myeloid cell leukemia sequence 1 /// similar to myeloid cell leukemia sequence 1
1429610_a_at	Mm.200818	69752	Zfp511	0.34	0.1	zinc finger protein 511
1424245_at	Mm.425547		Ces2 /// LOC667754	0.42	0.1	carboxylesterase 2 /// similar to Carboxylesterase 2
1435141_at	Mm.288369	108735	Sft2d2	-0.41	0.1	SFT2 domain containing 2
1433857_at	Mm.27365	14107	Fat1	-0.25	0.1	FAT tumor suppressor homolog 1 (Drosophila)
1422660_at	---	100043257	LOC100043257	0.64	0.1	similar to RNA binding motif protein 3
1421276_a_at	Mm.336625	13518	Dst	0.38	0.1	dystonin
1452285_a_at	Mm.182962	66085	Eif3f	0.26	0.1	eukaryotic translation initiation factor 3, subunit F
1416265_at	Mm.294315	23830	Capn10	-0.35	0.1	calpain 10
1449944_a_at	Mm.21435	57743	Sec61a2	0.64	0.1	Sec61, alpha subunit 2 (S. cerevisiae)
1452674_a_at	Mm.29714	73830	Eif3k	0.3	0.1	eukaryotic translation initiation factor 3, subunit K
1433505_a_at	Mm.23837	231549	Lrrc8d	0.86	0.1	leucine rich repeat containing 8D
1460543_x_at	Mm.21529	19981	Rpl37a	0.17	0.1	ribosomal protein L37a
1416000_a_at	Mm.30929	18477	Prdx1	0.1	0.1	peroxiredoxin 1
1439490_at	Mm.107483	22025	Nr2c1	0.59	0.1	nuclear receptor subfamily 2, group C, member 1
1448563_at	Mm.263862	18673	Phb	0.22	0.1	prohibitin
1452681_at	Mm.250332	21915	Dtymk	0.68	0.1	deoxythymidylate kinase
1432270_a_at	Mm.212763	76959	Chmp5	-0.1	0.1	chromatin modifying protein 5
1436834_x_at	Mm.212703	17449	Mdh1	-0.13	0.1	malate dehydrogenase 1, NAD (soluble)
1420129_s_at	Mm.9257	28088	D10Wsu52e	0.32	0.1	DNA segment, Chr 10, Wayne State University 52, expressed
1423787_at	Mm.267812	234865	Nup133	0.33	0.1	nucleoporin 133
1423185_a_at	Mm.289795	67123	Ubap1	0.38	0.1	ubiquitin-associated protein 1
1433473_x_at	Mm.28626	69742	Tm2d2	0.25	0.1	TM2 domain containing 2
1460194_at	Mm.391704	16922	Phyh	-0.1	0.1	phytanoyl-CoA hydroxylase
1448013_at	Mm.234544		LOC100039616 /// LOC100048006 /// Usp24	-0.29	0.1	ubiquitin specific peptidase 24 /// similar to Usp24 protein
1448757_at	Mm.392123	18854	Pml	0.66	0.1	promyelocytic leukemia
1435142_at	Mm.288369	108735	Sft2d2	-0.35	0.1	SFT2 domain containing 2
1426662_at	Mm.3820	12764	Cmas	0.16	0.1	cytidine monophospho-N-acetylneuraminic acid synthetase
1449376_at	Mm.10407	66257	Nicn1	-0.46	0.1	nicolin 1
1451040_at	Mm.28109		Dtd1 /// LOC100048650	0.53	0.1	D-tyrosyl-tRNA deacylase 1 homolog (S. cerevisiae) /// similar to D-tyrosyl-tRNA deacylase 1
[truncated: 43,102 more rows]
