# Supplementary material for: Transcriptomic responses to 2,3,7,8-tetrachlorodibenzo-p-dioxin (TCDD) in liver: Comparison of rat and mouse
Source: BMC Genomics. 2008 Sep 16;9:419. doi: 10.1186/1471-2164-9-419 (PMC2559853; doi:10.1186/1471-2164-9-419)
Supplement: Additional File 3 — Microarray Data for All Rat ProbeSets. Annotation and linear-modeling fits for all ProbeSets on the RAE230A array. [file 1471-2164-9-419-S3.xls]

## Sheet: legend
This table lists all ProbeSets on the RAE230-A array. Each ProbeSet is annotated with both unstable (UniGene) and stable (Entrez Gene) identifiers as available from the Affymetrix NetAffx annotation (version na24). The coefficient and p-value from the linear model fit are given. The coefficient represents the fold-change in log2-space, while the p-values have been adjusted for multiple-testing us…

## Sheet: data
ProbeSet	UniGene ID	Entrez Gene	Gene Symbol	Coef	pvalue	Gene Title
1368130_at	Rn.105627	25375	Aldh3a1	11.6472	5.88485e-08	aldehyde dehydrogenase family 3, member A1
1388751_at	Rn.199140		---	2.77452	1.26912e-05	Transcribed locus
1368990_at	Rn.10125	25426	Cyp1b1	9.46189	4.99451e-05	cytochrome P450, family 1, subfamily b, polypeptide 1
1387243_at	Rn.5563	24297	Cyp1a2	1.27169	5.54406e-05	cytochrome P450, family 1, subfamily a, polypeptide 2
1376862_at	Rn.19289	298652	Ube4b_predicted	1.9485	0.000149575	ubiquitination factor E4B, UFD2 homolog (S. cerevisiae) (predicted)
1370686_at	Rn.6753	252881	Exoc3	2.9919	0.000237491	exocyst complex component 3
1367673_at	Rn.16617	140927	Selenbp1	2.41185	0.000295354	selenium binding protein 2
1367705_at	Rn.1484	64045	Glrx1	1.71774	0.000295354	glutaredoxin 1 (thioltransferase)
1374656_at	Rn.6753	252881	Exoc3	3.44502	0.000295354	exocyst complex component 3
1368303_at	Rn.25935	63840	Per2	5.1918	0.000323783	period homolog 2 (Drosophila)
1367755_at	Rn.2589	81718	Cdo1	-1.18966	0.000340679	cysteine dioxygenase 1, cytosolic
1367633_at	Rn.2204	24957	Glul	-1.19404	0.000351971	glutamate-ammonia ligase (glutamine synthase)
1367994_at	Rn.158382	81656	Dpyd	-0.938457	0.000358153	dihydropyrimidine dehydrogenase
1372832_at	Rn.166377		---	-1.4108	0.000358153	Transcribed locus
1373533_at	---		---	-1.49814	0.000358153	---
1386908_at	Rn.1484	64045	Glrx1	1.66396	0.000358153	glutaredoxin 1 (thioltransferase)
1387027_a_at	Rn.10706	25476	Lgals9	1.44113	0.000358153	lectin, galactose binding, soluble 9
1389624_s_at	Rn.6753	252881	Exoc3	3.83028	0.000358153	exocyst complex component 3
1370583_s_at	Rn.154810		Abcb1a /// Abcb1b	-1.50824	0.000378441	ATP-binding cassette, sub-family B (MDR/TAP), member 1B /// ATP-binding cassette, sub-family B (MDR/TAP), member 1A
1370599_a_at	Rn.91202	25529	Ptprd	-1.02504	0.000378441	protein tyrosine phosphatase, receptor type, D
1371433_at	Rn.23811		---	0.961916	0.000378441	Transcribed locus
1372521_at	Rn.22162	303553	Rnd2	2.22844	0.000378441	Rho family GTPase 2
1372600_at	Rn.163412	498959	RGD1561069_predicted	2.30928	0.000378441	similar to F-box only protein 31 (predicted)
1390146_at	---		---	2.07318	0.000378441	---
1369716_s_at	Rn.64588		Lgals5 /// Lgals9	1.30673	0.000416682	lectin, galactose binding, soluble 5 /// lectin, galactose binding, soluble 9
1386870_at	Rn.2204	24957	Glul	-1.08552	0.000434158	glutamate-ammonia ligase (glutamine synthase)
1367632_at	Rn.2204	24957	Glul	-1.57304	0.000463428	glutamate-ammonia ligase (glutamine synthase)
1387901_at	Rn.91202	25529	Ptprd	-1.03876	0.000463428	protein tyrosine phosphatase, receptor type, D
1368536_at	Rn.20403	84050	Enpp2	1.87864	0.000483618	ectonucleotide pyrophosphatase/phosphodiesterase 2
1369629_at	Rn.64165	25368	Adk	-0.911007	0.000483618	adenosine kinase
1372426_at	Rn.62115	310670	Adamtsl4	-1.44827	0.000524959	ADAMTS-like 4
1370888_at	Rn.11077	252934	Cox5a	0.780921	0.000595739	cytochrome c oxidase, subunit Va
1370803_at	Rn.163272	257644	Zwint	0.994954	0.000612196	ZW10 interactor
1371592_at	Rn.2759	315707	Csk	1.45734	0.00075371	c-src tyrosine kinase
1372510_at	Rn.2835	296271	Srxn1	2.09665	0.000865799	sulfiredoxin 1 homolog (S. cerevisiae)
1376678_at	Rn.24283	305338	RGD1562438_predicted	1.37552	0.000865799	similar to amyloid beta (A4) precursor protein-binding, family B, member 2 (predicted)
1393902_at	Rn.102679	307092	Akr1c6	-2.36438	0.000865799	aldo-keto reductase family 1, member C6
1372854_at	Rn.207415	311224	Ttc17	0.850081	0.000921401	tetratricopeptide repeat domain 17
1372980_at	Rn.1696	500065	RGD1560915_predicted	2.15768	0.000921401	similar to Hypothetical protein MGC30714 (predicted)
1370928_at	Rn.6940	65161	Litaf	-0.431157	0.000922066	LPS-induced TN factor
1387511_at	Rn.32107	24894	Cyp2a1	1.14878	0.000944547	Cytochrome P450 IIA1 (hepatic steroid hydroxylase IIA1) gene
1372210_at	Rn.16636	288557	Mospd3	1.60361	0.000985314	motile sperm domain containing 3
1369206_at	Rn.12572	113936	Cpb2	0.633342	0.0010016	carboxypeptidase B2 (plasma)
1370269_at	Rn.10352	24296	Cyp1a1	11.0581	0.00109978	cytochrome P450, family 1, subfamily a, polypeptide 1
1368733_at	Rn.32104	25355	Ste	-0.438069	0.00138711	sulfotransferase, estrogen preferring
1370613_s_at	Rn.26489		Ugt1a1 /// Ugt1a10 /// Ugt1a2 /// Ugt1a3 /// Ugt1a5 /// Ugt1a6 /// Ugt1a7 /// Ugt1a8	1.67077	0.00138711	UDP glycosyltransferase 1 family, polypeptide A1 /// UDP glycosyltransferase 1 family, polypeptide A6 /// UDP glycosyltransferase 1 family, polypeptide A7 /// UDP glycosyltransferase 1 family, polypeptide A8 /// UDP glycosyltransferase 1 family polypeptid
1387599_a_at	Rn.11234	24314	Nqo1	3.05275	0.00138711	NAD(P)H dehydrogenase, quinone 1
1372774_at	Rn.9283	299195	Coq6	1.35275	0.00138963	Coenzyme Q6 homolog (yeast)
1367906_at	Rn.9816	24162	Acp2	1.56973	0.00144935	acid phosphatase 2, lysosomal
1371942_at	Rn.92581	499422	RGD1562732_predicted	-1.0643	0.00144935	similar to Glutathione S-transferase, theta 3 (predicted)
1367669_a_at	Rn.41412	64862	Map1lc3b	1.22271	0.0016927	microtubule-associated protein 1 light chain 3 beta
1369630_at	Rn.64165	25368	Adk	-0.768775	0.0016927	adenosine kinase
1387759_s_at	Rn.26489		Ugt1a1 /// Ugt1a10 /// Ugt1a2 /// Ugt1a3 /// Ugt1a5 /// Ugt1a6 /// Ugt1a7 /// Ugt1a8	1.62977	0.0016927	UDP glycosyltransferase 1 family, polypeptide A1 /// UDP glycosyltransferase 1 family, polypeptide A6 /// UDP glycosyltransferase 1 family, polypeptide A7 /// UDP glycosyltransferase 1 family, polypeptide A8 /// UDP glycosyltransferase 1 family polypeptid
1388584_at	Rn.8097		---	0.905233	0.0016927	Transcribed locus
1398758_at	Rn.35935	79120	Arf4	0.818636	0.0016927	ADP-ribosylation factor 4
1367601_at	Rn.31765	114490	Cited2	-1.79953	0.00173394	Cbp/p300-interacting transactivator, with Glu/Asp-rich carboxy-terminal domain, 2
1369485_at	Rn.212205	170570	Acot12	-1.33033	0.00173394	acyl-CoA thioesterase 12
1370593_at	Rn.202943	266682	Cyp3a2	-1.13982	0.00173394	cytochrome P450, family 3, subfamily a, polypeptide 2
1371051_at	Rn.144666	192147	Grinl1a	0.71106	0.00173394	glutamate receptor, ionotropic, N-methyl D-aspartate-like 1A
1372136_at	---		---	-0.619836	0.00173394	---
1387959_at	Rn.29979	246266	LOC246266	-4.24981	0.00173394	lysophospholipase
1372316_at	Rn.27	313860	RGD1311939_predicted	2.5249	0.00180669	similar to AI115348 protein (predicted)
1388916_at	Rn.17586		---	-1.09446	0.00180669	Transcribed locus
1389680_at	Rn.105837	309918	Ell2	0.961803	0.00180669	elongation factor RNA polymerase II 2
1374664_at	---		---	0.468149	0.00180873	---
1371865_at	Rn.2282	312640	Tmem111	0.519664	0.00187908	transmembrane protein 111
1373975_at	Rn.19133	368066	LOC368066	-5.65997	0.00187908	similar to indolethylamine N-methyltransferase
1388700_at	Rn.8161		---	-1.09815	0.0019579	CDNA clone IMAGE:7317367
1373337_at	Rn.7815		Grhpr_predicted /// LOC683694	-0.856171	0.00198153	glyoxylate reductase/hydroxypyruvate reductase (predicted) /// similar to glyoxylate reductase/hydroxypyruvate reductase
1389902_at	Rn.12102	311545	H13_predicted	1.29284	0.00198153	histocompatibility 13 (predicted)
1387325_at	Rn.207896	79111	Slc27a5	-0.818484	0.00198851	solute carrier family 27 (fatty acid transporter), member 5
1398362_at	Rn.65930	29492	Notch2	1.82033	0.00199377	Notch gene homolog 2 (Drosophila)
1374620_at	Rn.91235	81613	Ceacam1	1.01304	0.00207138	CEA-related cell adhesion molecule 1
1375270_at	Rn.22376		---	1.59769	0.00207138	Transcribed locus
1383443_at	Rn.24906	498685	LOC498685	1.7817	0.00207138	similar to UPF0308 protein C9orf21
1386280_at	Rn.145341	366792	Mettl7b	1.55244	0.00207138	methyltransferase like 7B
1386904_a_at	Rn.1055	64001	Cyb5	0.413218	0.00207138	cytochrome b-5
1398847_at	Rn.8426	94267	Nudt4	-0.835698	0.00207138	nudix (nucleoside diphosphate linked moiety X)-type motif 4
1367917_at	Rn.91355	25053	Cyp2d2	-0.478539	0.00213944	cytochrome P450, family 2, subfamily d, polypeptide 2
1374729_at	Rn.99218	308846	LOC308846	1.42735	0.00213944	similar to UV radiation resistance associated
1388296_at	Rn.42766	294282	Rps18	0.785463	0.00213944	ribosomal protein S18
1367604_at	Rn.4267	338401	Crip2	-1.20397	0.00221159	cysteine-rich protein 2
1374483_at	Rn.37600		---	2.09845	0.00221159	Transcribed locus
1387878_at	Rn.55106	24399	Glud1	-0.998013	0.00221159	glutamate dehydrogenase 1
1398378_at	Rn.109452	297029	Gstk1	-0.984146	0.00221159	glutathione S-transferase kappa 1
1370320_at	Rn.2417	171564	Mawbp	1.03261	0.00225099	MAWD binding protein
1371833_at	Rn.7700	304284	Bri3	-0.562462	0.00230299	brain protein I3
1367750_at	Rn.2290	64390	Prpsap1	0.780138	0.00236237	phosphoribosyl pyrophosphate synthetase-associated protein 1
1367826_at	Rn.10867	83619	Nfe2l2	2.14877	0.00236237	nuclear factor, erythroid derived 2, like 2
1370200_at	Rn.55106	24399	Glud1	-1.25926	0.00236237	glutamate dehydrogenase 1
1371455_at	Rn.2969	300089	Pmm1	1.62021	0.00236237	phosphomannomutase 1
1374417_at	Rn.198238		LOC680451 /// LOC684607	-1.81935	0.00236237	similar to nuclear receptor binding protein
1386954_at	Rn.3421	24184	Ak2	1.03308	0.00236237	adenylate kinase 2
1387567_at	---	50572	Slco1a1	-1.07175	0.00236237	solute carrier organic anion transporter family, member 1a1
1369435_at	Rn.64565	25571	Ttpa	-0.750317	0.00241931	tocopherol (alpha) transfer protein
1371432_at	Rn.9118	287721	Vat1	1.47466	0.00241931	vesicle amine transport protein 1 homolog (T californica)
1374446_at	Rn.24217	310467	Tiparp_predicted	4.06731	0.00241931	TCDD-inducible poly(ADP-ribose) polymerase (predicted)
1371512_at	---		---	1.24948	0.00249132	---
1388367_at	Rn.161846	362385	Pole4_predicted	-0.510054	0.00249737	polymerase (DNA-directed), epsilon 4 (p12 subunit) (predicted)
1383080_at	Rn.203168		---	-0.603493	0.00256824	Transcribed locus
1388108_at	Rn.46942	171402	Elovl6	3.45611	0.00257215	ELOVL family member 6, elongation of long chain fatty acids (yeast)
1370488_a_at	Rn.91202	25529	Ptprd	-1.59497	0.00258159	protein tyrosine phosphatase, receptor type, D
1376827_at	Rn.22926	313861	Eml4_predicted	2.5999	0.0025896	echinoderm microtubule associated protein like 4 (predicted)
1388536_at	Rn.34262	294250	Bat2	0.246934	0.0025896	HLA-B associated transcript 2
1388634_at	Rn.9970	24645	Pgm1	-0.5236	0.0025896	phosphoglucomutase 1
1387053_at	Rn.867	25256	Fmo1	-1.22582	0.00265375	flavin containing monooxygenase 1
1371320_at	Rn.107335	290364	Itm2b	-0.453918	0.00269393	integral membrane protein 2B
1372715_at	Rn.115752	364678	Sfxn1	-1.22948	0.00270067	sideroflexin 1
1367691_at	Rn.12281	85332	Prkcdbp	2.02933	0.00271495	protein kinase C, delta binding protein
1371300_at	Rn.107726	300079	Rpl3	0.287523	0.00271495	ribosomal protein L3
1375423_at	Rn.9433		LOC684312 /// LOC689959	0.525766	0.00271495	hypothetical protein LOC684312 /// hypothetical protein LOC689959
1390317_at	Rn.18085		---	3.58113	0.00271495	Transcribed locus
1368444_at	Rn.9655	64667	Sgta	1.02619	0.00274313	small glutamine-rich tetratricopeptide repeat (TPR)-containing, alpha
1371202_a_at	Rn.40435	29227	Nfib	-1.09504	0.00279775	nuclear factor I/B
1398612_at	Rn.163359	361266	Akr1c12_predicted	-0.704079	0.00279775	aldo-keto reductase family 1, member C12 (predicted)
1368692_a_at	Rn.10985	29194	Chka	2.80075	0.00293424	choline kinase alpha
1387973_at	Rn.10170	286904	Cyp4f4	-1.05882	0.00293424	cytochrome P450, family 4, subfamily f, polypeptide 4
1372088_at	Rn.22871	312855	Ppfibp1_predicted	-0.675709	0.00300992	PTPRF interacting protein, binding protein 1 (liprin beta 1) (predicted)
1374987_at	Rn.13643		---	-0.909558	0.00312579	Transcribed locus
1369671_at	Rn.2391	25611	Otc	-0.910468	0.00317854	ornithine transcarbamylase
1389622_at	Rn.14686	362322	RGD1565889_predicted	-1.05044	0.00323248	similar to citrin (predicted)
1368122_at	Rn.45685	84508	Rnf103	0.389218	0.00324895	ring finger protein 103
1368642_at	Rn.23200	83501	Cdh2	-0.843536	0.00325777	cadherin 2
1367644_at	Rn.3313	25289	Adcy6	-0.939749	0.00334899	adenylate cyclase 6
1368060_at	Rn.6987	65151	Hrsp12	-0.614537	0.00334899	heat-responsive protein 12
1368514_at	Rn.6656	25750	Maob	-0.746809	0.00334899	monoamine oxidase B
1374419_at	Rn.162033	302950	Adcy9_predicted	0.770513	0.00334899	adenylate cyclase 9 (predicted)
1374527_at	Rn.1408	298381	Echdc2_predicted	-0.47329	0.00334899	enoyl Coenzyme A hydratase domain containing 2 (predicted)
1386956_at	Rn.88169	25073	Scarb1	0.8851	0.00334899	scavenger receptor class B, member 1
1388566_at	Rn.94195	29278	Lasp1	-0.567544	0.00362157	LIM and SH3 protein 1
1370287_a_at	Rn.87540	24851	Tpm1	-1.06805	0.00364833	tropomyosin 1, alpha
1376706_at	Rn.16447		---	-0.794253	0.00364833	Transcribed locus
1371526_at	Rn.11656	288710	Rnf10	0.342242	0.00381144	ring finger protein 10
1398451_at	Rn.12417		---	2.6139	0.00381144	Transcribed locus
1370363_at	Rn.155930		Ces3 /// LOC291863	-1.53191	0.00381545	carboxylesterase 3 /// carboxylesterase-like
1367905_at	Rn.44	54410	Enpp3	-2.49113	0.00388682	ectonucleotide pyrophosphatase/phosphodiesterase 3
1367576_at	Rn.11323	24404	Gpx1	-0.621494	0.00400374	glutathione peroxidase 1
1367843_at	Rn.8548	171445	Akr7a2	0.59039	0.00400374	aldo-keto reductase family 7, member A2 (aflatoxin aldehyde reductase)
1368051_at	Rn.203283	84013	Hsd17b12	1.02965	0.00400374	hydroxysteroid (17-beta) dehydrogenase 12
1368180_s_at	Rn.144550	24422	Gsta2	2.15416	0.00400374	glutathione-S-transferase, alpha type2
1369960_at	Rn.3828	58971	Fxyd1	-0.380697	0.00400374	FXYD domain-containing ion transport regulator 1
1369986_at	Rn.11048	24439	Hagh	-0.72053	0.00400374	hydroxyacyl glutathione hydrolase
1371100_at	---	24346	Es2	-0.524821	0.00400374	esterase 2
1376437_at	Rn.198878		LOC687738 /// LOC691956	0.852419	0.00400374	similar to Der1-like domain family, member 2
1388348_at	Rn.217497		---	1.29001	0.00400374	Transcribed locus
1388351_at	Rn.28242	288455	RGD1305831_predicted	0.320784	0.00400374	similar to chromosome 13 open reading frame 12 (predicted)
1389615_at	Rn.110990	362912	RGD1311835	0.713658	0.00406336	similar to RIKEN cDNA 1110021N07
1387093_at	Rn.5641	170698	Slco1a4	-2.37975	0.00408053	solute carrier organic anion transporter family, member 1a4
1398779_at	Rn.844	81824	Arpc1a	0.37455	0.00413063	actin related protein 2/3 complex, subunit 1A
1368089_at	Rn.10044	81743	Pde2a	0.837159	0.00426403	phosphodiesterase 2A, cGMP-stimulated
1369526_at	Rn.44423	25618	Acadsb	-0.831606	0.00426403	acyl-Coenzyme A dehydrogenase, short/branched chain
1372297_at	Rn.57528	300850	Gsta4	0.734382	0.00426403	glutathione S-transferase, alpha 4
1373890_at	Rn.8658	296147	Chchd5_predicted	0.606462	0.00426403	coiled-coil-helix-coiled-coil-helix domain containing 5 (predicted)
1374518_at	Rn.1279	362011	Tmem77	-0.612616	0.00426403	transmembrane protein 77
1374525_at	Rn.16844	363239	Raph1_predicted	-1.29771	0.00426403	Ras association (RalGDS/AF-6) and pleckstrin homology domains 1 (predicted)
1376024_at	Rn.106771	361618	Stim1_predicted	-0.424053	0.00426403	stromal interaction molecule 1 (predicted)
1387252_at	Rn.46850	116486	Sec14l2	-0.821222	0.00426403	SEC14-like 2 (S. cerevisiae)
1387259_at	Rn.23200	83501	Cdh2	-0.561582	0.00426403	cadherin 2
1388300_at	Rn.1916	289197	Mgst3_predicted	-1.30013	0.00426403	microsomal glutathione S-transferase 3 (predicted)
1389177_at	Rn.101762	292949	Perp_predicted	0.966473	0.00426403	PERP, TP53 apoptosis effector (predicted)
1398349_at	Rn.3421	24184	Ak2	1.13341	0.00426403	adenylate kinase 2
1373079_at	Rn.8272		---	-1.11138	0.00431342	Transcribed locus
1369756_a_at	Rn.11114	84484	Slc4a4	3.76696	0.00442551	solute carrier family 4, member 4
1376086_at	Rn.14630	361151	RGD1311161	0.556896	0.00442551	similar to RIKEN cDNA 1810047C23
1388558_at	Rn.173400		---	-0.874737	0.00442551	Transcribed locus
1388890_at	Rn.154332		---	-1.27926	0.00442551	Transcribed locus
1389545_at	Rn.203291		---	0.909074	0.00442551	CDNA clone IMAGE:7307013
1368433_at	Rn.161978	116482	Sacm1l	-0.42174	0.0044373	SAC1 (suppressor of actin mutations 1, homolog)-like (S. cerevisiae)
1389601_at	Rn.40435	29227	Nfib	-1.38192	0.00451878	Nuclear factor I/B
1372653_at	Rn.100569	300211	Fkbp11	1.19941	0.00456196	FK506 binding protein 11
1367871_at	Rn.1372	25086	Cyp2e1	-0.671387	0.00477755	cytochrome P450, family 2, subfamily e, polypeptide 1
1370918_a_at	Rn.63959	116550	Atp5c1	0.405368	0.00477755	ATP synthase, H+ transporting, mitochondrial F1 complex, gamma polypeptide 1
1388143_at	Rn.12030	85251	Col18a1	-0.51768	0.00477755	procollagen, type XVIII, alpha 1
1390387_at	Rn.7927		---	-0.738149	0.00477755	Transcribed locus
1376792_at	Rn.828		---	1.53049	0.00477905	Transcribed locus
1388459_at	Rn.12030	85251	Col18a1	-0.819916	0.00477905	procollagen, type XVIII, alpha 1
1371328_at	Rn.107561	361367	Amfr_predicted	-0.420175	0.00489105	autocrine motility factor receptor (predicted)
1371456_at	Rn.98647	287982	Abcf3	0.534535	0.00489105	ATP-binding cassette, sub-family F (GCN20), member 3
1377213_at	Rn.198336	498013	RGD1559716_predicted	-0.811575	0.00489105	similar to protein kinase/endoribonuclease(IRE1) alpha (predicted)
1389430_at	Rn.7039		---	-1.73317	0.00489105	Transcribed locus
1367849_at	Rn.11176	25216	Sdc1	-1.77178	0.005189	syndecan 1
1370314_at	Rn.162702	81826	Slc20a1	1.53747	0.005189	solute carrier family 20 (phosphate transporter), member 1
1370496_at	Rn.32106	24303	Cyp2d3	-0.55946	0.005189	cytochrome P450, family 2, subfamily d, polypeptide 3
1371567_at	Rn.7330	291450	Aldh7a1	0.549485	0.005189	aldehyde dehydrogenase family 7, member A1
1371919_at	Rn.2820	308518	Nudt19	0.718255	0.005189	nudix (nucleoside diphosphate linked moiety X)-type motif 19
1372187_at	Rn.3990	313834	Prkcn	-0.511621	0.005189	protein kinase C, nu
1373667_at	Rn.110564	311844	Ccbl1	2.2198	0.005189	cysteine conjugate-beta lyase 1
1374617_at	Rn.203124	287380	Dhrs7b	1.12707	0.005189	dehydrogenase/reductase (SDR family) member 7B
1374939_at	Rn.44008	303073	Cyfip2_predicted	1.68361	0.005189	cytoplasmic FMR1 interacting protein 2 (predicted)
1387823_at	Rn.44181	60376	Plrg1	0.705288	0.005189	pleiotropic regulator 1, PRL1 homolog (Arabidopsis)
1387830_at	Rn.16463	25419	Crp	-0.375868	0.005189	C-reactive protein, pentraxin-related
1388788_at	Rn.99039	364975	Gcdh_predicted	-0.410485	0.005189	glutaryl-Coenzyme A dehydrogenase (predicted)
1398860_at	Rn.216415	25490	Nedd8	0.202647	0.005189	neural precursor cell expressed, developmentally down-regulated gene 8
1398955_at	Rn.99919	363283	Cops8	1.22349	0.005189	COP9 (constitutive photomorphogenic) homolog, subunit 8 (Arabidopsis thaliana)
1369050_at	Rn.14870	116720	Pik3c2g	-1.55264	0.0051959	phosphatidylinositol 3-kinase, C2 domain containing, gamma polypeptide
1369275_s_at	Rn.9867		Cyp2a1 /// Cyp2a2	0.731029	0.00521731	Cytochrome P450 IIA1 (hepatic steroid hydroxylase IIA1) gene /// cytochrome P450, subfamily 2A, polypeptide 1
1390040_at	Rn.1432	362704	Bre	1.36617	0.00546152	brain and reproductive organ-expressed protein
1399034_at	Rn.23381	314288	Pcnx	-1.03692	0.00554953	pecanex homolog (Drosophila)
1388759_at	Rn.104756		---	-0.843721	0.00560023	Transcribed locus
1387339_at	Rn.1451	29360	Sepp1	-0.837868	0.0056104	selenoprotein P, plasma, 1
1387296_at	Rn.91314		Cyp2j3 /// Cyp2j4	-0.542634	0.00565903	cytochrome P450, family 2, subfamily J, polypeptide 4 /// cytochrome P450, family 2, subfamily j, polypeptide 3
1390717_at	Rn.35982	366196	RGD1311037	0.72327	0.00565903	similar to chromosome 20 open reading frame 155
1367940_at	Rn.12959	84348	Cmkor1	3.18851	0.00566287	chemokine orphan receptor 1
1370630_a_at	Rn.12732	25022	Fgfr2	1.15088	0.00566287	fibroblast growth factor receptor 2
1388977_at	Rn.2636	310773	Cept1	-0.509119	0.0057484	choline/ethanolamine phosphotransferase 1
1374100_at	Rn.8384		---	-0.516851	0.00580243	Transcribed locus
1383906_at	Rn.17894	316326	LOC316326	3.16291	0.00591731	similar to lung inducible neuralized-related C3HC4 RING finger protein
1367622_at	Rn.80	641434	Atp5h	0.385121	0.00606492	ATP synthase, H+ transporting, mitochondrial F0 complex, subunit d
1368924_at	Rn.2178	25235	Ghr	-1.05478	0.00606492	growth hormone receptor
1370371_a_at	Rn.91235		Ceacam1 /// Ceacam10	1.4664	0.00606492	CEA-related cell adhesion molecule 1 /// CEA-related cell adhesion molecule 10
1372845_at	Rn.3720	406230	Rpp21	0.875168	0.00606492	ribonuclease P 21 subunit (human)
1374959_at	Rn.7882	291084	Nqo2	-0.919959	0.00606492	NAD(P)H dehydrogenase, quinone 2
1389358_at	Rn.101953		---	-0.560425	0.00606492	Transcribed locus
1389521_at	Rn.36174	289089	Ivns1abp_predicted	-1.28836	0.00606492	influenza virus NS1A binding protein (predicted)
1368134_a_at	Rn.10471	25084	Il4ra	1.67654	0.00609699	interleukin 4 receptor, alpha
1387022_at	Rn.6132	24188	Aldh1a1	-1.97924	0.0061624	aldehyde dehydrogenase family 1, member A1
1374800_at	Rn.66488		---	-0.611801	0.00632801	Transcribed locus
1367801_at	Rn.7000	94204	Ece1	-0.590967	0.00638095	endothelin converting enzyme 1
1368446_at	Rn.9767	24833	Spink1	-1.51027	0.00638095	serine protease inhibitor, Kazal type 1
1383303_at	Rn.88644	24763	Sah	-1.46919	0.00638095	SA rat hypertension-associated gene
1371775_at	Rn.130237		---	-0.753415	0.00655625	Transcribed locus
1376440_at	Rn.209127	315000	Rnf139_predicted	-0.744865	0.00658679	ring finger protein 139 (predicted)
1386960_at	Rn.1592	29573	Slc37a4	-1.34786	0.00659842	solute carrier family 37 (glycerol-6-phosphate transporter), member 4
1372344_at	Rn.98198	293408	Hbs1l	1.15635	0.00671244	Hbs1-like (S. cerevisiae)
1387094_at	Rn.5641	170698	Slco1a4	-3.07152	0.00671244	solute carrier organic anion transporter family, member 1a4
1371974_at	Rn.32623	296621	Phyhd1	-0.474797	0.00674952	phytanoyl-CoA dioxygenase domain containing 1
1387228_at	Rn.89295	25351	Slc2a2	-1.45254	0.0068154	solute carrier family 2 (facilitated glucose transporter), member 2
1388872_at	Rn.165929		---	-2.24037	0.0068154	Transcribed locus
1373790_at	---		---	-3.24184	0.00687836	---
1374058_at	Rn.8151	293415	Tmem9b_predicted	0.264291	0.0068815	TMEM9 domain family, member B (predicted)
1389785_at	Rn.22552	293653	Acy3	-2.71294	0.0068815	aspartoacylase (aminoacylase) 3
1368609_at	Rn.9913	24777	Slc10a1	-0.983363	0.00688772	solute carrier family 10 (sodium/bile acid cotransporter family), member 1
1388908_at	Rn.108029	291075	Peci	0.613166	0.00700032	peroxisomal delta3, delta2-enoyl-Coenzyme A isomerase
1373803_a_at	Rn.2178	25235	Ghr	-0.865438	0.00702391	growth hormone receptor
1373692_at	Rn.11853		LOC679725 /// LOC682955	-0.912654	0.00705062	similar to MASK-4E-BP3 protein
1377141_at	Rn.24906	498685	LOC498685	1.9583	0.00707652	similar to UPF0308 protein C9orf21
1367729_at	Rn.1430	64313	Oat	-1.36669	0.00716477	ornithine aminotransferase
1372947_at	Rn.32103	81748	Pls3	-0.787489	0.00720233	plastin 3 (T-isoform)
1373710_at	Rn.176436		---	-1.08278	0.00720233	Transcribed locus
1383686_at	---		---	0.975207	0.00720233	---
1370375_at	Rn.10202	192268	Gls2	-1.59838	0.0072069	glutaminase 2 (liver, mitochondrial)
1398822_at	Rn.1441	29662	Gdi2	0.556548	0.00724631	GDP dissociation inhibitor 2
1398831_at	Rn.6169	58854	Psmb4	0.383739	0.00779749	proteasome (prosome, macropain) subunit, beta type 4
1373289_at	Rn.98320	315287	Asb8_predicted	0.391596	0.00781786	ankyrin repeat and SOCS box-containing protein 8 (predicted)
1367753_at	Rn.6322	93646	Sec31l1	0.602949	0.00784094	SEC31-like 1 (S. cerevisiae)
1387358_at	Rn.3065	64187	Arl1	0.35865	0.00784094	ADP-ribosylation factor-like 1
1367638_at	Rn.13468	85239	Mlycd	0.529287	0.00798301	malonyl-CoA decarboxylase
1372423_at	Rn.101762	292949	Perp_predicted	0.680045	0.00798301	PERP, TP53 apoptosis effector (predicted)
1387630_at	Rn.212229	171400	Elovl5	1.57331	0.00801464	ELOVL family member 5, elongation of long chain fatty acids (yeast)
1376816_at	Rn.164344		---	2.36778	0.00803841	Transcribed locus
1377379_at	---	364081	Irf6_predicted	-0.881137	0.00803841	interferon regulatory factor 6 (predicted)
1379853_at	Rn.98778		LOC683481 /// LOC685284	-0.968258	0.00803841	similar to Placental protein 25 homolog (PP25)
1389965_at	Rn.11349	192152	Tgoln2	0.637215	0.00803841	trans-golgi network protein 2
1368378_at	Rn.2328	64392	Fthfd	0.611824	0.00807387	formyltetrahydrofolate dehydrogenase
1376709_at	Rn.28321	295455	Slc39a8	-0.574272	0.00811825	solute carrier family 39 (metal ion transporter), member 8
1367635_at	Rn.4234	25506	P4hb	0.401909	0.00821099	prolyl 4-hydroxylase, beta polypeptide
1367804_at	Rn.109007	29339	Apcs	-1.00091	0.00821099	serum amyloid P-component
1368428_at	Rn.56142	117522	Xpnpep2	-1.18671	0.00821099	X-prolyl aminopeptidase (aminopeptidase P) 2, membrane-bound
1370184_at	Rn.11675	29271	Cfl1	0.500558	0.00821099	cofilin 1, non-muscle
1370939_at	Rn.6215	25288	Acsl1	-0.434361	0.00821099	acyl-CoA synthetase long-chain family member 1
1371381_at	---	683838	LOC683838	0.251983	0.00821099	similar to ubiquinol-cytochrome c reductase complex 7.2kDa protein isoform a
1373565_at	Rn.23417	171379	Smarca4	0.393099	0.00821099	SWI/SNF related, matrix associated, actin dependent regulator of chromatin, subfamily a, member 4
1388467_at	Rn.9655	64667	Sgta	0.684354	0.00821099	small glutamine-rich tetratricopeptide repeat (TPR)-containing, alpha
1390386_at	Rn.10562	25402	Casp3	-1.06541	0.00821099	caspase 3, apoptosis related cysteine protease
1374972_at	Rn.168194		---	1.98509	0.00837107	Transcribed locus
1389649_at	Rn.12537		---	1.21828	0.00837107	Transcribed locus
1370465_at	Rn.154810	170913	Abcb1a	-1.86917	0.0084061	ATP-binding cassette, sub-family B (MDR/TAP), member 1A
1369081_at	Rn.128560	24591	Neu1	1.26825	0.00845261	neuraminidase 1
1373011_at	Rn.162560	619558	LOC619558	-1.37464	0.00845261	hypothetical protein LOC619558
1388883_at	Rn.104646	361698	Pold4	0.979986	0.00845261	polymerase (DNA-directed), delta 4
1373676_at	Rn.20033		---	-0.757575	0.0084679	Transcribed locus
1367867_at	Rn.11039	27100	Gfer	0.362503	0.00855944	growth factor, erv1 homolog (S. cerevisiae)
1369074_at	Rn.17990	170573	Slc38a4	-0.832772	0.00860276	solute carrier family 38, member 4
1372329_at	Rn.1713	362037	RGD1311435	-0.726338	0.00863647	similar to hypothetical protein PRO0971
1388619_at	Rn.203261	315655	Rdx	-0.656267	0.00869583	radixin
1371347_at	Rn.992	360698	Tmem50b	2.7191	0.00872065	transmembrane protein 50B
1376595_at	Rn.162727	500006	RGD1559939_predicted	-0.71195	0.00878465	similar to peroxisome biogenesis factor 1 (predicted)
1370964_at	Rn.5078	25698	Ass	-0.838635	0.00914587	argininosuccinate synthetase
1373706_at	Rn.34679	316477	Smarcal1_predicted	0.457791	0.00914662	Swi/SNF related matrix associated, actin dependent regulator of chromatin, subfamily a-like 1 (predicted)
1368325_at	Rn.6075	25313	Egf	-1.399	0.00916116	epidermal growth factor
1388545_at	Rn.55639	314280	Smoc1	-0.813663	0.00919344	SPARC-related modular calcium binding protein 1
1385243_at	Rn.203180		---	-1.47146	0.00925115	Transcribed locus
1377457_a_at	Rn.92871	300652	Sorl1	-0.608533	0.00929652	sortilin-related receptor, LDLR class A repeats-containing
1370112_at	Rn.22158	50557	Pten	-0.359692	0.00930247	phosphatase and tensin homolog
1369658_at	Rn.204833	24252	Cebpa	-0.706264	0.00942105	CCAAT/enhancer binding protein (C/EBP), alpha
1370806_at	Rn.55275	246298	Retsat	1.15816	0.00948877	all-trans-13,14-dihydroretinol saturase
1387365_at	Rn.11209	58852	Nr1h3	0.736418	0.00965963	nuclear receptor subfamily 1, group H, member 3
1368021_at	Rn.40222	24172	Adh1	-0.374696	0.0096601	alcohol dehydrogenase 1 (class I)
1377155_at	Rn.145636		---	-0.737411	0.00969334	Transcribed locus
1388102_at	Rn.10656	192227	Ltb4dh	-1.16942	0.00987767	leukotriene B4 12-hydroxydehydrogenase
1367847_at	Rn.11182	113900	Nupr1	-2.24663	0.009882	nuclear protein 1
1367663_at	Rn.2742	29630	Psme1	0.39021	0.00995734	proteasome (prosome, macropain) 28 subunit, alpha
1368431_at	Rn.11139	29135	Hpn	0.259387	0.00995734	hepsin
1371547_at	---		---	-0.27916	0.00995734	---
1374507_at	Rn.19289	298652	Ube4b_predicted	2.12124	0.00995734	ubiquitination factor E4B, UFD2 homolog (S. cerevisiae) (predicted)
1374512_at	Rn.202605	684314	LOC684314	-0.522983	0.00995734	similar to CG9886-like
1380905_at	Rn.203182		---	-1.57252	0.00995734	Transcribed locus, strongly similar to XP_217115.4 similar to Sortilin-related receptor precursor (Sorting protein-related receptor containing LDLR class A repeats) (mSorLA) (SorLA-1) (Low-density lipoprotein receptor relative with 11 ligand-binding repe
1387223_at	Rn.11133	29416	Aadat	-0.821142	0.00995734	aminoadipate aminotransferase
1387234_at	Rn.5007	25294	Azgp1	-0.28071	0.00995734	alpha-2-glycoprotein 1, zinc
1387891_at	Rn.17958	85274	Prdx4	-0.52589	0.00995734	peroxiredoxin 4
1388611_at	Rn.11547	298559	Tcea3	-1.42196	0.00995734	transcription elongation factor A (SII), 3
1389318_at	Rn.92012	314212	Daam1_predicted	-0.819273	0.00995734	dishevelled associated activator of morphogenesis 1 (predicted)
1368915_at	Rn.35029	59113	Kmo	-0.805321	0.00996923	kynurenine 3-monooxygenase (kynurenine 3-hydroxylase)
1398336_at	Rn.101888	301515	Rnf25	0.494352	0.00998826	ring finger protein 25
1373673_at	Rn.167176		---	-0.716981	0.0101487	Transcribed locus, weakly similar to NP_066999.1 catalytic, 2 [Homo sapiens]
1368574_at	Rn.10032	24173	Adra1b	-0.849969	0.0101692	adrenergic receptor, alpha 1b
1383162_at	---		---	-0.831757	0.0101692	---
1390024_at	Rn.95653		---	-0.530993	0.0101692	Transcribed locus
1390628_at	Rn.162283	360949	Cpeb2_predicted	-1.38805	0.0101692	cytoplasmic polyadenylation element binding protein 2 (predicted)
1370043_at	Rn.5789	79559	Alcam	-0.857265	0.0104817	activated leukocyte cell adhesion molecule
1367652_at	Rn.26369	24484	Igfbp3	-0.762914	0.0105745	insulin-like growth factor binding protein 3
1373389_at	Rn.13649	294973	Acad9	0.48974	0.0106822	acyl-Coenzyme A dehydrogenase family, member 9
1370714_a_at	Rn.54567	25197	St6gal1	-0.604207	0.0107319	beta galactoside alpha 2,6 sialyltransferase 1
1371363_at	Rn.44452	60666	Gpd1	0.560685	0.0109175	glycerol-3-phosphate dehydrogenase 1 (soluble)
1376785_at	Rn.216948		---	-1.06433	0.0109175	Transcribed locus
1375706_at	---		---	0.589088	0.0110014	---
1388941_at	Rn.15408	360650	RGD1304846	0.278216	0.0110014	similar to X83328 protein
1367737_at	Rn.3469	24375	Fuca	-0.345534	0.0110111	fucosidase, alpha-L- 1, tissue
1368679_a_at	Rn.4338	81515	Lyn	0.994211	0.0110586	Yamaguchi sarcoma viral (v-yes-1) oncogene homolog
1369073_at	Rn.42943	60351	Nr1h4	-0.884118	0.0110697	nuclear receptor subfamily 1, group H, member 4
1374584_at	Rn.105397	361092	RGD1561742_predicted	2.17446	0.0111511	similar to Serine/threonine protein kinase 24 (predicted)
1383796_at	Rn.26676	690745	LOC690745	-0.856285	0.0111511	MOCO sulphurase C-terminal domain containing-like
1368318_at	Rn.37500	29546	Homer1	-0.852296	0.0115399	homer homolog 1 (Drosophila)
1370387_at	Rn.10489	171352	Cyp3a9	-2.48413	0.0115399	cytochrome P450, family 3, subfamily a, polypeptide 9
1374039_at	Rn.201792	791259	Car14	-0.774431	0.0115399	carbonic anhydrase 14
1388229_a_at	Rn.198689	497794	Mug1	-0.603276	0.0115399	Murinoglobulin 1 homolog (mouse)
1398927_at	Rn.3660	305031	RGD1307161	0.466512	0.0115399	similar to 0610010K06Rik protein
1388828_at	---	315617	Sidt2_predicted	-0.379768	0.01159	SID1 transmembrane family, member 2 (predicted)
1372890_at	Rn.165322		---	-0.69137	0.0118094	Transcribed locus
1368221_at	Rn.90070	24413	Nr3c1	-1.25035	0.0118528	nuclear receptor subfamily 3, group C, member 1
1368274_at	Rn.4115	83527	Dbnl	0.521605	0.0119437	drebrin-like
1370698_at	Rn.9969	286954	Udpgtr2	-1.10598	0.0119437	liver UDP-glucuronosyltransferase, phenobarbital-inducible form
1389146_at	Rn.105966	498796	LOC498796	-1.45328	0.0119437	hypothetical protein LOC498796
1398300_at	Rn.5041	25390	Atp1b3	1.00787	0.0119437	ATPase, Na+/K+ transporting, beta 3 polypeptide
1372579_at	Rn.187025	497010	Eng	-0.484192	0.0119833	endoglin
1371730_at	Rn.103067	291922	RGD1305466	-0.725772	0.0121307	similar to RIKEN cDNA 1300002A08
1387740_at	Rn.14519	85249	Pex11a	-0.581065	0.01214	peroxisomal biogenesis factor 11A
1370075_at	Rn.24681	24312	Dhfr	0.810971	0.0121538	dihydrofolate reductase
1372920_at	Rn.153570		LOC680409 /// LOC682565	-1.92991	0.0122182	similar to Proline oxidase, mitochondrial precursor (Proline dehydrogenase)
1369790_at	Rn.9947	24813	Tat	1.71378	0.0123337	tyrosine aminotransferase
1374613_at	Rn.13909		---	-0.999702	0.0123337	Transcribed locus
1388314_at	Rn.4120	360704	Hmgn1	0.318493	0.0123337	high mobility group nucleosomal binding domain 1
1389161_at	Rn.8238		---	-1.20175	0.0123337	Transcribed locus
1398267_at	Rn.10009	89776	Slc22a7	-0.702013	0.0123337	solute carrier family 22 (organic anion transporter), member 7
1373122_at	Rn.144617	85265	Jub	1.84056	0.0124034	ajuba homolog (Xenopus laevis)
1370541_at	Rn.10055	259241	Nr1d2	-1.54647	0.0124332	nuclear receptor subfamily 1, group D, member 2
1375247_at	Rn.40396	29254	Mgll	-1.14099	0.0124332	Monoglyceride lipase
1370300_at	Rn.41899	58842	Preb	0.558586	0.012449	prolactin regulatory element binding
1375662_at	Rn.199192		---	-0.321327	0.012449	Transcribed locus, strongly similar to XP_575696.1 hypothetical protein XP_575696 [Rattus norvegicus]
1388895_at	Rn.8014	290577	LOC290577	0.470692	0.0124655	hypothetical LOC290577
1374481_at	Rn.8060	364183	Cno	0.428233	0.0125478	cappuccino homolog (mouse)
1372457_at	Rn.95344	306487	Mtus1	-1.01003	0.0125852	mitochondrial tumor suppressor 1
1375521_at	Rn.3795	367909	Tceal8	0.3604	0.01269	transcription elongation factor A (SII)-like 8
1375853_at	Rn.22501	314690	RGD1309995_predicted	-0.251704	0.0127017	similar to CG13957-PA (predicted)
1388346_at	Rn.14607	291963	RGD1560953_predicted	0.345723	0.0127017	similar to HSPC171 protein (predicted)
1398270_at	Rn.90931	29373	Bmp2	-0.794727	0.0127017	bone morphogenetic protein 2
1374480_at	Rn.92012	314212	Daam1_predicted	-0.846222	0.0129061	dishevelled associated activator of morphogenesis 1 (predicted)
1371324_at	---		LOC680891 /// LOC684491	0.772111	0.0131045	similar to Splicing factor 3B subunit 5 (SF3b5) (Pre-mRNA splicing factor SF3b 10 kDa subunit)
1371591_at	Rn.103049	301249	Mrps18a	0.692752	0.0132837	mitochondrial ribosomal protein S18A
1367580_at	Rn.2262	81729	Rpl10a	0.289261	0.0135109	ribosomal protein L10A
1371025_at	Rn.45144	64459	Masp2	-0.580048	0.0135887	mannan-binding lectin serine peptidase 2
1374571_at	Rn.34037	288041	Pigx	0.8221	0.0136716	phosphatidylinositol glycan, class X
1367640_at	Rn.8400	65139	Rps12	0.315345	0.0139189	ribosomal protein S12
1367702_at	Rn.6302	24158	Acadm	-0.403663	0.0139189	acetyl-Coenzyme A dehydrogenase, medium chain
1367855_at	Rn.88169	25073	Scarb1	0.836113	0.0139189	scavenger receptor class B, member 1
1369976_at	Rn.35769	58945	Dynll1	1.20663	0.0139189	dynein light chain LC8-type 1
1373678_at	Rn.165875		---	-0.749079	0.0139189	Transcribed locus
1367685_at	Rn.106034	81777	Rps27a	0.207478	0.0139573	ribosomal protein S27a
1386979_at	Rn.4099	170907	Tpo1	-0.829028	0.0139573	developmentally regulated protein TPO1
1387023_at	Rn.6036	81869	Gstm3	-1.08812	0.0139573	glutathione S-transferase, mu type 3
1367798_at	Rn.5878	29443	Ahcy	0.440029	0.0144266	S-adenosylhomocysteine hydrolase
1372012_at	Rn.9470	298298	Dhcr24	1.12605	0.0146962	24-dehydrocholesterol reductase
1387105_at	Rn.105961		Zfp422 /// Zfp422_predicted	1.20159	0.0146962	zinc finger protein 422 /// zinc finger protein 422 (predicted)
1373381_at	Rn.18143	309758	Herc4	-0.727494	0.0147475	hect domain and RLD 4
1367529_at	Rn.110990	362912	RGD1311835	0.815159	0.0148572	similar to RIKEN cDNA 1110021N07
1369234_at	Rn.13642	29502	Slc20a2	-0.643152	0.0148572	solute carrier family 20, member 2
1388594_at	Rn.6461	312638	Creld1	0.799264	0.0148572	cysteine-rich with EGF-like domains 1
1369943_at	Rn.10	56083	Tgm2	-0.687537	0.0148962	transglutaminase 2, C polypeptide
1369973_at	Rn.202951	497811	Xdh	0.761084	0.0150963	xanthine dehydrogenase
1370879_at	Rn.99702	299201	Dlst	0.515593	0.0150963	dihydrolipoamide S-succinyltransferase (E2 component of 2-oxo-glutarate complex)
1387844_at	Rn.94195	29278	Lasp1	-1.1391	0.0150963	LIM and SH3 protein 1
1370007_at	Rn.39305	116598	Pdia4	0.758679	0.0153176	protein disulfide isomerase associated 4
1367783_at	Rn.64537	64670	Gabarapl2	-0.256073	0.0153471	GABA(A) receptor-associated protein like 2
1367839_at	Rn.154404	29580	Fdft1	-0.856168	0.0153471	farnesyl diphosphate farnesyl transferase 1
1373584_at	Rn.11815	498100	RGD1559643_predicted	0.6706	0.0153953	similar to hypothetical protein A430031N04 (predicted)
1376194_at	Rn.25063		---	-0.668353	0.0155302	Transcribed locus
1388756_at	Rn.15017	298490	Ppcs	1.3672	0.0155672	phosphopantothenoylcysteine synthetase
1386906_a_at	Rn.91127	83788	2009-09-01	0.462168	0.0156234	septin 9
1387531_at	Rn.217056	29447	Msra	-0.577598	0.0156234	methionine sulfoxide reductase A
1375881_at	Rn.102412	502674	Dstn	0.370447	0.0156869	destrin
1387221_at	Rn.28195	29244	Gch	-1.29834	0.0157096	GTP cyclohydrolase 1
1389906_at	Rn.154404	29580	Fdft1	-1.14054	0.0157096	farnesyl diphosphate farnesyl transferase 1
1398823_at	Rn.2315	64028	Tsnax	0.437959	0.0157683	translin-associated factor X
1370194_at	Rn.14789	64630	Snap23	0.923882	0.0162283	synaptosomal-associated protein 23
1372784_at	Rn.1938	362566	Lrrc41	0.584283	0.0162283	leucine rich repeat containing 41
1375637_at	Rn.2533	364154	RGD1311122	-0.701706	0.0162283	similar to RIKEN cDNA 1110003E01
1387884_at	Rn.1276	29672	Psma5	0.436545	0.0162283	proteasome (prosome, macropain) subunit, alpha type 5
1373466_at	Rn.17481	25403	Cast	-0.525735	0.0164812	calpastatin
1369854_a_at	Rn.91235	81613	Ceacam1	1.16116	0.0167966	CEA-related cell adhesion molecule 1
1372987_at	Rn.38688		---	-0.931642	0.0167966	Transcribed locus, weakly similar to NP_002218.2 kinase 1 [Homo sapiens]
1373644_at	Rn.40435	29227	Nfib	-0.734616	0.0167966	Nuclear factor I/B
1388038_at	Rn.53846	83526	Atrn	-0.867893	0.0168036	attractin
1389482_at	Rn.7008	312437	RGD1306495	0.590826	0.0169918	similar to EST AA792894
1388644_at	Rn.40396	29254	Mgll	-1.61196	0.0171148	Monoglyceride lipase
1370098_at	Rn.34151	85491	Sybl1	-0.736408	0.0173009	synaptobrevin-like 1
1371841_at	Rn.3239	79215	Mtpn	-0.250463	0.0173589	myotrophin
1398282_at	Rn.10575	116682	Kynu	-0.640808	0.0175046	kynureninase (L-kynurenine hydrolase)
1398771_at	Rn.5801	50567	Slc3a2	0.688069	0.0176282	solute carrier family 3 (activators of dibasic and neutral amino acid transport), member 2
1389014_at	Rn.203508	297508	Pbef1	-2.09574	0.0176731	pre-B-cell colony enhancing factor 1
1373738_at	---	686999	LOC686999	1.06664	0.0179917	similar to M phase phosphoprotein 6
1372619_at	Rn.101724	309176	Mrpl49	0.980099	0.0180286	mitochondrial ribosomal protein L49
1367761_at	Rn.2947	170845	Ndel1	-0.473216	0.0182224	nudE nuclear distribution gene E homolog like 1 (A. nidulans)
1372581_at	Rn.162167	287645	Snf8	0.321082	0.0182224	SNF8, ESCRT-II complex subunit, homolog (S. cerevisiae)
1374413_at	Rn.12128	363869	Ubl3	-0.50948	0.0182224	ubiquitin-like 3
1372464_at	Rn.50150	297428	Copg	0.838321	0.0182456	coatomer protein complex, subunit gamma
1389219_at	Rn.101953		---	-0.659454	0.0182727	Transcribed locus
1398784_at	Rn.2765	29681	C1qbp	0.590334	0.0182727	complement component 1, q subcomponent binding protein
1370609_a_at	Rn.217495	29735	Slc16a7	-0.570274	0.0183508	solute carrier family 16 (monocarboxylic acid transporters), member 7
1371253_at	Rn.32496	300726	Etfa	-0.262123	0.0183508	electron transferring flavoprotein, alpha polypeptide
1373754_at	Rn.1545		---	-0.450395	0.0185995	Transcribed locus
1371680_at	Rn.118264		LOC683917 /// MGC125167	-0.837829	0.0186559	similar to gamma-aminobutyric acid (GABA(A)) receptor-associated protein-like 1
1371802_at	Rn.3416	290659	Cope_predicted	0.522314	0.0186559	coatomer protein complex, subunit epsilon (predicted)
1374432_at	---		---	-0.876155	0.0186609	---
1385838_a_at	Rn.198278	362545	Tm2d1_predicted	-0.70955	0.018807	TM2 domain containing 1 (predicted)
1387967_at	Rn.144683	266602	Spink3	-1.01065	0.0188181	serine protease inhibitor, Kazal type 3
1371479_at	Rn.3341	315306	Mettl7a	-0.883189	0.019336	methyltransferase like 7A
1371344_at	Rn.2722	293418	Rpl27a_predicted	0.348285	0.0193594	ribosomal protein L27a (predicted)
1375368_at	Rn.4311	287115	RGD1307773_predicted	0.729604	0.0193594	similar to RIKEN cDNA 1700012G19 gene (predicted)
1388734_at	Rn.11542		---	-1.27976	0.0193594	Transcribed locus
1368038_at	Rn.6258	64531	Synj2bp	-0.527317	0.0193914	synaptojanin 2 binding protein
1370907_at	Rn.54567	25197	St6gal1	-0.408104	0.0193914	beta galactoside alpha 2,6 sialyltransferase 1
1372739_at	Rn.129220	362890	Tspan31	0.695801	0.0193914	tetraspanin 31
1373160_at	Rn.199008		LOC680466 /// LOC683534	0.545828	0.0193914	similar to phosphatidic acid phosphatase type 2 domain containing 1A
1374272_at	---	679383	LOC679383	0.602186	0.0193914	similar to DNA segment, Chr 5, ERATO Doi 135, expressed
1389988_at	Rn.21595	498024	RGD1566063_predicted	1.42672	0.0194137	similar to Potassium channel tetramerisation domain containing protein 2 (predicted)
1367569_at	Rn.161973	29236	Rpsa	0.247872	0.0194559	ribosomal protein SA
1387508_at	Rn.11129	29725	Baat	-0.373199	0.0194559	bile acid-Coenzyme A: amino acid N-acyltransferase
1374440_at	Rn.102059	289456	Dhrs8	-0.421388	0.0194759	dehydrogenase/reductase (SDR family) member 8
1370019_at	Rn.1507	83783	Sult1a1	-0.863766	0.0202101	sulfotransferase family 1A, phenol-preferring, member 1
1367725_at	Rn.6343	64534	Pim3	-1.36403	0.0203197	serine/threonine-protein kinase pim-3
1371913_at	Rn.1046	116487	Tgfbi	-0.437094	0.0203197	transforming growth factor, beta induced
1379456_at	Rn.18405	313241	Mcart1	-0.624	0.0203197	mitochondrial carrier triple repeat 1
1374308_at	Rn.46850	116486	Sec14l2	-0.913575	0.0204415	SEC14-like 2 (S. cerevisiae)
1367688_at	Rn.7309	65170	Scamp4	0.549578	0.0204436	secretory carrier membrane protein 4
1391428_at	Rn.28326		---	4.32502	0.0207445	Transcribed locus
1373365_at	Rn.162093	298410	Cmpk	0.32498	0.0210059	cytidylate kinase
1368047_at	Rn.3587	64846	Slc13a3	-2.58059	0.0210192	solute carrier family 13 (sodium-dependent dicarboxylate transporter), member 3
1368181_at	Rn.1114	64300	Mthfd1	-0.793985	0.0210551	methylenetetrahydrofolate dehydrogenase (NADP+ dependent), methenyltetrahydrofolate cyclohydrolase, formyltetrahydrofolate synthase
1370195_at	Rn.14789	64630	Snap23	2.13686	0.0212179	synaptosomal-associated protein 23
1388723_at	Rn.1432	362704	Bre	0.933829	0.0212179	brain and reproductive organ-expressed protein
1388966_at	Rn.164782		---	1.016	0.0212179	Transcribed locus
1398307_at	Rn.32085	252931	Cyp3a18	-1.1771	0.0212179	cytochrome P450, 3a18
1389170_at	Rn.53995	64026	Casp7	0.317751	0.0212818	caspase 7
1370836_at	Rn.11152	246328	Serpina4	-0.381629	0.0214028	serine (or cysteine) proteinase inhibitor, clade A (alpha-1 antiproteinase, antitrypsin), member 4
1370253_at	Rn.21738	81768	Rpl22	0.280807	0.0215595	ribosomal protein L22
1387979_at	Rn.154426	192243	Golgb1	0.519973	0.0217453	golgi autoantigen, golgin subfamily b, macrogolgin 1
1388767_at	Rn.104071	308061	Pdcd6_predicted	0.575273	0.0219831	programmed cell death 6 (predicted)
1367617_at	Rn.1774	24189	Aldoa	0.392761	0.0220001	aldolase A
1388695_at	Rn.9214	299857	Shmt2	0.919037	0.0220001	serine hydroxymethyltransferase 2 (mitochondrial)
1372512_at	Rn.53006	360953	Stx18	1.53605	0.022039	syntaxin 18
1398272_at	Rn.10119	64828	B4galnt1	-2.47431	0.0220471	beta-1,4-N-acetyl-galactosaminyl transferase 1
1398863_at	Rn.1155	81667	Gnb2	0.242982	0.0222114	guanine nucleotide binding protein, beta polypeptide 2
1368806_at	Rn.1451	29360	Sepp1	-0.345296	0.02246	selenoprotein P, plasma, 1
1388425_at	Rn.1638	315594	RGD1305890	-0.795714	0.02246	similar to RIKEN cDNA D130038B21
1367945_at	Rn.11992	84355	Atox1	-0.566331	0.0225423	ATX1 (antioxidant protein 1) homolog 1 (yeast)
1373055_at	Rn.13039		---	-0.463917	0.0226668	Transcribed locus
1398812_at	Rn.6016	94198	Psmb1	0.374575	0.0226915	proteasome (prosome, macropain) subunit, beta type 1
1373230_at	Rn.95207	361068	Nudt18	0.836866	0.0227468	nudix (nucleoside diphosphate linked moiety X)-type motif 18
1388445_at	Rn.99763	290527	Anxa11	-0.486746	0.0228664	annexin A11
1388682_at	Rn.24497	289994	Cnih_predicted	0.514861	0.0228664	cornichon homolog (Drosophila) (predicted)
1367559_at	Rn.1905	29292	Ftl1	0.335099	0.022928	ferritin light chain 1
1376554_at	Rn.79171		---	0.251592	0.0229313	Transcribed locus, strongly similar to XP_001101992.1 similar to TatD DNase domain containing 1 isoform 2 [Macaca mulatta]
1367657_at	Rn.1000	29618	Btg1	-0.917976	0.0232017	B-cell translocation gene 1, anti-proliferative
1374890_at	Rn.203065		---	-0.563856	0.0232017	Transcribed locus, strongly similar to XP_001099693.1 similar to ecotropic viral integration site 5 [Macaca mulatta]
1367907_a_at	Rn.3440	116561	Cltb	0.566029	0.0232989	clathrin, light polypeptide (Lcb)
1374061_at	Rn.98436	295629	Cd302	-0.862172	0.0233375	CD302 antigen
1370010_at	Rn.1722	24944	Lamp2	-0.481863	0.0233977	lysosomal membrane glycoprotein 2
1387323_at	Rn.9880	25048	Klkb1	-0.47902	0.0233977	kallikrein B, plasma 1
1386858_at	Rn.908	81765	Rpl13	0.383687	0.0234131	ribosomal protein L13
1379243_at	Rn.4013	315167	Ndufa6_predicted	-0.30901	0.023433	NADH dehydrogenase (ubiquinone) 1 alpha subcomplex, 6 (B14) (predicted)
1398751_at	Rn.201711		LOC497813 /// RGD1559795_predicted /// Rps7	0.190092	0.023437	ribosomal protein S7 /// similar to ribosomal protein S7 /// similar to 40S ribosomal protein S7 (S8) (predicted)
1368244_at	Rn.95453	140925	As3mt	-0.888817	0.0235481	arsenic (+3 oxidation state) methyltransferase
1384934_at	Rn.7329		---	0.302337	0.0235481	Clone GDY20 unknown mRNA
1368095_at	Rn.60	26956	Ak3	-0.790004	0.023649	adenylate kinase 3
1387793_at	Rn.35142	59114	Slc9a3r1	-0.922305	0.023649	solute carrier family 9 (sodium/hydrogen exchanger), isoform 3 regulator 1
1388898_at	Rn.37805	288444	Hsph1	0.987999	0.023649	heat shock 105kDa/110kDa protein 1
1389074_at	Rn.2386	308864	Fchsd2_predicted	-1.15314	0.023649	FCH and double SH3 domains 2 (predicted)
1390421_at	Rn.13905	293949	RGD1310475_predicted	-0.261075	0.023649	similar to RIKEN cDNA 0610010D20 (predicted)
1368191_a_at	Rn.11186	24904	Slc22a1	-0.262117	0.0238826	solute carrier family 22 (organic cation transporter), member 1
1368940_at	Rn.11102	29597	P2ry2	1.05645	0.0238826	purinergic receptor P2Y, G-protein coupled 2
1398891_at	Rn.1122	297799	Mrpl15_predicted	0.594104	0.0238826	mitochondrial ribosomal protein L15 (predicted)
1388858_at	Rn.100064	303200	Map2k3	0.806444	0.0239633	mitogen activated protein kinase kinase 3
1370823_at	Rn.25267	83837	Bambi	2.20004	0.0242561	BMP and activin membrane-bound inhibitor, homolog (Xenopus laevis)
1373513_at	Rn.163737		---	-1.36527	0.0243163	Transcribed locus
1388564_at	Rn.884	300206	RGD1303127	-0.368898	0.0243163	similar to hypothetical protein FLJ20436
1368266_at	Rn.9857	29221	Arg1	-1.24317	0.0243543	arginase 1
1377375_at	Rn.198671	296925	Aass_predicted	-2.85882	0.0243543	aminoadipate-semialdehyde synthase (predicted)
1372990_at	Rn.104043	298400	Creb3	0.619368	0.0243794	cAMP responsive element binding protein 3
1389723_at	Rn.8917	363131	Pik3r4_predicted	0.288741	0.0243794	phosphoinositide-3-kinase, regulatory subunit 4, p150 (predicted)
1372564_at	Rn.164554	304063	Ets2	1.64896	0.0244438	v-ets erythroblastosis virus E26 oncogene homolog 2 (avian)
1372479_at	Rn.8739		---	2.12812	0.0247317	Transcribed locus
1388659_at	Rn.14584	260416	Carhsp1	-0.600141	0.0247317	calcium regulated heat stable protein 1
1387665_at	Rn.11406	81508	Bhmt	1.54485	0.0248694	betaine-homocysteine methyltransferase
1372124_at	Rn.95954	300253	Eif4b	-0.400565	0.0249658	eukaryotic translation initiation factor 4B
1367586_at	Rn.107896	24533	Ldha	0.455808	0.0253254	lactate dehydrogenase A
1371504_at	Rn.198256		LOC679823 /// LOC687187 /// LOC688094 /// LOC689401 /// RGD1561181_predicted	0.241051	0.0253254	RGD1561181 (predicted) /// similar to 60S ribosomal protein L37a
1371475_at	Rn.1742	56759	Rnase4	-0.739248	0.0253913	ribonuclease, RNase A family 4
1374648_at	Rn.2051		---	-0.772548	0.0255704	Transcribed locus
1389481_at	Rn.104274	294311	RGD735065	0.399495	0.0258008	similar to GI:13385412-like protein splice form I
1388978_at	Rn.95176		---	-0.540758	0.0258216	Transcribed locus
1373702_at	Rn.137566	300320	L3mbtl2	0.319177	0.0258258	l(3)mbt-like 2 (Drosophila)
1372736_at	Rn.34559	362029	Agl_predicted	-0.417701	0.0258823	amylo-1, 6-glucosidase, 4-alpha-glucanotransferase (glycogen debranching enzyme, glycogen storage disease type III) (predicted)
1389008_at	Rn.7582	305539	Spred2	-0.467727	0.0259521	Sprouty-related, EVH1 domain containing 2
1372354_at	Rn.6369		---	0.509091	0.026068	Transcribed locus
1372201_at	Rn.48466	360584	Zfp403	-0.66109	0.0260932	zinc finger protein 403
1376174_at	Rn.7875	362774	LOC362774	-0.40831	0.0261214	similar to serine proteinase inhibitor A11 gene (SERPINA11)
1390430_at	---		---	-2.32927	0.0261982	---
1369195_at	Rn.91358	25598	Fabp2	2.55619	0.026393	fatty acid binding protein 2, intestinal
1373186_at	Rn.23030	305310	RGD1311593_predicted	0.362586	0.026393	similar to RIKEN cDNA 5033405K12 (predicted)
1374567_at	Rn.19449	314836	Psrc2	-0.597291	0.026393	proline/serine-rich coiled-coil 2
1386953_at	Rn.888	25116	Hsd11b1	-0.715137	0.0266953	hydroxysteroid 11-beta dehydrogenase 1
1388651_at	Rn.2007	289508	Rchy1	0.256532	0.0266953	ring finger and CHY zinc finger domain containing 1
1398964_at	Rn.18892		---	-0.309994	0.0266953	Transcribed locus
1367933_at	Rn.56270	81640	Amd1	1.52118	0.0267866	S-adenosylmethionine decarboxylase 1
1372117_at	Rn.3510	309255	RGD1305958	-0.56551	0.0267866	similar to BB128963 protein
1372466_at	Rn.164421		---	-0.379698	0.0269041	Transcribed locus, moderately similar to XP_525925.1 similar to rRNA intron-encoded homing endonuclease [Pan troglodytes]
1368117_at	Rn.11032	64845	Gphn	-0.369673	0.0269485	gephyrin
1372400_at	Rn.1987	361181	RGD1563853_predicted	-0.502778	0.0273413	similar to cullin 4A (predicted)
1386881_at	Rn.26369	24484	Igfbp3	-1.11322	0.0273413	insulin-like growth factor binding protein 3
1376196_a_at	Rn.114469	306030	Med4	-0.819441	0.027378	mediator of RNA polymerase II transcription, subunit 4 homolog (yeast)
1389023_at	Rn.23748	363160	RGD1311563	-0.647279	0.0279688	similar to Oligosaccharyl transferase 3 CG7748-PA
1371964_at	Rn.66912	305256	Grsf1	0.241311	0.0279789	G-rich RNA sequence binding factor 1
1383060_at	Rn.2003	361202	Gkap1	-0.914445	0.0279789	G kinase anchoring protein 1
1390114_at	Rn.8087	360871	Mpzl1	1.52744	0.0280592	myelin protein zero-like 1
1367454_at	Rn.37178	60384	Copb2	0.548097	0.0284411	coatomer protein complex, subunit beta 2 (beta prime)
1386868_at	Rn.3359	81773	Rps10	0.350828	0.0286541	ribosomal protein S10
1367988_at	Rn.2184	83790	Cyp2c23	-0.438241	0.0286866	cytochrome P450, family 2, subfamily c, polypeptide 23
1372305_at	Rn.4257	360611	Copz2_predicted	0.589867	0.0286866	coatomer protein complex, subunit zeta 2 (predicted)
1368143_at	Rn.106184	155423	Anxa7	0.642447	0.0286943	annexin A7
1386895_at	Rn.54596	84469	Maged1	0.792499	0.0287086	melanoma antigen, family D, 1
1373036_at	Rn.3743	364885	RGD1561455_predicted	-0.636462	0.0287971	similar to Ras GTPase-activating-like protein IQGAP2 (predicted)
1368171_at	Rn.11372	24914	Lox	-3.12189	0.0293846	lysyl oxidase
1398431_at	Rn.22066	297814	Car8	-0.897923	0.0294525	carbonic anhydrase 8
1374287_at	Rn.28399	294508	Pald	-0.595088	0.029552	paladin
1389111_at	Rn.17462		---	-1.18955	0.0295928	Transcribed locus
1368283_at	Rn.3671	171142	Ehhadh	-1.52814	0.0297271	enoyl-Coenzyme A, hydratase/3-hydroxyacyl Coenzyme A dehydrogenase
1388754_at	---		---	-0.941964	0.0298019	---
1387375_at	Rn.33324	25659	Khk	-0.711073	0.0298229	ketohexokinase
1398885_at	Rn.103172	29282	Rpl23	0.176222	0.0298229	ribosomal protein L23
1387121_a_at	Rn.3407	171114	Ndrg2	-0.49042	0.0300161	N-myc downstream regulated gene 2
1372533_at	Rn.8162	297504	RGD1563633_predicted	-0.888397	0.0300188	similar to mKIAA0212 protein (predicted)
1376140_at	Rn.163453	363516	Abcd1_predicted	-0.560045	0.0305619	ATP-binding cassette, sub-family D (ALD), member 1 (predicted)
1367579_a_at	Rn.99661		RGD1565476_predicted /// Tuba1 /// Tuba1c	0.700057	0.0309459	tubulin, alpha 1 /// tubulin, alpha 1C /// similar to Tubulin alpha-2 chain (Alpha-tubulin 2) (predicted)
1399102_at	Rn.18664	303740	RGD1306356	0.287395	0.0309459	similar to hypothetical protein MGC15523
1367815_at	Rn.11105	170551	Slc5a6	0.484312	0.0310702	solute carrier family 5 (sodium-dependent vitamin transporter), member 6
1371784_at	Rn.92155	303536	Dnajc7	0.504816	0.0310702	DnaJ (Hsp40) homolog, subfamily C, member 7
1375337_at	Rn.25221	290834	Adam9	-0.717199	0.0310702	a disintegrin and metalloproteinase domain 9 (meltrin gamma)
1388406_at	Rn.13255	363545	RGD1308915	-0.306382	0.0310702	similar to RIKEN cDNA 1200013P24
1389054_at	Rn.29370	498368	LOC498368	0.677145	0.0310702	similar to RIKEN cDNA 0610040J01
1389362_at	Rn.22271	362524	Ptpn3	-0.961012	0.0310702	protein tyrosine phosphatase, non-receptor type 3
1384334_at	---		---	-0.644601	0.0316406	---
1375346_at	---	500993	RGD1563941_predicted	0.528282	0.0320511	similar to hypothetical protein FLJ20010 (predicted)
1370377_at	Rn.91133		Cyp2d1 /// Cyp2d5	-0.330308	0.0320725	cytochrome P450, family 2, subfamily d, polypeptide 1 /// cytochrome P450, family 2, subfamily d, polypeptide 5
1367687_a_at	Rn.1121	25508	Pam	-0.397312	0.0321442	peptidylglycine alpha-amidating monooxygenase
1371946_at	Rn.203164	295231	RGD1303130	0.18986	0.032208	kidney predominant protein NCU-G1
1374307_at	Rn.164709		---	-0.882493	0.0324568	Transcribed locus
1387503_at	---	365466	Cpn1	-0.280964	0.0324568	carboxypeptidase N, polypeptide 1, 50kD
1369450_at	Rn.81214	171398	Ust5r	-0.93021	0.0325105	integral membrane transport protein UST5r
1374402_at	---		---	-0.189937	0.0325105	---
1375181_at	Rn.203094		LOC499782 /// LOC500136 /// LOC679192 /// LOC685320 /// LOC688511 /// RGD1564883_predicted	0.273169	0.0325105	similar to 60S ribosomal protein L12 (predicted) /// similar to 60S ribosomal protein L12 /// hypothetical LOC500136 /// similar to similar to 60S ribosomal protein L12
1387029_at	Rn.101777	155012	Cfh	-0.91624	0.0325105	complement component factor H
1389027_at	Rn.102571	301343	Lman2l_predicted	0.843648	0.0325105	lectin, mannose-binding 2-like (predicted)
1369633_at	Rn.54439	24772	Cxcl12	-0.646426	0.0327293	chemokine (C-X-C motif) ligand 12
1383606_at	Rn.43919	500707	Mtac2d1	1.4151	0.0329001	membrane targeting (tandem) C2 domain containing 1
1392928_at	Rn.105727	314214	RGD1305721_predicted	-1.05251	0.0329169	similar to RIKEN cDNA 2810055F11 (predicted)
1388913_at	Rn.3301	246115	Ppap2c	-0.64452	0.0329313	phosphatidic acid phosphatase type 2c
1371972_at	Rn.2240	315135	RGD1563141_predicted	-0.72712	0.0332267	similar to SUN2 (predicted)
1371343_at	Rn.18349	315548	Srpr	0.486119	0.0333267	signal recognition particle receptor ('docking protein')
1374178_at	Rn.165852		---	-0.418314	0.0333272	Transcribed locus
1367788_at	Rn.11153	140671	Phkg2	0.514223	0.0333431	phosphorylase kinase, gamma 2 (testis)
1376848_at	Rn.199361		---	-0.941496	0.0336072	Transcribed locus
1373874_at	Rn.8423	81536	Sgpp1	-1.14618	0.0339221	sphingosine-1-phosphate phosphatase 1
1370706_a_at	Rn.91314	313375	Cyp2j3	-0.863328	0.0339535	cytochrome P450, family 2, subfamily j, polypeptide 3
1371768_at	Rn.103950	298681	Ssu72	0.496089	0.0339883	Ssu72 RNA polymerase II CTD phosphatase homolog (yeast)
1371131_a_at	Rn.2758	117514	Txnip	-0.30564	0.0345311	thioredoxin interacting protein
1373238_at	Rn.23978	360874	Tada1l	1.72388	0.0345311	transcriptional adaptor 1 (HFI1 homolog, yeast) like
1374364_at	Rn.50677	498703	RGD1562335_predicted	-0.347983	0.0345311	similar to mKIAA1931 protein (predicted)
1374903_at	Rn.8807	306860	Gcnt2	-1.40799	0.0345311	glucosaminyl (N-acetyl) transferase 2, I-branching enzyme
1379996_at	Rn.164361		---	-0.71815	0.0347966	Transcribed locus
1398906_at	---	287274	LOC287274	-0.233113	0.0347966	sedlin-like
1368275_at	Rn.7167	140910	Sc4mol	-0.796084	0.0350239	sterol-C4-methyl oxidase-like
1371124_a_at	---	25087	LOC25087	-0.827575	0.0350239	K-kininogen
1372030_at	Rn.2468	362789	Zfyve21_predicted	-0.709134	0.0350239	zinc finger, FYVE domain containing 21 (predicted)
1376062_at	Rn.11176	25216	Sdc1	-2.18926	0.035041	syndecan 1
1373133_at	Rn.6283	500282	LOC500282	-0.514509	0.03506	similar to ADP-ribosylation factor-like 10C
1388583_at	Rn.54439	24772	Cxcl12	-0.747321	0.03506	chemokine (C-X-C motif) ligand 12
1383161_a_at	---		---	-0.584139	0.0352407	---
1387915_at	Rn.4197	286900	Ratsg2	0.444792	0.0352407	Ratsg2
1371448_at	Rn.216456		---	-0.577647	0.0355504	CDNA clone IMAGE:7303896
1374943_at	Rn.1135		---	-0.8903	0.0355744	Transcribed locus
1376760_at	Rn.18063		LOC681004 /// LOC683880	0.276365	0.0356491	similar to GC-rich sequence DNA-binding factor homolog
1370277_at	Rn.3606	245959	Slc25a3	0.409761	0.0356983	solute carrier family 25 (mitochondrial carrier; adenine nucleotide translocator), member 3
1374574_at	Rn.23973	300836	RGD1310552_predicted	-2.26626	0.0356983	similar to hypothetical protein MGC38960 (predicted)
1374591_at	Rn.99077	313278	RGD1561090_predicted	-0.430479	0.0356983	similar to protein tyrosine phosphatase, receptor type, D (predicted)
1387892_at	Rn.2458	29214	Tubb5	0.928222	0.0356983	tubulin, beta 5
1398984_at	Rn.1289	290833	Tm2d2	0.271449	0.0356983	TM2 domain containing 2
1398799_at	Rn.11275	117045	Eif4e	0.538734	0.035893	eukaryotic translation initiation factor 4E
1372996_at	---	684270	LOC684270	-0.444695	0.0359273	similar to isochorismatase domain containing 2
1373064_at	Rn.8092	290370	Dnajc15_predicted	0.35604	0.0359637	DnaJ (Hsp40) homolog, subfamily C, member 15 (predicted)
1375340_at	---		---	-0.213489	0.0359637	---
1376592_at	Rn.3420	293829	Mcee_predicted	-0.300497	0.0360822	methylmalonyl CoA epimerase (predicted)
1387087_at	Rn.6479	24253	Cebpb	0.917839	0.0360822	CCAAT/enhancer binding protein (C/EBP), beta
1388327_at	Rn.1164	294362	RGD1309529_predicted	-0.258332	0.0361463	similar to DNA segment, Chr 10, ERATO Doi 214, expressed (predicted)
1370814_at	Rn.12783	266686	Dhrs4	0.596838	0.0361728	dehydrogenase/reductase (SDR family) member 4
1376974_at	Rn.16768	362696	Ttc7	-0.817541	0.0362523	tetratricopeptide repeat domain 7
1371905_at	Rn.99691	288616	MGC94190	0.415998	0.0363065	similar to 0610007L01Rik protein
1371330_at	Rn.14687	362631	Rpl11	0.135112	0.036509	ribosomal protein L11
1371319_at	Rn.107335	290364	Itm2b	-0.242421	0.0365719	integral membrane protein 2B
1367695_at	Rn.241	64192	Qdpr	0.4092	0.0365839	quinoid dihydropteridine reductase
1372438_at	Rn.42859	288174	Nit2	-0.403338	0.0365885	nitrilase family, member 2
1371037_at	Rn.2888	81750	Pros1	-0.506594	0.0368955	protein S (alpha)
1372394_at	Rn.36797	362736	RGD1561653_predicted	-0.527987	0.0368955	similar to HECT domain containing 1 (predicted)
1373970_at	Rn.106849	361749	RGD1311155	-2.16077	0.0368955	similar to RIKEN cDNA 9230117N10
1370348_at	Rn.11245	25338	Ninj1	0.413011	0.0370393	ninjurin 1
1372251_at	Rn.17033	300996	Rbm5	0.501552	0.037291	RNA binding motif protein 5
1373829_at	Rn.12732	25022	Fgfr2	0.850895	0.0374321	fibroblast growth factor receptor 2
1373980_at	---	683898	LOC683898	0.302903	0.0374321	similar to XPA binding protein 1
1369560_at	Rn.44452	60666	Gpd1	0.511149	0.0381664	glycerol-3-phosphate dehydrogenase 1 (soluble)
1371335_at	Rn.107458	300677	MGC72942	0.296898	0.0381664	similar to CG6105-PA
1372115_at	Rn.67473	363188	LOC363188	-0.295678	0.0381664	similar to ubiquitin protein ligase E3 component n-recognin 2
1373233_at	Rn.203042		---	0.698842	0.0381664	Transcribed locus
1375856_at	Rn.7450		---	1.02436	0.0381664	Transcribed locus
1371979_at	Rn.41063	300095	Srebf2	-0.670902	0.0386124	sterol regulatory element binding factor 2 (predicted)
1372498_at	Rn.1274	307649	Ciapin1	0.622827	0.0386227	cytokine induced apoptosis inhibitor 1
1387655_at	Rn.54439	24772	Cxcl12	-0.820184	0.0386227	chemokine (C-X-C motif) ligand 12
1387805_at	Rn.2060	84480	Bnip3	-1.05882	0.0386227	BCL2/adenovirus E1B 19 kDa-interacting protein 3
1389744_at	---		---	-0.845705	0.0386227	---
1398828_at	Rn.80611	25639	Fkbp1a	-0.285203	0.0386227	FK506 binding protein 1a
1368168_at	Rn.16933	84395	Slc34a2	-2.17529	0.0395946	solute carrier family 34 (sodium phosphate), member 2
1371506_at	Rn.163645		---	-0.543311	0.0399459	Transcribed locus
1398869_at	Rn.11341	117262	Psmc4	0.515156	0.0400337	proteasome (prosome, macropain) 26S subunit, ATPase, 4
1367999_at	Rn.101781	29539	Aldh2	-0.206857	0.040261	aldehyde dehydrogenase 2
1367896_at	Rn.1647	54232	Ca3	-1.4483	0.0404667	carbonic anhydrase 3
1370870_at	Rn.3519	24552	Me1	2.33318	0.0404667	malic enzyme 1
1372885_at	Rn.163586		---	-0.615782	0.0404667	Transcribed locus
1373149_at	Rn.138455	293491	RGD1564579_predicted	-0.51517	0.0404667	similar to yippee-like 3 (predicted)
1398930_at	Rn.19803	298451	Atp6v0b_predicted	0.171385	0.0404667	ATPase, H+ transporting, V0 subunit B (predicted)
1370036_at	Rn.25720	81805	Suox	-0.68099	0.0407192	sulfite oxidase
1375896_at	Rn.17696	501146	RGD1559449_predicted	-1.24254	0.0407309	similar to polyploidy associated protein kinase PAPK-A (predicted)
1370792_at	Rn.7652	114764	Mapre1	0.52921	0.0407857	microtubule-associated protein, RP/EB family, member 1
1387877_at	Rn.20140	89833	Ftcd	-0.77096	0.0408559	formiminotransferase cyclodeaminase
1368618_at	Rn.30028	58844	Grb14	-0.737631	0.0409433	growth factor receptor bound protein 14
1372306_at	Rn.14691	292710	Ethe1_predicted	-1.52918	0.0409433	ethylmalonic encephalopathy 1 (predicted)
1367460_at	Rn.1441	29662	Gdi2	0.360843	0.0411435	GDP dissociation inhibitor 2
1367482_at	Rn.3964	498030	RGD1561880_predicted	-0.238051	0.0411435	similar to anaphase promoting complex subunit 11 homolog (predicted)
1367602_at	Rn.31765	114490	Cited2	-1.85923	0.0411435	Cbp/p300-interacting transactivator, with Glu/Asp-rich carboxy-terminal domain, 2
1368587_at	Rn.8887	25292	Apoc1	-0.205431	0.0411435	apolipoprotein C-I
1371348_at	Rn.2	29425	Psmb5	0.512586	0.0411435	proteasome (prosome, macropain) subunit, beta type 5
1371764_at	Rn.106299	298689	MGC94113	0.654516	0.0411435	similar to Ubc6p homolog
1371929_at	Rn.16914	360631	Mlx	0.678122	0.0411435	MAX-like protein X
1388875_at	Rn.86349	291440	Cxxc1	0.963765	0.0411435	CXXC finger 1 (PHD domain)
1398829_at	Rn.80611	25639	Fkbp1a	-0.467406	0.0411435	FK506 binding protein 1a
1398864_at	Rn.163149	64631	Ube2g1	-0.416508	0.0411435	ubiquitin-conjugating enzyme E2G 1 (UBC7 homolog, C. elegans)
1370334_at	Rn.8415	64471	Plekhb1	-0.70134	0.0412098	pleckstrin homology domain containing, family B (evectins) member 1
1398834_at	Rn.82693	58960	Map2k2	0.307673	0.0412098	mitogen activated protein kinase kinase 2
1372463_at	Rn.4001	309129	Fcho2_predicted	-0.59728	0.041217	FCH domain only 2 (predicted)
1370030_at	Rn.2460	29739	Gclm	-0.957639	0.0417086	glutamate cysteine ligase, modifier subunit
1385072_at	Rn.83639	313843	Galm	-0.421399	0.0419193	galactose mutarotase
1368835_at	Rn.33229	25124	Stat1	0.62004	0.0420007	signal transducer and activator of transcription 1
1368931_at	Rn.5909	81921	Sh3gl3	1.00426	0.0420007	SH3-domain GRB2-like 3
1386938_at	Rn.11132	81641	Anpep	-0.445488	0.0420007	alanyl (membrane) aminopeptidase
1373560_at	Rn.24701	303100	RGD1562836_predicted	-0.816566	0.0421403	similar to N-acetylglucosaminyltrasnferase IVb (predicted)
1388884_at	Rn.3194	291076	RGD1310224	-0.478238	0.0421861	similar to RIKEN cDNA 1810022C23
1372132_at	Rn.98790	291394	Cndp2	-0.85229	0.0422041	CNDP dipeptidase 2 (metallopeptidase M20 family)
1387955_at	Rn.24945	266685	Ugt2b3	-0.541522	0.0422041	UDP glycosyltransferase 2 family, member 3
1388301_at	Rn.3428	301011	Uqcrc1	0.303295	0.0422041	ubiquinol-cytochrome c reductase core protein 1
1388471_at	Rn.101085	314683	Tcp11l2	-1.17125	0.0422041	t-complex 11 (mouse) like 2
1369958_at	Rn.2042	64373	Rhob	2.80092	0.0424333	ras homolog gene family, member B
1370811_at	Rn.32263	192172	Mpst	-0.668614	0.0425008	mercaptopyruvate sulfurtransferase
1381012_at	---		---	-0.894647	0.0425008	---
1371823_at	Rn.29288	313304	Stag2_predicted	-0.632672	0.0425832	stromal antigen 2 (predicted)
1374202_at	Rn.204510		---	0.351347	0.0426966	Transcribed locus
1373185_at	Rn.17458	295235	Ssr2_predicted	0.72225	0.0427455	signal sequence receptor, beta (predicted)
1376839_at	Rn.3062		---	-0.873303	0.0428653	Transcribed locus
1377719_a_at	---		---	-0.520414	0.0429004	---
1370111_at	Rn.44421	54262	Kcnn2	0.835029	0.0431048	potassium intermediate/small conductance calcium-activated channel, subfamily N, member 2
1387307_at	Rn.10037	29301	Hal	-1.09491	0.0431048	histidine ammonia lyase
1399023_at	Rn.94796	293614	Ric8a	0.511303	0.0431048	resistance to inhibitors of cholinesterase 8 homolog A (C. elegans)
1383233_at	---		---	-0.363812	0.04333	---
1369409_at	Rn.10099	64824	Nab1	-0.379882	0.0433327	Ngfi-A binding protein 1
1368814_at	Rn.2098	81708	Aldh6a1	-0.467805	0.0436194	aldehyde dehydrogenase family 6, subfamily A1
1376847_at	Rn.26676	690745	LOC690745	-0.729319	0.0436194	MOCO sulphurase C-terminal domain containing-like
1390383_at	Rn.101967	298199	Adfp	0.580239	0.0436194	adipose differentiation related protein
1371428_at	Rn.1965		LOC681549 /// LOC689134	0.467273	0.0436368	similar to Protein transport protein SEC61 gamma subunit
1368943_at	Rn.1742	56759	Rnase4	-0.730063	0.0436395	ribonuclease, RNase A family 4
1385889_at	Rn.3412	503252	RGD1565095_predicted	-0.218153	0.0436395	Similar to hypothetical protein MGC52110 (predicted)
1376919_at	Rn.21418		---	-0.676909	0.0441311	Transcribed locus
1373058_at	Rn.161918	300857	Tmem30a	-0.507254	0.0442771	transmembrane protein 30A
1368878_at	Rn.10780	89784	Idi1	-1.63047	0.0442824	isopentenyl-diphosphate delta isomerase
1388307_at	Rn.2078	294421	Serinc1	-0.421404	0.0442824	serine incorporator 1
1371646_at	---	362660	Pgd	1.60099	0.0443721	phosphogluconate dehydrogenase (mapped)
1371983_at	Rn.2495	315134	Josd1	1.22819	0.0443721	Josephin domain containing 1
1374660_at	Rn.8649	293528	RGD1309025_predicted	0.221615	0.0443721	similar to hypothetical protein FLJ20003 (predicted)
1392467_at	Rn.856	282636	Impa2	1.91921	0.0443721	inositol (myo)-1(or 4)-monophosphatase 2
1389486_at	Rn.166955		---	-0.98469	0.0445837	Transcribed locus
1372164_at	Rn.105679	309456	RGD1305793	-0.531185	0.0446829	similar to hypothetical protein FLJ20154
1375345_at	Rn.40568	685814	MGC156825	0.317452	0.0446829	similar to MIR-interacting saposin-like protein precursor (Transmembrane protein 4) (Putative secreted protein ZSIG9)
1367752_at	Rn.40101	25414	Bcar1	1.04153	0.0448434	breast cancer anti-estrogen resistance 1
1368059_at	Rn.24561	117024	Crym	-1.59998	0.0448434	crystallin, mu
1372624_at	Rn.3350		---	-0.631258	0.0448434	CDNA clone IMAGE:7375734
1372894_at	Rn.7749	363136	Tmem115_predicted	0.736078	0.0448434	transmembrane protein 115 (predicted)
1375349_at	Rn.110441		LOC678826 /// LOC686098	0.838308	0.0448434	similar to sorbin and SH3 domain containing 1 isoform 3
1386999_at	Rn.8653	56011	Ywhab	0.351643	0.0448434	tyrosine 3-monooxygenase/tryptophan 5-monooxygenase activation protein, beta polypeptide
1398830_at	Rn.36614	64638	Rpl28	0.299042	0.0448434	ribosomal protein L28
1386950_at	Rn.39034	25594	Ppp1cb	-0.439363	0.0448597	protein phosphatase 1, catalytic subunit, beta isoform
1389059_at	Rn.165675		---	-0.842578	0.0448597	Transcribed locus, weakly similar to XP_001250613.1 hypothetical protein [Bos taurus]
1389525_at	Rn.28251	363222	Rnf149	-0.49902	0.0448597	ring finger protein 149
1373611_at	Rn.106209	312679	Il17r_predicted	-0.315765	0.0448842	interleukin 17 receptor (predicted)
1389554_at	Rn.164334		---	-0.623718	0.0449686	Transcribed locus
1371534_at	Rn.98367	309111	Slc25a22	0.727065	0.0451441	solute carrier family 25 (mitochondrial carrier, glutamate), member 22
1374685_at	Rn.169246		---	0.3897	0.0451441	Transcribed locus
1369799_at	Rn.10090	81632	Abat	0.439668	0.0451559	4-aminobutyrate aminotransferase
1388801_at	Rn.198970	305466	RGD1305469_predicted	0.183517	0.0451723	Similar to RIKEN cDNA 9030221M09 gene (predicted)
1398868_at	Rn.2109	252928	Timm13	0.42959	0.0451723	translocase of inner mitochondrial membrane 13 homolog (yeast)
1367459_at	Rn.93735	64310	Arf1	0.340319	0.0451742	ADP-ribosylation factor 1
1371139_at	Rn.32103	81748	Pls3	-0.613221	0.0452416	plastin 3 (T-isoform)
1398333_at	Rn.163791		---	-0.381804	0.0456721	Transcribed locus
1389896_at	Rn.22341		---	0.488082	0.045767	Transcribed locus
1371769_at	Rn.3752	65168	Scamp2	0.312646	0.0464963	secretory carrier membrane protein 2
1374320_at	Rn.82910	304929	F5	0.522747	0.0464963	coagulation factor 5 (mapped)
1373240_at	Rn.12011	313689	Dhrs3	-0.648894	0.0465733	dehydrogenase/reductase (SDR family) member 3
1367948_a_at	Rn.88869	25589	Kdr	-0.342096	0.0465754	kinase insert domain protein receptor
1373824_at	Rn.128746	292027	Cfdp1	0.852056	0.0465913	craniofacial development protein 1
1368057_at	Rn.7024	25270	Abcd3	-0.687733	0.0470696	ATP-binding cassette, sub-family D (ALD), member 3
1370553_at	Rn.10623	25130	Epim	-1.28209	0.0470696	epimorphin
1371342_at	Rn.1413	300047	Cyc1_predicted	0.296394	0.0470696	cytochrome c-1 (predicted)
1374006_at	Rn.28263	541589	Kat3	-0.604765	0.0470696	kynurenine aminotransferase III
1374758_at	Rn.3315		---	-0.691759	0.0470696	Transcribed locus
1388534_at	Rn.95113		---	-0.187319	0.0470696	Transcribed locus
1388948_at	Rn.143765	293150	Stard10	0.223991	0.0470696	START domain containing 10
1390478_at	Rn.98343	252936	Orc4	-0.554911	0.0470696	origin recognition complex, subunit 4
1398386_at	Rn.16458	501515	LOC501515	-0.393792	0.0470696	Similar to Zinc finger CCHC domain-containing protein 6
1372713_at	Rn.7951	299295	RGD1309550	0.438175	0.0471484	similar to hypothetical protein D12Ertd771e
1368294_at	Rn.29996	116687	Dnase1l3	-0.445907	0.0471645	deoxyribonuclease I-like 3
1369980_s_at	Rn.2641	116504	Mrip	-0.298534	0.0471645	myosin phosphatase-Rho interacting protein
1387354_at	Rn.33229	25124	Stat1	0.716371	0.0472457	signal transducer and activator of transcription 1
1367869_at	Rn.4252	117520	Oxr1	-0.963622	0.0472495	oxidation resistance 1
1379073_at	Rn.41	301113	LOC301113	-0.493236	0.0472495	similar to solute carrier family 25 (mitochondrial carrier; phosphate carrier), member 23
1388789_at	Rn.19351	362857	RGD1563325_predicted	0.404902	0.0473027	similar to hypothetical protein MGC17943 (predicted)
1398880_at	Rn.8706	192269	Sub1	0.295232	0.047374	SUB1 homolog (S. cerevisiae)
1389889_at	Rn.37536	296733	RGD1306404_predicted	0.567075	0.0475176	similar to mKIAA1402 protein (predicted)
1378016_at	Rn.22926	313861	Eml4_predicted	2.23657	0.0476283	echinoderm microtubule associated protein like 4 (predicted)
1389645_at	Rn.4247	361538	Prodh2	-0.357997	0.0476283	proline dehydrogenase (oxidase) 2
1398950_at	---		---	-0.547035	0.0476834	---
1371691_at	Rn.28532	297073	Rarres2	-0.366375	0.0479146	retinoic acid receptor responder (tazarotene induced) 2
1370067_at	Rn.161920	24552	Me1	2.03743	0.0479275	malic enzyme 1
1374653_at	Rn.17259	296623	RGD1310887_predicted	0.317725	0.0479275	similar to CG12125-PA (predicted)
1374607_at	Rn.23786		---	0.313291	0.0479433	Transcribed locus
1369465_at	Rn.34902	24470	Hsd3b	-0.544559	0.0480915	steroid delta-isomerase, 3 beta
1370242_at	Rn.2139	124323	Rps23	0.245779	0.0482152	ribosomal protein S23
1372483_at	---	686219	LOC686219	0.333828	0.0482152	similar to CG31151-PB, isoform B
1371038_at	Rn.10332	25301	Cebpg	-0.838299	0.0484696	CCAAT/enhancer binding protein (C/EBP), gamma
1372788_at	Rn.19034	295252	Ube2q_predicted	0.437816	0.0484696	ubiquitin-conjugating enzyme E2Q (putative) (predicted)
1376640_at	Rn.155456	680259	LOC680259	1.93247	0.0484696	Hypothetical protein LOC680259
1376824_at	Rn.205314		---	-1.00436	0.0484696	Transcribed locus
1388365_at	Rn.94752	291969	Atp6v0d1	0.346376	0.0484696	ATPase, H+ transporting, V0 subunit D isoform 1
1371318_at	Rn.29791	140655	Rps16	0.341717	0.0486254	ribosomal protein S16
1386977_at	Rn.1647	54232	Ca3	-2.09633	0.0490042	carbonic anhydrase 3
1369734_at	Rn.10546	83522	Acox3	-0.378131	0.0492011	acyl-Coenzyme A oxidase 3, pristanoyl
1398889_at	Rn.144666	192147	Grinl1a	0.448784	0.0493161	glutamate receptor, ionotropic, N-methyl D-aspartate-like 1A
1372753_at	Rn.9283	299195	Coq6	0.645036	0.0495272	coenzyme Q6 homolog (yeast)
1370433_at	Rn.11380	246211	Hsd3b7	-0.570171	0.049738	hydroxy-delta-5-steroid dehydrogenase, 3 beta- and steroid delta-isomerase 7
1367620_at	Rn.2180	114630	Atp5g3	0.122749	0.0498109	ATP synthase, H+ transporting, mitochondrial F0 complex, subunit c (subunit 9) isoform 3
1398389_at	Rn.164882		---	-0.339148	0.0498109	Transcribed locus
1370304_at	Rn.22514	54311	Timm17a	0.607076	0.0499748	translocator of inner mitochondrial membrane 17a
1370420_at	Rn.4620	24950	Srd5a1	-1.18039	0.0501065	steroid 5 alpha-reductase 1
1373810_at	Rn.137418	362039	Pla2g12a_predicted	3.12442	0.0504024	phospholipase A2, group XIIA (predicted)
1376868_at	Rn.38124	311088	Cobll1_predicted	-1.00786	0.0505198	Cobl-like 1 (predicted)
AFFX_Rat_GAPDH_M_at	Rn.91450	24383	Gapdh	0.374355	0.0505198	glyceraldehyde-3-phosphate dehydrogenase
1376667_at	Rn.19898	312495	Cyp26b1	0.111983	0.0506494	cytochrome P450, family 26, subfamily b, polypeptide 1
1372599_at	Rn.7854	295037	Mgst2_predicted	0.635552	0.0509404	microsomal glutathione S-transferase 2 (predicted)
1387672_at	Rn.11142	25134	Gnmt	-0.413876	0.0509404	glycine N-methyltransferase
1372116_at	Rn.203148		---	0.67662	0.0511627	Transcribed locus
1386887_at	Rn.6686	94194	Cox5b	0.286558	0.0511627	cytochrome c oxidase subunit Vb
1390382_at	Rn.17258	311359	RGD1311457_predicted	0.416883	0.0511627	similar to RIKEN cDNA 2310003F16 (predicted)
1389383_at	Rn.7981		---	-0.328275	0.0513707	Transcribed locus
1387214_at	Rn.161717	29225	Ces1	-0.747633	0.0513891	carboxylesterase 1
1388498_at	Rn.23	500715	LOC500715	0.316774	0.0513891	similar to cyclin K
1367597_at	Rn.3198	65136	Rps8	0.294489	0.0514539	ribosomal protein S8
1372704_at	Rn.1889	362040	RGD1560708_predicted	0.413653	0.0514765	similar to RIKEN cDNA 2310008M10 (predicted)
1388325_at	Rn.217498	299159	Atp6v1d	0.416273	0.0514835	ATPase, H+ transporting, V1 subunit D
1373071_at	Rn.128023	292787	RGD1308901_predicted	0.520891	0.0516534	similar to RIKEN cDNA 1810054G18 (predicted)
1387052_at	Rn.6318	81670	Gpt1	-1.51376	0.0517265	glutamic pyruvic transaminase 1, soluble
1368211_at	Rn.36102	29284	Rps14	0.225217	0.0520571	ribosomal protein S14
1371761_at	Rn.2028		LOC680170 /// LOC684829 /// Rpl34_predicted	0.22649	0.0520571	ribosomal protein L34 (predicted) /// similar to ribosomal protein L34
1399146_at	---	311847	Tmem15_predicted	0.438206	0.0520571	transmembrane protein 15 (predicted)
1388777_at	Rn.3264	81784	Ssr3	0.500026	0.0527396	signal sequence receptor, gamma
1374515_at	Rn.163304	290303	RGD1306437	-0.438416	0.0527827	similar to RIKEN cDNA 6330409N04
1367474_at	Rn.122667		LOC681927 /// LOC685144	0.257527	0.052907	similar to SEC24 related gene family, member C
1375522_at	Rn.830	259274	Nmt1	0.517617	0.0533244	N-myristoyltransferase 1
1388217_a_at	Rn.1841		Calu /// MGC124555	0.338228	0.0534569	calumenin
1371704_at	Rn.2319	300208	Ddx23_predicted	0.447646	0.0538562	DEAD (Asp-Glu-Ala-Asp) box polypeptide 23 (predicted)
1372586_at	Rn.203335		---	-0.421248	0.0540087	Transcribed locus
1392530_at	Rn.8096		LOC679398 /// LOC689938	0.136575	0.0540087	similar to NADH dehydrogenase (ubiquinone) 1, subcomplex unknown, 1
1386880_at	Rn.3786	170465	Acaa2	-0.524834	0.0540351	acetyl-Coenzyme A acyltransferase 2 (mitochondrial 3-oxoacyl-Coenzyme A thiolase)
1377758_at	Rn.25104	305150	Hsd17b13	0.42031	0.0540802	hydroxysteroid (17-beta) dehydrogenase 13
1369961_at	Rn.61687	64369	Ppap2a	-0.238887	0.054118	phosphatidic acid phosphatase 2a
1373049_at	Rn.165553	501195	RGD1562136_predicted	0.878353	0.0543476	similar to D1Ertd622e protein (predicted)
1367766_at	Rn.927	83782	Nme2	0.319567	0.0544891	expressed in non-metastatic cells 2
1370282_at	Rn.94754	29317	Csrp2	0.955782	0.0544891	cysteine and glycine-rich protein 2
1388758_at	Rn.82705	26295	Ogt	-0.581321	0.0544891	O-linked N-acetylglucosamine (GlcNAc) transferase (UDP-N-acetylglucosamine:polypeptide-N-acetylglucosaminyl transferase)
1388864_at	Rn.41869	360815	RGD1562539_predicted	0.42327	0.0544891	similar to ATP-dependent RNA-helicase (predicted)
1388896_at	Rn.25188	310960	Usp33	-0.310959	0.0544891	ubiquitin specific peptidase 33
1367732_at	Rn.10844		Gnb1 /// Gnb4	0.472805	0.054502	guanine nucleotide binding protein, beta 1 /// guanine nucleotide binding protein beta 4 subunit
1372215_at	Rn.759	499185	RGD1559901_predicted	0.414405	0.0546205	similar to mitochondrial ribosomal protein S11 (predicted)
1369296_at	Rn.9937	65185	Sult1c1	-0.628108	0.0554762	sulfotransferase family, cytosolic, 1C, member 1
1373693_at	Rn.3658	287805	Gprc5c	-1.07393	0.0557901	G protein-coupled receptor, family C, group 5, member C
1374033_at	Rn.24968	291983	Psmb10	0.814599	0.0558319	proteasome (prosome, macropain) subunit, beta type 10
1370592_at	Rn.22745	171179	Keg1	-1.03152	0.0559863	kidney expressed gene 1
1371818_at	Rn.2238		---	0.224228	0.0559863	Transcribed locus
1398945_at	Rn.114358		---	-0.449315	0.0559863	Transcribed locus, strongly similar to XP_001067324.1 similar to Probable ATP-dependent RNA helicase DDX6 (DEAD box protein 6) (ATP-dependent RNA helicase p54) (Oncogene RCK homolog) [Rattus norvegicus]
1388127_at	Rn.201722	266761	LOC266761	0.218898	0.0559997	cytochrome P450-like protein
1371996_at	Rn.1477	297705	Aebp2_predicted	0.695144	0.0560272	AE binding protein 2 (predicted)
1373929_at	Rn.198901	113958	Mrps7	0.399267	0.0560274	mitchondrial ribosomal protein S7
1376731_at	Rn.201834		---	-0.648747	0.0573007	Transcribed locus
1377720_x_at	---		---	-0.62103	0.0573048	---
1373339_at	---		---	-0.509307	0.0580804	---
1370180_at	Rn.8426	94267	Nudt4	-0.654628	0.0584731	nudix (nucleoside diphosphate linked moiety X)-type motif 4
1398849_at	Rn.198918	117056	H3f3b	0.243355	0.0584731	H3 histone, family 3B
1367472_at	Rn.11800	314432	LOC314432	0.438216	0.0588786	similar to ubiquitin-protein ligase (EC 6.3.2.19) E1 - mouse
1367490_at	Rn.190597	681989	LOC681989	0.662079	0.0588786	similar to defective SPErmatogenesis family member (spe-39)
1371423_at	Rn.92811	296551	Mrpl41	0.475164	0.0588786	mitochondrial ribosomal protein L41
1369013_a_at	Rn.40354	171061	Mrpl17	0.443764	0.0589803	mitochondrial ribosomal protein L17
1372474_at	Rn.17193	366595	Sypl	-0.656955	0.0589803	Synaptophysin-like protein
1374010_at	Rn.2591		---	-0.663699	0.0589803	Transcribed locus
1374695_at	Rn.32816	360609	Cbx1_predicted	-0.370445	0.0595206	chromobox homolog 1 (Drosophila HP1 beta) (predicted)
1371673_at	Rn.1986	310661	Vps72_predicted	0.421453	0.0597911	vacuolar protein sorting 72 (yeast) (predicted)
1374466_at	Rn.34966		---	0.460158	0.0597911	Transcribed locus
1367506_at	Rn.3762	293666	mrpl11	0.471615	0.0603622	mitochondrial ribosomal protein L11
1371715_at	Rn.203250	500651	MGC112883	-0.628011	0.0603622	LOC500651
1372443_at	Rn.40930	292462	Lrp11_predicted	-0.841739	0.0605826	low density lipoprotein receptor-related protein 11 (predicted)
1376057_at	Rn.24771	308776	Pde8a	-0.747144	0.0605826	Phosphodiesterase 8A
1377103_at	Rn.45925	314623	Midn_predicted	-0.983347	0.0609983	midnolin (predicted)
1368397_at	Rn.24945		Ugt2b3 /// Ugt2b4 /// Ugt2b5	-0.405396	0.0612459	UDP-glucuronosyltransferase 2 family, member 5 /// UDP glycosyltransferase 2 family, polypeptide B4 /// UDP glycosyltransferase 2 family, member 3
1371002_at	Rn.6959	58934	Pdcd2	0.359658	0.0612742	programmed cell death 2
1388907_at	Rn.58356	312694	RGD1306053	0.532016	0.0615424	similar to RIKEN cDNA 1200016B17
1373321_at	Rn.96		---	1.08639	0.0616308	Transcribed locus
1370804_at	Rn.8411	58974	Gabarap	0.152706	0.0616976	gamma-aminobutyric acid receptor associated protein
1373291_at	Rn.7255	58834	Dlc1	-0.857941	0.0616976	deleted in liver cancer 1
1398324_at	Rn.105821	290641	MGC72957	0.305407	0.0616976	similar to 60S ribosomal protein L18a
1387995_a_at	Rn.145191	361673	Ifitm3	-0.97248	0.0617401	interferon induced transmembrane protein 3
1384132_at	Rn.19928	363058	Igsf4a	-0.388569	0.0617854	immunoglobulin superfamily, member 4A
1369238_at	Rn.30020	83711	Inhbe	0.728614	0.0618789	inhibin beta E
1371304_a_at	Rn.146093		LOC684520 /// LOC685867	0.335427	0.0619486	similar to myosin, light polypeptide 6, alkali, smooth muscle and non-muscle
1374834_at	Rn.116275	295270	Sf3b4	0.607604	0.0619486	splicing factor 3b, subunit 4
1370866_at	Rn.2833	124440	Rpl41	0.27665	0.0620149	ribosomal protein L41
1370062_at	Rn.2084	140937	Hig1	0.45875	0.0621135	hypoxia induced gene 1
1388159_at	---		---	-0.176669	0.0621527	---
1374443_at	Rn.22728	303673	Ict1_predicted	0.546697	0.0625305	immature colon carcinoma transcript 1 (predicted)
1372497_at	Rn.94975	303554	Nbr1	0.405454	0.0627724	neighbor of Brca1 gene 1
1375936_at	Rn.3954	291760	Dsc2	-0.897393	0.0627724	desmocollin 2
1377015_at	Rn.137704		---	-1.18442	0.0627724	Transcribed locus
1383050_at	Rn.3337	501702	RGD1565681_predicted	-0.493178	0.0627724	similar to Prr6 protein (predicted)
1388568_at	Rn.3463	362952	Eif3s7	0.561483	0.0627724	eukaryotic translation initiation factor 3, subunit 7 (zeta)
1398839_at	Rn.29777	116484	Txn1	0.180284	0.0627724	thioredoxin 1
1368870_at	Rn.3272	25587	Id2	1.37276	0.0628689	inhibitor of DNA binding 2
1369935_at	Rn.3483	25193	Ccnd3	0.508009	0.0636863	cyclin D3
1371143_at	Rn.9948	81806	Serpina7	-2.02478	0.0636914	serine (or cysteine) peptidase inhibitor, clade A (alpha-1 antipeptidase, antitrypsin), member 7
1376700_at	Rn.43951		---	-0.539939	0.0636914	Clone ZX36 unknown mRNA
1370193_at	Rn.9459	29463	Ptp4a1	-0.959432	0.0637519	protein tyrosine phosphatase 4a1
1389256_at	Rn.1630		---	-0.773749	0.0637519	Transcribed locus
1387130_at	Rn.15324	170840	Slc40a1	-0.465152	0.064149	solute carrier family 39 (iron-regulated transporter), member 1
1369937_at	Rn.4166	24242	Calm1	0.528669	0.064777	calmodulin 1
1370861_at	Rn.880	25282	Cox6a1	0.172617	0.064777	cytochrome c oxidase, subunit VIa, polypeptide 1
1371471_at	Rn.8075	292624	Gltscr2	-0.6349	0.0649119	glioma tumor suppressor candidate region gene 2
1376079_at	---		---	0.271411	0.0649119	---
1379044_at	Rn.7988	310348	RGD1307509	-1.11451	0.0649119	Similar to RIKEN cDNA 1700108L22
1380254_at	---		---	1.02761	0.0649119	---
1388155_at	Rn.103924	294853	Krt1-18	0.528802	0.0649119	keratin complex 1, acidic, gene 18
1367461_at	Rn.4327	114023	Copb1	0.367816	0.0649215	coatomer protein complex, subunit beta 1
1374913_at	Rn.7951	299295	RGD1309550	0.688368	0.0649215	similar to hypothetical protein D12Ertd771e
1388945_at	Rn.6535	361238	RGD1311307	-0.78859	0.0649277	similar to 1300014I06Rik protein
1371334_at	Rn.8450	301575	Itm2c	0.328613	0.06502	integral membrane protein 2C
1387031_at	Rn.32904	117030	Erp29	0.725322	0.0652024	endoplasmic reticulum protein 29
1375282_at	Rn.106599		---	0.296858	0.0652859	Transcribed locus, strongly similar to XP_001093409.1 similar to cerebral cavernous malformation 2 isoform 2 [Macaca mulatta]
1370676_at	Rn.101777	155012	Cfh	-0.312338	0.0653173	complement component factor H
1387994_at	Rn.10857	286964	Hsd17b6	-0.651369	0.0654443	hydroxysteroid (17-beta) dehydrogenase 6
1372469_at	---	686310	LOC686310	-0.539069	0.0660748	similar to Ephrin type-B receptor 4 precursor (Tyrosine-protein kinase receptor MDK-2) (Developmental kinase 2) (Tyrosine kinase MYK-1)
1374279_at	Rn.3192	114632	Scye1	0.262644	0.0661267	small inducible cytokine subfamily E, member 1
1372552_at	Rn.57036	289312	Acbd3	0.46006	0.0664104	acyl-Coenzyme A binding domain containing 3
1367819_at	Rn.98650	25721	Got2	-0.295599	0.0669867	glutamate oxaloacetate transaminase 2, mitochondrial
1373270_at	Rn.203725	303630	Wipi1_predicted	-1.00096	0.067015	WD repeat domain, phosphoinositide interacting 1 (predicted)
1371549_at	Rn.16542	305895	Wdr23	0.301913	0.0671672	WD repeat domain 23
1398857_at	Rn.74313	64463	Surf1	0.366777	0.0671672	surfeit 1
1390000_at	Rn.205533	363630	Jmjd3_predicted	-0.744144	0.0673269	jumonji domain containing 3 (predicted)
1371639_at	Rn.2547	288666	Vps29_predicted	0.31353	0.0673454	vacuolar protein sorting 29 (S. pombe) (predicted)
1387924_at	Rn.20670	246217	Ngef	-0.643657	0.0673454	neuronal guanine nucleotide exchange factor
1373111_at	Rn.104104	306260	Capn7	0.239827	0.0674085	calpain 7
1373597_at	Rn.16344	288564	Pop7_predicted	0.728909	0.0675523	processing of precursor 7, ribonuclease P family, (S. cerevisiae) (predicted)
1371648_at	---	64470	Ddb1	0.299883	0.0676576	damage-specific DNA binding protein 1
1371843_at	Rn.7575	361315	Yipf5	0.408852	0.0676808	Yip1 domain family, member 5
1373634_at	Rn.35353		---	-0.964389	0.0676808	Transcribed locus
1374176_at	Rn.36366	362535	RGD1308059	-2.50729	0.0676808	similar to DNA segment, Chr 4, Brigham & Womens Genetics 0951 expressed
1386941_at	Rn.1085	64204	Plec1	-0.775487	0.0681897	plectin 1
1388167_at	Rn.40435	29227	Nfib	-1.46363	0.0682949	nuclear factor I/B
1367796_at	Rn.2712	81519	Mgat1	0.539054	0.0686168	mannoside acetylglucosaminyltransferase 1
1368362_a_at	Rn.9834	29403	Asgr2	-0.255177	0.0686324	asialoglycoprotein receptor 2
1368862_at	Rn.11422	24185	Akt1	0.639671	0.0686324	thymoma viral proto-oncogene 1
1374374_x_at	Rn.209227	287285	RGD1308066_predicted	0.300979	0.0686324	similar to KIAA1960 protein (predicted)
1372077_at	Rn.8126	297699	Strap	0.246657	0.0686327	serine/threonine kinase receptor associated protein
1373514_at	---	688296	LOC688296	0.312945	0.0686327	similar to chromosome 17 open reading frame 27
1370232_at	Rn.147	24513	Ivd	0.61278	0.0688958	isovaleryl coenzyme A dehydrogenase
1370934_at	Rn.1347	25281	Nup153	1.2664	0.0688958	nucleoporin 153
1372119_at	Rn.18210	300968	Ube1dc1	0.664926	0.0690057	ubiquitin-activating enzyme E1-domain containing 1
1370288_a_at	Rn.87540	24851	Tpm1	-1.06377	0.0691107	tropomyosin 1, alpha
1370382_at	Rn.33311	294270	RT1-Db1	0.181734	0.0691107	RT1 class II, locus Db1
1389293_at	Rn.8038		---	0.440818	0.0691107	Transcribed locus
1375517_at	Rn.86075	362246	Trp53inp2	-0.400781	0.0695212	tumor protein p53 inducible nuclear protein 2
1374478_at	Rn.1992	362576	RGD1305347_predicted	-1.29669	0.0695767	similar to RIKEN cDNA 2610528J11 (predicted)
1375526_at	Rn.144704	287442	RGD1563438_predicted	-0.298915	0.0695767	similar to novel protein of unknown function (DUF423) family member (predicted)
1367630_at	Rn.2177	81774	Rps11	0.275317	0.0696102	ribosomal protein S11
1389940_at	Rn.1022	65165	Tmed2	0.271413	0.0696102	transmembrane emp24 domain trafficking protein 2
1374592_at	---	684566	LOC684566	0.274775	0.069828	similar to BTB/POZ domain containing protein 6
1367624_at	Rn.2423	79255	Atf4	0.742003	0.0699929	activating transcription factor 4
1398910_at	Rn.6504	287155	Stub1	0.239705	0.0702705	STIP1 homology and U-Box containing protein 1
1368794_at	Rn.48675	56823	Haao	0.386964	0.070431	3-hydroxyanthranilate 3,4-dioxygenase
1367599_at	Rn.3357	29754	Atp5g1	0.338173	0.0707382	ATP synthase, H+ transporting, mitochondrial F0 complex, subunit c (subunit 9), isoform 1
1370027_a_at	Rn.198689		LOC297568 /// Mug1	-0.192287	0.0708368	alpha-1-inhibitor III /// Murinoglobulin 1 homolog (mouse)
1376275_at	Rn.32291		---	-0.836832	0.0708368	Transcribed locus
1389479_at	Rn.203009		---	0.630828	0.0708368	Transcribed locus
1375230_at	Rn.158704		---	-0.759347	0.0708846	Endogenous retrovirus mRNA, partial sequence
1388171_at	Rn.98896	171150	Cdk7	0.479897	0.0708846	cyclin-dependent kinase 7 (homolog of Xenopus MO15 cdk-activating kinase)
1368953_at	Rn.162227	171129	Ugcgl1	0.741465	0.0709346	UDP-glucose ceramide glucosyltransferase-like 1
1373152_at	Rn.137661	308807	Prss23	-0.323116	0.071307	protease, serine, 23
1370414_at	Rn.9824	252916	Rab38	-0.596362	0.071433	Rab38, member of RAS oncogene family
1370871_at	---		LOC679731 /// RGD1561108_predicted	0.442937	0.0715351	hypothetical gene supported by Y16641; Y16641 (predicted) /// hypothetical protein LOC679731
1369664_at	Rn.32282	25107	Avpr1a	1.52183	0.0716187	arginine vasopressin receptor 1A
1378536_at	Rn.16596		---	-0.562118	0.0716187	Transcribed locus
1371660_at	Rn.195851		RGD1564275_predicted /// Znhit1_predicted	0.44236	0.0718193	zinc finger, HIT domain containing 1 (predicted) /// similar to Zinc finger HIT domain containing protein 1 (predicted)
1370349_a_at	Rn.162992	680367	LOC680367	-0.115225	0.0720509	similar to Urinary protein 3 precursor (RUP-3)
1387001_at	Rn.4586	116546	Ralb	1.37592	0.072088	v-ral simian leukemia viral oncogene homolog B
1367709_at	Rn.11068	29186	Cd63	-0.247717	0.0721867	CD63 antigen
1390626_at	Rn.167061		---	-0.675178	0.0721867	Transcribed locus
1373312_at	Rn.128152		---	-0.633076	0.0724034	Transcribed locus
1374522_at	---	683007	LOC683007	-0.27333	0.0724072	similar to melanoma inhibitory activity 3
1389974_at	Rn.163729		---	-0.353613	0.0724072	Transcribed locus
1388888_at	---		---	-0.458422	0.0725326	---
1372070_at	Rn.3370	290644	Ifi30	0.3294	0.072832	interferon gamma inducible protein 30
1388989_at	Rn.112006	361923	Rpl22l1_predicted	0.371759	0.072832	ribosomal protein L22 like 1 (predicted)
1387981_at	Rn.12541	170816	Olr59	-1.38313	0.0731829	olfactory receptor 59
1388400_at	Rn.215815	299602	Cdc34_predicted	0.633293	0.0734454	cell division cycle 34 homolog (S. cerevisiae) (predicted)
1367838_at	Rn.3881	24962	Cth	-0.631299	0.0735973	cystathionase (cystathionine gamma-lyase)
1370844_at	Rn.144596	64200	Hnrpf	0.27062	0.0740636	heterogeneous nuclear ribonucleoprotein F
1371464_at	Rn.130357	293067	Za20d3	-0.436607	0.0740922	zinc finger, A20 domain containing 3
1386947_at	Rn.1303	83502	Cdh1	-0.600768	0.0740922	cadherin 1
1388711_at	Rn.81210	252963	Il13ra1	-0.860157	0.0744902	interleukin 13 receptor, alpha 1
1370936_at	Rn.3646	245961	Dmgdh	0.60373	0.074567	dimethylglycine dehydrogenase precursor
1398783_at	Rn.16873	117039	Gps1	0.557862	0.074567	G protein pathway suppressor 1
1367765_at	Rn.1829	64365	Tcn2	-0.465411	0.0754435	transcobalamin 2
1376123_at	Rn.11219	246310	Arfgap1	0.767952	0.0754435	ADP-ribosylation factor GTPase activating protein 1
1390727_at	Rn.147897		---	-1.67889	0.0754435	Transcribed locus
1370943_at	Rn.205998	316153	Sult1c2a	-0.662423	0.0756923	sulfotransferase family, cytosolic, 1C, member 2a
1387679_at	Rn.48740	58978	Slco1b2	-0.391347	0.0757322	solute carrier organic anion transporter family, member 1b2
1370144_at	Rn.212207		Gtpbp4 /// LOC299312 /// LOC689842	0.820123	0.0763529	GTP binding protein 4 /// similar to G protein-binding protein CRFG /// similar to Nucleolar GTP-binding protein 1 (Chronic renal failure gene protein) (GTP-binding protein NGB)
1386986_at	Rn.15740	83525	Ogfr	0.25228	0.0766165	opioid growth factor receptor
1389210_at	Rn.14256	306071	Lcp1	0.269723	0.0766454	lymphocyte cytosolic protein 1
1368947_at	Rn.10250	25112	Gadd45a	2.49843	0.0770682	growth arrest and DNA-damage-inducible 45 alpha
1371073_at	Rn.17157	24390	B4galt1_predicted	0.559959	0.0770682	UDP-Gal:betaGlcNAc beta 1,4- galactosyltransferase, polypeptide 1
1398883_at	Rn.4057		Hnrpa2b1_predicted /// LOC681752 /// LOC685548	-0.433975	0.0770682	heterogeneous nuclear ribonucleoprotein A2/B1 (predicted) /// hypothetical protein LOC681752 /// hypothetical protein LOC685548
1375414_at	Rn.8139	373541	Taf9	0.24111	0.0772848	TAF9 RNA polymerase II, TATA box binding protein (TBP)-associated factor
1368490_at	Rn.42942	60350	Cd14	-0.903903	0.0774554	CD14 antigen
1371308_at	Rn.40171	29426	Rps4x	0.193338	0.0774554	ribosomal protein S4, X-linked
1388244_s_at	Rn.161973	29236	Rpsa	0.211952	0.0775544	ribosomal protein SA
1367844_at	Rn.3036	81664	Gnai2	0.232445	0.0777027	guanine nucleotide binding protein, alpha inhibiting 2
1371309_at	Rn.107678	24822	Tegt	-0.327115	0.0779004	testis enhanced gene transcript
1392713_a_at	---		---	-0.533009	0.078157	---
1388622_at	Rn.145204	362214	Nol5a	0.450339	0.0784628	nucleolar protein 5A
1367717_at	Rn.153914	94266	Rps27	0.22746	0.07921	ribosomal protein S27
1371560_at	Rn.1499	292892	Irf3	-0.215216	0.0796105	interferon regulatory factor 3
1374851_at	Rn.23452	292751	Ixl_predicted	0.659131	0.0796105	intersex-like (Drosophila) (predicted)
1372601_at	Rn.195729	282840	Atf5	0.468749	0.0800356	activating transcription factor 5
1376098_a_at	Rn.198974	289785	Myo1g	0.519947	0.0801404	myosin IG
1369069_at	Rn.163146	114124	Akap1	0.414216	0.0803523	A kinase (PRKA) anchor protein 1
1390587_x_at	---		---	-0.564129	0.0805416	---
1369923_at	Rn.211992	58922	Og9x	0.319301	0.0808108	OG9 homeobox gene
1388504_at	Rn.3991	314949	MGC116373	-0.405566	0.0808108	similar to HR21spA
1399025_at	Rn.36542	313418	RGD1562337_predicted	0.226923	0.0808108	similar to mesoderm induction early response 1 (MI-ER1) (predicted)
1389252_at	Rn.92325		---	-0.727282	0.0809836	Transcribed locus
1388236_x_at	Rn.128939	309600	RT1-CE12	0.320078	0.0812604	RT1 class I, CE12
1389087_at	Rn.20099	296558	Anapc2	0.417523	0.0812604	anaphase promoting complex subunit 2
1376267_at	Rn.54795		---	0.789961	0.0813202	Transcribed locus
1379361_at	Rn.14519	85249	Pex11a	-1.16649	0.0813889	peroxisomal biogenesis factor 11A
1368062_at	Rn.10959	171126	Ap3m1	0.492332	0.0813904	adaptor-related protein complex 3, mu 1 subunit
1371780_at	Rn.4066	304290	Kdelr2	0.41974	0.0813904	KDEL (Lys-Asp-Glu-Leu) endoplasmic reticulum protein retention receptor 2
1388760_at	Rn.23967	296969	Slc35b4_predicted	0.465238	0.0817017	solute carrier family 35, member B4 (predicted)
1369764_at	Rn.10408	24235	C4bpa	-0.396475	0.0819721	complement component 4 binding protein, alpha
1374213_at	Rn.161866	296380	Arfgef2	0.286298	0.0822797	ADP-ribosylation factor guanine nucleotide-exchange factor 2 (brefeldin A-inhibited)
1387346_at	Rn.25733	24511	Itgb1	-0.554604	0.0822797	integrin beta 1 (fibronectin receptor beta)
1398793_at	Rn.54977	85434	Cdc5l	0.573301	0.0823392	cell division cycle 5-like (S. pombe)
1388990_at	Rn.20901	246042	Mki67ip	0.496963	0.082501	Mki67 (FHA domain) interacting nucleolar phosphoprotein
1373782_a_at	Rn.154936	499770	LOC499770	1.52135	0.082934	similar to LOC495800 protein
1367710_at	Rn.127779	29614	Psme2	0.205922	0.082988	proteasome (prosome, macropain) 28 subunit, beta
1390412_at	Rn.15324	170840	Slc40a1	-0.721761	0.082988	Solute carrier family 39 (iron-regulated transporter), member 1
1370475_at	Rn.4845	286953	Cyp2b3	-0.444492	0.083062	cytochrome P450IIB3
1369676_at	Rn.89152	81678	Itpr2	0.668175	0.0831531	inositol 1,4,5-triphosphate receptor 2
1369473_at	Rn.9970	24645	Pgm1	-0.402059	0.0832254	phosphoglucomutase 1
1367469_at	Rn.121213	361628	Eif4g2_predicted	-0.244757	0.0833297	eukaryotic translation initiation factor 4, gamma 2 (predicted)
1374809_at	Rn.16806		---	-0.741611	0.0833297	Transcribed locus
1376650_at	Rn.205745	299258	Golga5	0.531788	0.0833297	golgi autoantigen, golgin subfamily a, 5
1388569_at	Rn.16993	287526	Serpinf1	-0.349926	0.0833297	serine (or cysteine) peptidase inhibitor, clade F, member 1
1377675_at	Rn.7864		---	-1.05478	0.0835803	Transcribed locus, strongly similar to XP_573486.1 hypothetical protein XP_573486 [Rattus norvegicus]
1376767_at	Rn.25073	245977	Gpr116	-0.411734	0.0836639	G protein-coupled receptor 116
1387016_a_at	Rn.37476	56064	Sdfr1	-0.286135	0.0836639	stromal cell derived factor receptor 1
1368509_at	Rn.15987	113948	Bbs2	1.32042	0.084128	Bardet-Biedl syndrome 2 homolog (human)
1371758_at	Rn.8050	445268	Ufc1	0.23227	0.084128	Ufm1-conjugating enzyme 1
1373539_at	Rn.1552		---	0.295426	0.084128	Transcribed locus
1376696_at	Rn.24077		---	-0.874339	0.0848074	Transcribed locus
1374941_at	Rn.6792		---	0.30346	0.0853846	Transcribed locus
1376075_at	Rn.44440	29192	Psen1	0.07839	0.0858425	Presenilin 1
1389156_at	Rn.822	498606	LOC498606	0.462533	0.0861014	hypothetical protein LOC498606
1369968_at	Rn.1653	24924	Ptn	0.176045	0.0861172	pleiotrophin
1370580_a_at	Rn.185941		Cyp2c37 /// LOC293989	-0.410467	0.0861172	cytochrome P450, 2c37 /// cytochrome P450-like
1371211_a_at	Rn.37438	112400	Nrg1	1.52885	0.0861172	neuregulin 1
1372170_at	Rn.3679	300981	Acy1	-0.577238	0.0861172	aminoacylase 1
1375461_at	Rn.31959	361520	MGC109149	0.355898	0.0861172	similar to hypothetical protein FLJ10241
1377474_at	Rn.6621	306630	RGD1308317_predicted	0.845073	0.0861172	similar to 1110065L07Rik protein (predicted)
1372722_at	Rn.13387		---	0.716527	0.0861516	Transcribed locus
1369936_at	Rn.4166	24242	Calm1	0.545706	0.0864633	calmodulin 1
1376683_at	Rn.17857		---	-0.461305	0.0870501	Transcribed locus
1371909_at	Rn.6604	309565	Crsp3	0.323273	0.087789	cofactor required for Sp1 transcriptional activation, subunit 3
1382005_at	Rn.51103		---	-0.466772	0.087789	Transcribed locus
1388311_at	Rn.3393	282585	Mrfap1	0.302165	0.087789	Morf4 family associated protein 1
1372011_at	Rn.24783		---	-0.675028	0.0878026	Transcribed locus
1373139_at	Rn.203512		---	0.428736	0.0878026	Transcribed locus
1373452_at	Rn.22496	309301	Rcl1	-0.386969	0.0878026	RNA terminal phosphate cyclase-like 1
1376728_at	Rn.203844		---	0.715735	0.0878026	Transcribed locus
1386892_at	Rn.3609	83801	Ptms	-0.362775	0.0878026	parathymosin
1370151_at	Rn.53968	497840	Cps1	-0.514875	0.0878213	carbamoyl-phosphate synthetase 1, mitochondrial
1370188_at	Rn.8538	117259	Sfrs10	0.466185	0.0878213	splicing factor, arginine/serine-rich 10 (transformer 2 homolog, Drosophila)
1374009_at	Rn.162728	362320	RGD1306302	0.0851992	0.0878213	similar to RIKEN cDNA 5830415L20
1374289_at	Rn.107990	301246	Rpo1-1	0.533332	0.0878213	RNA polymerase 1-1
1369023_at	Rn.2266	81684	Mipep	0.335937	0.0880687	mitochondrial intermediate peptidase
1388410_at	Rn.3415	289827	Ugp2	-0.559458	0.0880687	UDP-glucose pyrophosphorylase 2
1371050_at	Rn.20732	84024	Pon1	0.472524	0.0881196	paraoxonase 1
1387267_at	Rn.9715	81737	Ntf3	-0.545608	0.0887002	neurotrophin 3
1376573_at	Rn.98493	360571	Rab34	0.503075	0.0889843	RAB34, member of RAS oncogene family
1370479_x_at	Rn.86413	259247	Obp3	-1.70368	0.0889978	alpha-2u globulin PGCL4
1391880_at	Rn.22753	294900	Tpd52_predicted	0.443059	0.0890034	tumor protein D52 (predicted)
1399068_at	Rn.161913		LOC680815 /// RGD1565407_predicted	-0.362692	0.0890753	similar to RIKEN cDNA 9430098E02 (predicted) /// hypothetical protein LOC680815
1390448_at	Rn.6621	306630	RGD1308317_predicted	0.679018	0.0890792	similar to 1110065L07Rik protein (predicted)
1368188_at	Rn.3664	29531	Hpd	-0.326994	0.0893056	4-hydroxyphenylpyruvic acid dioxygenase
1371515_at	Rn.814		LOC686668 /// LOC691193	0.404292	0.0893056	similar to elongation factor 1 homolog (ELF1, S. cerevisiae)
1376116_at	Rn.100166	373065	Ddx24	0.362763	0.0893056	DEAD (Asp-Glu-Ala-Asp) box polypeptide 24
1388485_at	Rn.3130	306748	Cxcl14	0.165134	0.0893056	chemokine (C-X-C motif) ligand 14
1373822_at	---		RGD1309998_predicted /// RGD1565363_predicted	0.346645	0.0893955	similar to Chain A, Solution Structure Of The Bola-Like Protein From Mus Musculus (predicted) /// similar to RIKEN cDNA 1110025L05 (predicted)
1368717_at	Rn.89119	29347	Faah	-0.411904	0.0895988	fatty acid amide hydrolase
1398394_at	Rn.205462		---	-0.692603	0.0895988	Transcribed locus
1371763_at	Rn.3085	363016	RGD1309534	-1.11625	0.0896709	similar to RIKEN cDNA 4931406C07
1372082_at	Rn.56102	298598	Necap2	0.378671	0.0898863	NECAP endocytosis associated 2
1373379_at	Rn.22238	363520	Irak1_predicted	0.43148	0.0900423	interleukin-1 receptor-associated kinase 1 (predicted)
1371496_at	---		---	-0.57173	0.0900587	---
1390485_at	Rn.7396	294079	March5_predicted	0.259875	0.090076	membrane-associated ring finger (C3HC4) 5 (predicted)
1387002_at	Rn.8172	89819	G10	0.29161	0.0901761	maternal G10 transcript
1370243_a_at	Rn.817	29222	Ptma	-0.340799	0.0907283	prothymosin alpha
1398975_at	Rn.13592	301512	Aamp_predicted	0.207956	0.0908684	angio-associated migratory protein (predicted)
1377254_a_at	Rn.7442	315036	Cohh1_predicted	-0.598837	0.090905	Cohen syndrome homolog 1 (predicted)
1372582_at	Rn.10084	64823	Csnk1g3	-0.505179	0.090922	casein kinase 1, gamma 3
1369754_a_at	Rn.17481	25403	Cast	-0.238445	0.0911871	calpastatin
1373547_at	Rn.6513	307008	RGD1308147	0.351103	0.0911871	similar to expressed sequence AW209491
1371502_at	Rn.17083	361545	RGD1306184	0.282297	0.0912723	similar to RIKEN cDNA 3100004P22
1389365_at	Rn.2361	690000	LOC690000	0.274526	0.0912723	similar to CG3740-PA
1373828_at	Rn.13599	310615	Crtc2	-0.184962	0.0913262	CREB regulated transcription coactivator 2
1389330_at	Rn.138258	361654	RGD1310127	0.407291	0.0913262	similar to cDNA sequence BC017158
1398780_at	Rn.25604	83583	Rabac1	-0.208861	0.0914115	Rab acceptor 1 (prenylated)
1372310_at	Rn.1166	364879	Isoc1	-0.236981	0.0914812	isochorismatase domain containing 1
1369621_s_at	Rn.80611	25639	Fkbp1a	-0.471768	0.0915238	FK506 binding protein 1a
1388731_at	Rn.12321	291403	Zadh2_predicted	-0.574167	0.0915386	zinc binding alcohol dehydrogenase, domain containing 2 (predicted)
1398809_at	Rn.20222	83836	Nde1	0.289679	0.0916793	nuclear distribution gene E homolog 1 (A nidulans)
1377713_at	Rn.105640	314374	Ches1_predicted	-0.997016	0.0919543	checkpoint suppressor 1 (predicted)
1386917_at	Rn.11094	25104	Pc	-0.46607	0.0919543	Pyruvate carboxylase
1370244_at	Rn.1294	25697	Ctsl	0.26026	0.0921842	cathepsin L
1368296_at	Rn.44538	140860	Slco2b1	-0.168591	0.092206	solute carrier organic anion transporter family, member 2b1
1387755_s_at	Rn.11349	192152	Tgoln2	1.07973	0.0929608	trans-golgi network protein 2
1374444_at	Rn.26773	316009	Plxnb1_predicted	-1.01106	0.0931453	plexin B1 (predicted)
1376058_at	Rn.95344	306487	Mtus1	-0.726282	0.0931453	mitochondrial tumor suppressor 1
1387911_at	Rn.107818	25533	Rabggtb	-0.317522	0.0931453	RAB geranylgeranyl transferase, b subunit
1389110_at	---		---	0.478875	0.0931453	---
1368106_at	Rn.12100	83722	Plk2	0.921769	0.0932007	polo-like kinase 2 (Drosophila)
1385839_x_at	Rn.198278	362545	Tm2d1_predicted	-0.431462	0.0936465	TM2 domain containing 1 (predicted)
1388286_a_at	Rn.215815	299602	Cdc34_predicted	0.481974	0.0939925	cell division cycle 34 homolog (S. cerevisiae) (predicted)
1367514_at	Rn.6279	361635	LOC361635	0.312106	0.0940377	similar to RIKEN cDNA 9030624J02
1371638_at	Rn.2768	300948	Rnf7_predicted	0.26242	0.0941101	ring finger protein 7 (predicted)
1387573_a_at	Rn.42941	60349	Nr5a2	1.04961	0.0941101	nuclear receptor subfamily 5, group A, member 2
1387985_a_at	Rn.86413	259247	Obp3	-1.24157	0.0941101	alpha-2u globulin PGCL4
1386898_at	Rn.106093	25462	Hspe1	0.331976	0.0948019	heat shock 10 kDa protein 1 (chaperonin 10)
1398766_at	Rn.4224	25596	Rpn1	0.487781	0.0949096	ribophorin I
1367618_a_at	Rn.55487	83427	Gnb2l1	0.248472	0.0951411	guanine nucleotide binding protein (G protein), beta polypeptide 2 like 1
1372023_at	Rn.7314		---	-0.764167	0.0954344	Transcribed locus, strongly similar to XP_579847.1 hypothetical protein XP_579847 [Rattus norvegicus]
1367582_at	Rn.3973	29283	Rpl29	0.294917	0.095541	ribosomal protein L29
1371953_at	Rn.162246	29157	Ccng2_predicted	-0.831979	0.095541	cyclin G2 (predicted)
1399072_at	Rn.18229	282837	Fibp	0.484383	0.0960215	fibroblast growth factor (acidic) intracellular binding protein
1388469_at	Rn.203011		---	-0.585945	0.0962961	Insulin-like growth factor I mRNA, 3' end of mRNA
1371375_at	Rn.102412	502674	Dstn	0.353158	0.0963451	destrin
1372002_at	Rn.10346	24392	Gja1	-0.147585	0.0963538	gap junction membrane channel protein alpha 1
1373275_at	Rn.176355		---	0.176964	0.0963538	Transcribed locus
1373924_at	Rn.79124	302890	RGD1306568	-0.333018	0.0963538	similar to C530044N13Rik protein
1388882_at	Rn.1464	299104	Fkbp3_predicted	-0.303716	0.0964658	FK506 binding protein 3 (predicted)
1370724_a_at	Rn.10550	25492	Nfia	-0.359127	0.0966137	nuclear factor I/A
1370905_at	Rn.10431	259237	Dock9	0.882378	0.0966137	dedicator of cytokinesis 9
1388468_at	Rn.111901	499672	Cdc42se1	0.859295	0.0966137	CDC42 small effector 1
1370281_at	Rn.98269	140868	Fabp5	4.27812	0.0966833	fatty acid binding protein 5, epidermal
1371451_at	Rn.3693	364974	Rnaseh2a	-0.113069	0.0971167	ribonuclease H2, large subunit
1371796_at	Rn.3027	295701	Tmx2	0.748813	0.0971167	Thioredoxin-related transmembrane protein 2
1376627_at	Rn.24621		---	-0.830506	0.0972608	Transcribed locus
1370364_at	Rn.11219	246310	Arfgap1	0.353934	0.0973909	ADP-ribosylation factor GTPase activating protein 1
1375186_at	Rn.3536		LOC680594 /// LOC682119	0.395298	0.0973909	similar to zinc finger, CSL domain containing 2
1387783_a_at	Rn.154995		Acaa1 /// RGD1562373_predicted	0.594567	0.0973909	acetyl-Coenzyme A acyltransferase 1 /// similar to 3-ketoacyl-CoA thiolase B, peroxisomal precursor (Beta-ketothiolase B) (predicted)
1388478_at	Rn.107002	302711	Tbl1x_predicted	-0.6475	0.0973909	transducin (beta)-like 1 X-linked (predicted)
1388551_at	Rn.8628		Pcdhga1 /// Pcdhga10 /// Pcdhga11 /// Pcdhga12 /// Pcdhga2 /// Pcdhga3 /// Pcdhga5 /// Pcdhga7 /// Pcdhga8 /// Pcdhga9 /// Pcdhgb5 /// Pcdhgb7 /// Pcdhgc3	-0.406406	0.0973909	protocadherin gamma subfamily C, 3 /// protocadherin gamma subfamily A, 9 /// protocadherin gamma subfamily A, 11 /// protocadherin gamma subfamily A, 7 /// protocadherin gamma subfamily A, 5 /// protocadherin gamma subfamily A, 8 /// protocadherin gamma
1390026_at	Rn.46304	293524	Bag3	0.438026	0.0973909	Bcl2-associated athanogene 3
1399028_at	Rn.73695		---	-0.295764	0.0973909	CDNA clone IMAGE:7367808
1398914_at	Rn.816	288588	Polr2j_predicted	0.294245	0.0979296	polymerase (RNA) II (DNA directed) polypeptide J (predicted)
1398925_at	Rn.17113	309656	RGD1307801	0.163588	0.0979296	similar to RIKEN cDNA 1300018I05
1370872_at	Rn.196817		LOC364506 /// LOC364794 /// LOC500263 /// LOC501166 /// LOC501640 /// LOC680536 /// LOC685878 /// LOC687849 /// LOC690116 /// RGD1563768_predicted /// RGD1564510_predicted /// RGD1566284_predicted	0.460809	0.0979686	similar to heterogeneous nuclear ribonucleoprotein A3 /// similar to heterogeneous nuclear ribonucleoprotein A3 (predicted) /// similar to Hnrpa3 protein (predicted) /// similar to Hnrpa3 protein /// hypothetical protein LOC685878 /// hypothetical protein
1377576_at	Rn.37581	310856	Ppa2_predicted	-0.423132	0.0979686	pyrophosphatase (inorganic) 2 (predicted)
1372318_at	Rn.147228		---	2.13376	0.0981431	Transcribed locus
1388988_at	Rn.2080	300983	Abhd14b	-0.236104	0.0982406	abhydrolase domain containing 14b
1368172_a_at	Rn.11372	24914	Lox	-1.89993	0.0985071	lysyl oxidase
1373763_at	Rn.7867	311872	Zfp297b	-0.536414	0.0986865	zinc finger protein 297B
1372790_at	Rn.13492	24551	Mdh1	-0.500355	0.0987639	Malate dehydrogenase 1, NAD (soluble)
1374254_a_at	Rn.13486	300441	RGD1563250_predicted	0.287036	0.0987639	RGD1563250 (predicted)
1387178_a_at	Rn.87853	24250	Cbs	-0.886512	0.0987639	cystathionine beta synthase
1398317_at	Rn.8453	64473	Bpnt1	0.732508	0.0987639	bisphosphate 3'-nucleotidase 1
1375073_at	Rn.144385	313778	RGD1310271_predicted	-0.480406	0.0996454	similar to hypothetical protein MGC45873 (predicted)
1388614_at	Rn.103341	293671	Sf3b2_predicted	0.346564	0.0996454	splicing factor 3b, subunit 2 (predicted)
1388642_at	Rn.6593	300514	Ei24	-0.181139	0.0996454	etoposide induced 2.4 mRNA
1398761_at	Rn.92980	81763	Rpl5	0.0642931	0.0996454	ribosomal protein L5
1371377_at	Rn.127775	29287	Rps19	0.221488	0.0997029	ribosomal protein S19
1375440_at	Rn.22468	360746	Ppil2	0.602926	0.0997681	peptidylprolyl isomerase (cyclophilin)-like 2
1390034_at	Rn.53963		---	-0.861769	0.100163	Transcribed locus
1387114_at	Rn.98279	170538	Prkcd	0.76192	0.100181	protein kinase C, delta
1390249_at	Rn.59239	315702	RGD1305464	1.11751	0.100356	similar to DKFZP434H132 protein
1373442_at	Rn.1579	362891	Os-9	-0.0787787	0.100609	amplified in osteosarcoma
1398933_at	Rn.111214	290999	Higd2a_predicted	0.240203	0.10087	HIG1 domain family, member 2A (predicted)
1368960_at	Rn.10069	116641	Lgals8	0.398284	0.100883	lectin, galactoside-binding, soluble 8
1386368_at	---		---	0.168525	0.100883	---
1388852_at	Rn.8989	361578	RGD1305240_predicted	0.374629	0.100883	similar to pM5 protein; DNA segment, Chr 7, ERATO Doi 156, expressed (predicted)
1387344_at	Rn.2098	81708	Aldh6a1	-0.526391	0.101215	aldehyde dehydrogenase family 6, subfamily A1
1373048_at	Rn.36338	299121	Actr10	0.162684	0.10133	ARP10 actin-related protein 10 homolog (S. cerevisiae)
1372814_at	Rn.8424	360868	RGD1310623	-0.284426	0.10153	similar to RIKEN cDNA 2010005O13
1368390_at	Rn.1714	64363	Araf	0.531713	0.101804	v-raf murine sarcoma 3611 viral oncogene homolog
1398824_at	Rn.1022	65165	Tmed2	0.292208	0.101804	transmembrane emp24 domain trafficking protein 2
1373217_at	Rn.3740	305556	Ehbp1_predicted	0.542919	0.101967	EH domain binding protein 1 (predicted)
1388816_at	Rn.89331	25252	Dlgh1	-0.606622	0.101967	Discs, large homolog 1 (Drosophila)
1371650_at	Rn.24219	303245	Senp3	0.33148	0.102089	SUMO/sentrin specific peptidase 3
1367767_at	Rn.12297	79238	Hmgcl	-0.391919	0.10251	3-hydroxy-3-methylglutaryl-Coenzyme A lyase
1371136_at	Rn.4143	24667	Ppm1b	-0.622342	0.10251	protein phosphatase 1B, magnesium dependent, beta isoform
1373069_at	Rn.9312	294767	Mrps30_predicted	0.455815	0.102682	mitochondrial ribosomal protein S30 (predicted)
1388377_at	Rn.203109	304978	Copa	0.300522	0.102682	coatomer protein complex subunit alpha
1371012_at	Rn.87303	85255	Phyh2	-1.47151	0.10312	phytanoyl-CoA 2-hydroxylase 2
1377522_a_at	Rn.41117	314639	RGD1304737_predicted	0.643671	0.10312	similar to KIAA1086 protein (predicted)
1385303_at	---		---	0.21575	0.10312	---
1388749_at	Rn.11791	312439	RGD1309766_predicted	-0.22212	0.10312	similar to hypothetical protein FLJ13910 (predicted)
1389393_at	Rn.198511	361601	RGD1308210	-0.252734	0.10312	similar to RIKEN cDNA 2210412D01
1369225_at	---	25087	LOC25087	-0.514612	0.103318	K-kininogen
1370029_at	Rn.3946	29382	Ctbp1	-0.203016	0.103318	C-terminal binding protein 1
1372666_at	Rn.1873		---	-0.713205	0.103318	Transcribed locus
1373263_at	---		LOC686449 /// LOC690229	0.814725	0.103318	similar to WD repeat domain 74
1374815_at	Rn.86009	291182	Stard3nl	0.483189	0.103318	STARD3 N-terminal like
1387914_at	Rn.94956	301517	Cyp27a1	-0.228259	0.103318	cytochrome P450, family 27, subfamily a, polypeptide 1
1388160_a_at	Rn.1093	94173	Idh3B	0.3062	0.103318	isocitrate dehydrogenase 3 (NAD+) beta
1388743_at	Rn.43522		---	-0.825956	0.103318	Transcribed locus
1371548_at	Rn.3814	297459	Mrps25	0.223656	0.103558	mitochondrial ribosomal protein S25
1373861_at	Rn.105750	361089	Ndfip2_predicted	-0.473239	0.103598	Nedd4 family interacting protein 2 (predicted)
1373870_at	Rn.12770	313873	RGD1305486	0.60821	0.103598	similar to RIKEN cDNA 2810405J04
1372093_at	Rn.37510	25701	Mxi1	-0.416816	0.103711	Max interacting protein 1
1372760_at	Rn.119131		---	-0.720706	0.103711	CDNA clone IMAGE:7321089
1387812_at	Rn.950	25507	Pcsk6	0.408278	0.103711	proprotein convertase subtilisin/kexin type 6
1367938_at	Rn.3967	83472	Ugdh	0.503398	0.103744	UDP-glucose dehydrogenase
1389006_at	Rn.4301		---	-0.398927	0.104489	Transcribed locus
1372676_at	Rn.3918	302980	Fahd1	-0.782137	0.105031	fumarylacetoacetate hydrolase domain containing 1
1398770_at	Rn.112597	81769	Rpl36a	0.132342	0.105031	large subunit ribosomal protein L36a
1388995_at	Rn.115357	619577	Rnf14	-0.26856	0.105123	ring finger protein 14
1367465_at	Rn.7262	192275	Dad1	0.493307	0.105235	defender against cell death 1
1389053_at	Rn.207169	292268	RGD1309546_predicted	0.25945	0.105235	similar to hypothetical protein FLJ20627 (predicted)
1375419_at	Rn.162436	361588	Lrrc28_predicted	0.406934	0.105281	leucine rich repeat containing 28 (predicted)
1369226_at	Rn.128333		Kng1 /// MGC108747	-1.58842	0.10563	kininogen 1 /// similar to alpha-1 major acute phase protein prepeptide
1377161_at	Rn.34711		---	2.26409	0.105702	Transcribed locus
1387786_at	Rn.3239	79215	Mtpn	-0.230522	0.105702	myotrophin
1371647_at	Rn.17150	309475	RGD1564625_predicted	-0.247298	0.106079	similar to transmembrane protein TM9SF3 (predicted)
1373134_at	Rn.100583	296131	Fahd2a_predicted	-0.461799	0.106079	fumarylacetoacetate hydrolase domain containing 2A (predicted)
1388337_at	Rn.2738	290029	Np	-0.279464	0.10608	nucleoside phosphorylase
1371787_at	Rn.203194		---	-0.26826	0.106362	Transcribed locus
1370812_at	Rn.10323	24888	Bcl2l1	0.282367	0.106779	Bcl2-like 1
1370305_at	Rn.7355	171441	Yif1	0.444569	0.106821	Yip1 interacting factor homolog (S. cerevisiae)
1370355_at	Rn.1023	246074	Scd1	2.40976	0.106821	stearoyl-Coenzyme A desaturase 1
1372337_at	---		---	0.307666	0.106821	---
1372536_at	Rn.160865	360887	Cabc1	-0.473812	0.106821	chaperone, ABC1 activity of bc1 complex like (S. pombe)
1387145_at	Rn.10444	29584	Gjb1	-0.270756	0.106821	gap junction membrane channel protein beta 1
1389806_at	Rn.154474		---	-0.503684	0.106821	Transcribed locus
1373188_at	Rn.22230	315611	Scn4b	2.90014	0.106835	sodium channel, voltage-gated, type IV, beta
1376997_at	Rn.18388		---	-0.804447	0.10806	Transcribed locus
1376579_at	Rn.99790	289668	Lap3	-0.606919	0.108203	leucine aminopeptidase 3
1367619_at	Rn.102356	291948	Pgrmc1	-0.286063	0.108383	progesterone receptor membrane component 1
1369665_a_at	Rn.11118	29197	Il18	0.541426	0.108383	interleukin 18
1368409_at	Rn.87212	29487	Gstt2	-0.63255	0.108716	glutathione S-transferase, theta 2
1374063_at	Rn.9002	361814	Sfrs3_predicted	0.604621	0.109007	splicing factor, arginine/serine-rich 3 (SRp20) (predicted)
1387187_a_at	Rn.37420	116631	Nat1	0.370279	0.109007	N-acetyltransferase 1 (arylamine N-acetyltransferase)
1392566_at	Rn.203180		---	-0.687088	0.109007	Transcribed locus
1372248_at	Rn.22395	294518	Sesn1_predicted	-0.903607	0.109092	sestrin 1 (predicted)
1369679_a_at	Rn.10550	25492	Nfia	-0.4016	0.10973	nuclear factor I/A
1388137_a_at	Rn.8714	94269	Fez2	-0.300619	0.10973	fasciculation and elongation protein zeta 2 (zygin II)
1390709_at	Rn.21406	310192	Trio	-1.11524	0.110055	triple functional domain (PTPRF interacting)
1370031_at	Rn.13518	64154	Gosr2	0.576873	0.110343	golgi SNAP receptor complex member 2
1372091_at	Rn.8267	404280	Mig12	-1.42716	0.110559	MID1 interacting G12-like protein
1372893_at	Rn.98698	298312	Yipf1	0.494	0.110559	Yip1 domain family, member 1
1387885_at	Rn.15845	29558	Fcgrt	-0.232427	0.110559	Fc receptor, IgG, alpha chain transporter
1372733_at	Rn.23073	314075	RGD1311444_predicted	-0.444667	0.111433	similar to intracellular membrane-associated calcium-independent phospholipase A2 gamma (predicted)
1386899_at	Rn.1997	25425	Ctsh	-0.32453	0.111437	cathepsin H
1390474_at	Rn.242	362899	RGD1564315_predicted	0.576263	0.111437	similar to RIKEN cDNA 9330161F08 (predicted)
1398781_at	Rn.6167	116664	Atp6v1f	0.210085	0.11149	ATPase, H transporting, lysosomal V1 subunit F
1387034_at	Rn.1652	24616	Pah	-0.429113	0.111674	phenylalanine hydroxylase
1374439_at	Rn.104143	301245	Yipf3	0.38504	0.111957	Yip1 domain family, member 3
1398792_at	Rn.10526	117263	Psmc1	0.346648	0.111957	peptidase (prosome, macropain) 26S subunit, ATPase 1
1398360_at	Rn.29724	679532	LOC679532	-0.44177	0.112142	similar to Elongation of very long chain fatty acids protein 1
1368289_at	Rn.1437	24384	Gc	-0.457593	0.11239	group specific component
1375259_at	Rn.24129	361845	Eif4ebp2	-0.509118	0.11239	eukaryotic translation initiation factor 4E binding protein 2
1369557_at	Rn.53995	64026	Casp7	0.249346	0.112533	caspase 7
1373198_at	Rn.19564	362998	RGD1311098	0.468212	0.112719	similar to RIKEN cDNA 2810451A06
1387819_at	Rn.6044	24331	Ela1	-0.684481	0.112719	elastase 1, pancreatic
1368646_at	Rn.9910	50658	Mapk9	0.522977	0.112943	mitogen-activated protein kinase 9
1370335_at	Rn.14323	192126	Dab2ip	-0.513094	0.112943	disabled homolog 2 (Drosophila) interacting protein
1371313_at	---	360572	Rpl23a	0.168952	0.112943	ribosomal protein L23a
1375867_at	Rn.15836	287441	Zbtb4_predicted	0.266055	0.112943	zinc finger and BTB domain containing 4 (predicted)
1389010_at	Rn.104990	299732	Lta4h	0.362131	0.112943	leukotriene A4 hydrolase
1389207_at	Rn.44718	308913	Egln1	0.660589	0.112943	EGL nine homolog 1 (C. elegans)
1390514_at	Rn.19041	288416	MGC94223	0.546512	0.112943	similar to hypothetical protein from BCRA2 region
1398837_at	Rn.108140	81807	Tceb2	0.387218	0.112943	transcription elongation factor B (SIII), polypeptide 2
1399033_at	Rn.7308	361391	Cbfb	-0.486647	0.113054	core binding factor beta
1377257_at	Rn.128700		---	0.325201	0.113097	Transcribed locus
1369200_at	Rn.40132	58813	Nt5e	0.492042	0.113159	5' nucleotidase, ecto
1372891_at	Rn.205089	304330	RGD1305631_predicted	-0.278128	0.113186	similar to 2810437L13Rik protein (predicted)
1389728_at	---		---	0.149557	0.113312	---
1389956_a_at	---		---	-0.183962	0.11344	---
1368938_at	Rn.10628	84010	Dll1	1.54657	0.113539	delta-like 1 (Drosophila)
1371081_at	Rn.42890	252857	Rapgef4	-0.898333	0.113539	Rap guanine nucleotide exchange factor (GEF) 4
1374865_at	Rn.45705	501007	RGD1562618_predicted	0.143432	0.113539	similar to RIKEN cDNA 6030419C18 gene (predicted)
1388122_at	Rn.87063		Gstp1 /// Gstp2	0.412017	0.113539	glutathione-S-transferase, pi 1 /// glutathione S-transferase, pi 2
1388752_at	Rn.15652		---	-0.24655	0.113539	CDNA clone IMAGE:7370517
1390172_at	Rn.13539	361272	Dhtkd1	-0.506223	0.113539	dehydrogenase E1 and transketolase domain containing 1
1389196_at	Rn.24688		LOC681367 /// LOC683351	-0.37409	0.113717	hypothetical protein LOC681367 /// hypothetical protein LOC683351
1373501_at	Rn.3649	360850	Nek7_predicted	0.618432	0.113927	NIMA (never in mitosis gene a)-related expressed kinase 7 (predicted)
1367606_at	Rn.94935	29288	Rps3a	0.140484	0.114048	ribosomal protein S3a
1368336_at	Rn.6946	29189	Fdx1	-0.465143	0.114048	ferredoxin 1
1375117_at	Rn.102669	292887	Akt1s1_predicted	0.214641	0.114395	AKT1 substrate 1 (proline-rich) (predicted)
1374784_at	Rn.33792	291355	Prtfdc1_predicted	0.192935	0.114596	phosphoribosyl transferase domain containing 1 (predicted)
1372605_at	Rn.203407	500005	LOC500005	-0.156806	0.114768	similar to ODAG protein
1398817_at	Rn.93735	64310	Arf1	0.315413	0.115062	ADP-ribosylation factor 1
1367549_a_at	Rn.8074	314633	Ap3d1	0.241747	0.115105	adaptor-related protein complex 3, delta 1 subunit
1372292_at	Rn.105397	361092	RGD1561742_predicted	1.61349	0.115452	similar to Serine/threonine protein kinase 24 (predicted)
1372754_at	Rn.7015	362860	RGD1563028_predicted	0.461071	0.115452	similar to DIP13 beta (predicted)
1389428_at	Rn.163818		---	0.196939	0.115505	Transcribed locus
1389017_at	Rn.203300	305633	LOC305633	-0.72256	0.115512	similar to Antxr2 protein
1372252_at	Rn.2918	287427	Trappc1	0.215419	0.115513	trafficking protein particle complex 1
1372257_at	Rn.7356		---	-0.410856	0.115525	Transcribed locus
1371982_at	Rn.3297	286897	Aip1	0.35753	0.115607	AIP1
1367486_at	Rn.3707	362162	Zfp289	0.559177	0.116283	zinc finger protein 289
1374060_at	Rn.28354		---	-1.48945	0.116339	Transcribed locus
1367463_at	Rn.64535	114766	Phb2	0.348427	0.116593	prohibitin 2
1390585_at	Rn.203236	64023	Masp1	-0.588607	0.116593	mannan-binding lectin serine peptidase 1
1367591_at	Rn.2011	64371	Prdx3	-0.212737	0.116755	peroxiredoxin 3
1398996_at	Rn.3618	308765	RGD1311021_predicted	0.571002	0.117512	hypothetical LOC308765 (predicted)
1374804_at	Rn.18964	362593	Gnl2	0.282435	0.118301	guanine nucleotide binding protein-like 2 (nucleolar)
1388612_at	Rn.98296	289590	Ociad1	0.269902	0.118301	OCIA domain containing 1
1398252_at	Rn.15375	29470	Mecr	1.04946	0.118822	mitochondrial trans-2-enoyl-CoA reductase
1371390_at	Rn.110562	296554	Tubb2c	0.916943	0.11902	tubulin, beta 2c
1371977_at	Rn.4233	288669	Arpc3_predicted	0.192217	0.11902	actin related protein 2/3 complex, subunit 3 (predicted)
1376307_a_at	Rn.204106	266631	Drb1	0.247604	0.11902	developmentally regulated RNA-binding protein 1
1387006_at	Rn.92406	24902	Smp2a	-0.852278	0.11902	rat senescence marker protein 2A gene, exons 1 and 2
1398753_at	Rn.835	78959	Akr1a1	0.211603	0.11902	aldo-keto reductase family 1, member A1
1389632_at	Rn.3782		---	-0.497627	0.119073	Transcribed locus, moderately similar to XP_001094923.1 Rho-related BTB domain containing 1 isoform 4 [Macaca mulatta]
1374837_at	Rn.92046	293514	Bcl7c_predicted	0.393664	0.119294	B-cell CLL/lymphoma 7C (predicted)
1378753_at	Rn.31429	83497	Ocln	-0.398195	0.119294	occludin
1370109_s_at	Rn.144660	171361	Eef1a1	-0.151082	0.11945	eukaryotic translation elongation factor 1 alpha 1
1370278_at	Rn.3879	245965	Atp5d	0.245117	0.11945	ATP synthase, H+ transporting, mitochondrial F1 complex, delta subunit
1376642_at	Rn.205854		Smpdl3b /// Xkr8	0.350817	0.119662	X Kell blood group precursor related family member 8 homolog /// sphingomyelin phosphodiesterase, acid-like 3B
1387807_at	Rn.5827	83572	Pafah1b1	0.124997	0.120278	platelet-activating factor acetylhydrolase, isoform Ib, alpha subunit 45kDa
1372270_at	Rn.129301	300668	H2afx	0.471826	0.121092	dolichyl-phosphate (UDP-N-acetylglucosamine) N-acetylglucosaminephosphotransferase 1 (GlcNAc-1-P transferase)
1368461_at	Rn.23348	83500	Slc22a8	0.507876	0.121138	solute carrier family 22 (organic anion transporter), member 8
1372357_at	Rn.1185		---	0.216605	0.121138	Transcribed locus
1376261_at	Rn.76368	366734	Bag5	0.333286	0.121138	BCL2-associated athanogene 5
1398752_at	Rn.1124	113922	2015-09-01	-0.283485	0.121601	selenoprotein
1376085_at	Rn.6505	309357	RGD1563037_predicted	0.134705	0.121932	similar to family with sequence similarity 11, member A (predicted)
1387110_at	Rn.203027	25499	Nrd1	0.133868	0.122151	nardilysin, N-arginine dibasic convertase 1
1369491_at	Rn.81058	114027	Dao1	-0.841345	0.122659	D-amino acid oxidase 1
1369896_s_at	Rn.10529	245926	Rbm16	0.377346	0.122659	RNA binding motif protein 16
1372247_at	Rn.102842	313648	Ddost_predicted	0.388373	0.122659	dolichyl-di-phosphooligosaccharide-protein glycotransferase (predicted)
1375663_at	Rn.62010	363284	Ube2f	0.504422	0.122659	ubiquitin-conjugating enzyme E2F (putative)
1387653_at	Rn.2315	64028	Tsnax	0.216356	0.122659	translin-associated factor X
1389397_at	Rn.165737		---	-0.839437	0.122659	Transcribed locus
1390695_at	Rn.145460		---	0.11878	0.122751	Transcribed locus
1372281_at	Rn.1612	289357	Lyplal1_predicted	0.111677	0.123003	lysophospholipase-like 1 (predicted)
1367532_at	Rn.107901	300235	Dazap2	-0.210841	0.123704	DAZ associated protein 2
1376009_at	Rn.58607	299078	Mgea6_predicted	0.359482	0.12418	meningioma expressed antigen 6 (coiled-coil proline-rich) (predicted)
1398429_at	Rn.2260	311254	LOC311254	0.302707	0.12418	hypothetical protein LOC311254
1370073_at	Rn.162234	63880	Dnajc3	0.479543	0.124447	DnaJ (Hsp40) homolog, subfamily C, member 3
1367818_at	Rn.3824	29309	Coq3	0.421328	0.124749	coenzyme Q3 homolog, methyltransferase (yeast)
1370351_at	Rn.16138	85425	Tdrd7	-0.331328	0.124803	tudor domain containing 7
1371872_at	Rn.162938	89825	Nap1l1	-0.567395	0.124803	Nucleosome assembly protein 1-like 1
1375932_at	Rn.163618		---	0.372012	0.124803	Transcribed locus
1373110_at	Rn.1452		---	-0.515167	0.124859	Transcribed locus
1375441_at	Rn.73067	266975	Sars1	0.432826	0.125301	seryl-aminoacyl-tRNA synthetase 1
1376056_at	---		---	0.392162	0.125301	---
1388089_a_at	Rn.205059	29274	Rnf4	0.406478	0.125403	ring finger protein 4
1398929_at	Rn.22102	300069	Eif3s6ip	0.273093	0.125403	eukaryotic translation initiation factor 3, subunit 6 interacting protein
1370728_at	Rn.81210	252963	Il13ra1	-0.644108	0.12563	interleukin 13 receptor, alpha 1
1387101_at	Rn.87821	113976	Acsl4	-0.675295	0.12563	acyl-CoA synthetase long-chain family member 4
1389215_at	Rn.100803	291314	Sephs1	-0.332059	0.12563	selenophosphate synthetase 1
1373375_at	Rn.107101	308942	Rab6ip1_predicted	0.0798944	0.126339	Rab6 interacting protein 1 (predicted)
1388601_at	Rn.16564	306960	Abt1	0.171894	0.126339	activator of basal transcription 1
1371727_at	Rn.4187	316033	Glb1_predicted	-0.26517	0.126411	galactosidase, beta 1 (predicted)
1371688_at	Rn.104193	312903	Tram1	-0.177396	0.126494	translocation associated membrane protein 1
1388508_at	Rn.7484	498600	RGD1561287_predicted	0.32777	0.126494	similar to RIKEN cDNA 2510049I19 (predicted)
1372787_at	Rn.23516	305258	Crlz1	0.556425	0.12654	charged amino acid rich leucine zipper 1
1373922_at	Rn.18449		---	0.714117	0.12654	Transcribed locus
1372798_at	Rn.191489	654495	LOC654495	0.585489	0.127122	membrane-associated DHHC16 zinc finger protein
1371812_at	Rn.11875	362855	LOC362855	0.35966	0.12773	P55
1388938_at	Rn.44078	297593	Usp5_predicted	0.361624	0.12773	ubiquitin specific protease 5 (isopeptidase T) (predicted)
1394117_at	Rn.154614		---	1.2789	0.12773	Transcribed locus, moderately similar to XP_001109840.1 damage-specific DNA binding protein 2 (48kD) isoform 3 [Macaca mulatta]
1372180_at	Rn.165252		---	0.285052	0.128007	Transcribed locus
1371488_at	Rn.3527		RGD1559845_predicted /// RGD1562079_predicted	0.364233	0.128164	similar to SPBPJ4664.02 (predicted) /// RGD1562079 (predicted)
1374183_at	Rn.55623	299043	RGD1309624_predicted	0.267363	0.128221	similar to RIKEN cDNA 1810011O16 (predicted)
1370276_at	Rn.1817	192241	Atp5o	0.296203	0.128243	ATP synthase, H+ transporting, mitochondrial F1 complex, O subunit
1371027_at	Rn.21799	171136	Cblb	-0.569847	0.128243	Casitas B-lineage lymphoma b
1371540_at	Rn.103147	295243	Krtcap2_predicted	0.405167	0.128243	keratinocyte associated protein 2 (predicted)
1372705_at	Rn.85949	290614	Cherp_predicted	0.43467	0.128243	calcium homeostasis endoplasmic reticulum protein (predicted)
1374558_at	Rn.203823		---	-0.265252	0.128243	Transcribed locus
1387857_at	Rn.1993	60466	Stx7	0.34791	0.128243	syntaxin 7
1371473_at	Rn.8842	292696	Clptm1_predicted	0.200018	0.128573	cleft lip and palate associated transmembrane protein 1 (predicted)
1370135_at	Rn.81070	363425	Cav2	-0.236352	0.128718	caveolin 2
1389221_at	Rn.154557	304301	Mmd2_predicted	-0.213136	0.128718	monocyte to macrophage differentiation-associated 2 (predicted)
1398750_at	Rn.974	64202	Calr	0.45697	0.128718	calreticulin
1399150_at	Rn.4177	306229	RGD1306064_predicted	-0.208107	0.128718	similar to RIKEN cDNA A630054L15; hypothetical protein MGC38041 (predicted)
1376977_at	Rn.10361	24929	Ptger3	-0.75614	0.128832	Prostaglandin E receptor 3 (subtype EP3)
1389301_at	---	686892	LOC686892	-0.263972	0.128832	similar to muscleblind-like 1 isoform d
1373047_at	Rn.1388	84006	Prkci	-0.396166	0.129104	protein kinase C, iota
1367641_at	Rn.6059	24786	Sod1	0.221068	0.129451	superoxide dismutase 1
1375724_at	Rn.204577	500026	RGD1563612_predicted	-0.831305	0.129451	similar to testhymin (predicted)
1376924_a_at	Rn.24602	310811	Palmd	-0.519981	0.12965	palmdelphin
1379250_at	Rn.83639	313843	Galm	-0.379493	0.129753	galactose mutarotase
1369146_a_at	Rn.91370	25690	Ahr	1.32425	0.130127	aryl hydrocarbon receptor
1376641_at	Rn.202648	291797	Thoc1	0.363815	0.130127	THO complex 1
1389063_at	Rn.43943	293476	Xpo6	0.519836	0.130127	exportin 6
1368528_at	Rn.20204	171485	Mic2l1	-0.358841	0.130228	MIC2 like 1
1389779_at	Rn.137349	306376	Sh2d4a	-1.35608	0.130228	SH2 domain containing 4A
1368223_at	Rn.7897	79252	Adamts1	0.966197	0.130757	a disintegrin-like and metallopeptidse (reprolysin type) with thrombospondin type 1 motif, 1
1371509_at	Rn.129282	300521	Tbrg1	0.456169	0.131046	transforming growth factor beta regulated gene 1
1388975_at	Rn.62159	361071	Sucla2_predicted	-0.197066	0.131046	succinate-Coenzyme A ligase, ADP-forming, beta subunit (predicted)
1398884_at	Rn.3401	300257	Pfdn5_predicted	0.247966	0.131157	prefoldin 5 (predicted)
1370750_a_at	Rn.9758	25663	Il1r1	1.51049	0.131158	interleukin 1 receptor, type I
1368458_at	Rn.10737	25428	Cyp7a1	-4.67387	0.131164	cytochrome P450, family 7, subfamily a, polypeptide 1
1369682_at	Rn.11342	25640	Tcf2	0.243556	0.131304	transcription factor 2
1371805_at	Rn.11978	299982	Ankrd46	-0.52195	0.131716	ankyrin repeat domain 46
1389469_at	Rn.1478	310707	Chd1l_predicted	0.871464	0.131716	chromodomain helicase DNA binding protein 1-like (predicted)
1386966_a_at	Rn.37161	60383	Pkcbpb15	0.243006	0.131728	protein kinase C-binding protein Beta15
1373108_at	Rn.162528	309513	Ppp1r3c	1.09733	0.131802	protein phosphatase 1, regulatory (inhibitor) subunit 3C
1389745_at	---		---	0.166577	0.131802	---
1371661_at	Rn.198893	360594	Mrps23_predicted	0.14951	0.131952	mitochondrial ribosomal protein S23 (predicted)
1387870_at	Rn.82737	79426	Zfp36	-0.888798	0.13199	zinc finger protein 36
1375911_at	Rn.11612	362219	RGD735140	0.293576	0.132156	hypothetical protein LK44
1374241_at	Rn.147629		---	-0.704019	0.132504	Transcribed locus
1372606_at	Rn.16408		---	-0.396605	0.132911	Transcribed locus
1390708_at	Rn.156274		---	0.197262	0.132911	Transcribed locus
1373421_at	Rn.154349	316742	Tgif	-0.552869	0.133038	TG interacting factor
1374370_at	---		---	0.405299	0.133178	---
1389488_at	---		---	-0.376014	0.133178	---
1374995_at	Rn.151249	291962	Elmo3	0.375248	0.133428	engulfment and cell motility 3, ced-12 homolog (C. elegans)
1376512_at	Rn.198939	304323	Ftsj2_predicted	0.514094	0.133428	FtsJ homolog 2 (E. coli) (predicted)
1372038_at	Rn.6769	299618	Mknk2	-0.830895	0.133853	MAP kinase-interacting serine/threonine kinase 2
1371368_at	Rn.47029	80843	Sec61a1	0.397262	0.134127	Sec61 alpha 1 subunit (S. cerevisiae)
1374038_at	Rn.6261		---	-0.346378	0.134576	Transcribed locus
1398754_at	Rn.4300	64156	Uba52	0.247262	0.134606	ubiquitin A-52 residue ribosomal protein fusion product 1
1367837_at	Rn.11076	29671	Psma4	0.64199	0.13539	proteasome (prosome, macropain) subunit, alpha type 4
1373204_at	Rn.17071	297077	RGD1310725	-0.22084	0.13546	hypothetical LOC297077
1373393_at	Rn.106323	299907	LOC299907	-0.791784	0.13546	similar to Ext1
1367774_at	Rn.10460	24421	Gsta3	0.224495	0.135489	glutathione S-transferase A3
1373400_at	---		---	-0.621783	0.135628	---
1375127_at	---		---	0.531901	0.135628	---
1375542_at	Rn.203261	315655	Rdx	-0.790547	0.135628	Radixin
1387036_at	Rn.19727	29577	Hes1	1.44095	0.136054	hairy and enhancer of split 1 (Drosophila)
1372908_at	Rn.20038	302981	Spsb3_predicted	0.361445	0.136082	splA/ryanodine receptor domain and SOCS box containing 3 (predicted)
1367736_at	Rn.2816	117044	Rraga	0.413014	0.136512	Ras-related GTP binding A
1369581_at	Rn.9875	25511	Pemt	-0.288933	0.136512	phosphatidylethanolamine N-methyltransferase
1375695_at	Rn.21737	313053	Ythdf2_predicted	0.22771	0.136812	YTH domain family 2 (predicted)
1376563_at	---		---	0.196912	0.13703	---
1369897_s_at	Rn.127731	24896	Gnas	0.19653	0.137672	GNAS complex locus
1370223_at	Rn.10973	117051	Arfrp1	0.410888	0.137672	ADP-ribosylation factor related protein 1
1388118_at	Rn.73	63938	Hibadh	-0.178827	0.137797	3-hydroxyisobutyrate dehydrogenase
1368695_at	Rn.11151	24236	C4bpb	-0.635993	0.137943	complement component 4 binding protein, beta
1371173_a_at	Rn.17481	25403	Cast	-0.442524	0.137943	calpastatin
1371311_at	Rn.1698	289217	Sdhc	0.280304	0.137943	succinate dehydrogenase complex, subunit C, integral membrane protein
1372291_at	Rn.105893		LOC678917 /// LOC691393	0.367178	0.137943	similar to Inner membrane protein OXA1L, mitochondrial precursor (Oxidase assembly 1-like protein) (OXA1-like protein)
1389150_at	Rn.169457		---	-0.266037	0.137943	Transcribed locus
1370187_at	Rn.9732	24624	Pccb	-0.200003	0.13798	propionyl coenzyme A carboxylase, beta polypeptide
1389774_at	Rn.6474		---	0.476323	0.138209	Transcribed locus
1389048_at	Rn.9305	83470	Bmp1	-0.456591	0.138468	bone morphogenetic protein 1
1374265_at	Rn.166593		---	-0.568557	0.138629	Transcribed locus
1369410_at	---		---	-0.438062	0.138657	---
1388121_at	Rn.1423	64312	Aplp2	0.453782	0.138657	amyloid beta (A4) precursor-like protein 2
1371021_at	Rn.94004	25227	Arsb	0.415086	0.138898	arylsulfatase B
1371116_at	Rn.203236	64023	Masp1	-0.56357	0.138898	mannan-binding lectin serine peptidase 1
1388596_at	Rn.98506	361422	Cotl1_predicted	0.507846	0.138904	coactosin-like 1 (Dictyostelium) (predicted)
1372746_at	Rn.203891	306348	RGD1566239_predicted	0.231926	0.138942	similar to RIKEN cDNA 2810428I15 (predicted)
1374870_at	Rn.53800	298101	Col27a1	1.40957	0.139015	Procollagen, type XXVII, alpha 1
1368226_at	Rn.6997	171047	RGD620382	-0.564287	0.139085	Nucleoside 2-deoxyribosyltransferase domain containing protein RGD620382
1368831_at	Rn.23232	170577	Mark3	-0.326638	0.139085	MAP/microtubule affinity-regulating kinase 3
1370329_at	Rn.26060	171522	Cyp2d4v1	-0.590237	0.139085	cytochrome P450, family 2, subfamily d, polypeptide 4
1371667_at	Rn.34667		---	-0.484673	0.139085	Transcribed locus
1371710_at	Rn.7630	312828	Etnk1_predicted	-0.351585	0.139085	ethanolamine kinase 1 (predicted)
1376203_at	Rn.45542	301334	LOC301334	0.116307	0.139085	similar to Rho guanine nucleotide exchange factor 4 isoform a
1398759_at	Rn.3545		LOC498545 /// Tgfb1i4	-2.01215	0.139085	transforming growth factor beta 1 induced transcript 4 /// similar to transforming growth factor beta 1 induced transcript 4 isoform 1
1369161_at	Rn.82691	24891	Abcb4	0.489293	0.139761	ATP-binding cassette, sub-family B (MDR/TAP), member 4
1375879_at	Rn.30054		---	-0.456261	0.139998	Transcribed locus
1376609_at	Rn.6435	291750	RGD1309102_predicted	0.245705	0.140068	similar to TRS85 homolog (predicted)
1387184_at	Rn.162212	29134	Axin2	1.01634	0.140068	axin2
1372262_at	Rn.1750		---	-0.388322	0.140794	Transcribed locus
1373440_at	Rn.198716		LOC682893 /// LOC690354	0.247749	0.140794	hypothetical protein LOC682893 /// hypothetical protein LOC690354
1375506_at	Rn.145222	362943	Adck5	-0.706718	0.140794	aarF domain containing kinase 5
1372331_at	Rn.106940		---	0.183794	0.141518	Transcribed locus
1373177_x_at	Rn.154730		LOC287921 /// LOC363313 /// LOC501220 /// LOC501234 /// LOC501302 /// LOC501329 /// LOC501362 /// LOC501383 /// LOC501384 /// LOC501421 /// LOC501469 /// LOC501474 /// LOC501477 /// LOC679718 /// LOC680166 /// LOC680682 /// LOC683963 /// LOC685053 /// LOC	0.222152	0.141518	hypothetical LOC287921 /// hypothetical LOC363313 /// hypothetical gene supported by BC082068 /// similar to spermatogenesis associated glutamate (E)-rich protein 4d /// similar to Myosin-9B (Myosin IXb) (Unconventional myosin-9b) /// hypothetical gene su
1372148_at	Rn.4168		LOC681542 /// LOC688478	0.487165	0.141819	similar to COMM domain-containing protein 2
1374007_at	---	303057	LOC303057	0.205446	0.141819	similar to step II splicing factor SLU7; DNA segment, Chr 11, ERATO Doi 730, expressed; DNA segment, Chr 3, Brigham & Womens Genetics 0878 expressed
1375672_at	Rn.106882		---	-0.289283	0.141819	Transcribed locus
1387271_at	Rn.7279	114209	Phyh	0.585358	0.141819	phytanoyl-CoA hydroxylase
1387963_a_at	Rn.11330	114768	Uox	-0.520556	0.141819	urate oxidase
1371958_at	Rn.39199	116697	Pabpn1	-0.462633	0.142123	poly(A) binding protein, nuclear 1
1374055_at	Rn.9093	292721	Erf_predicted	-0.484015	0.142164	Ets2 repressor factor (predicted)
1389229_at	Rn.9589	315939	Acpl2	-0.717946	0.142164	acid phosphatase-like 2
1399116_at	Rn.18604	312251	Luc7l2_predicted	-0.381974	0.142164	LUC7-like 2 (S. cerevisiae) (predicted)
1376589_at	---		LOC683708 /// LOC689540	0.22322	0.142189	similar to T03G11.6
1388704_at	---		---	-0.408879	0.142189	---
1398948_at	Rn.3474	246244	Tax1bp1	0.366099	0.142189	Tax1 (human T-cell leukemia virus type I) binding protein 1
1370817_at	Rn.16883	266758	Sec11l3	0.445891	0.142977	Sec11-like 3 (S. cerevisiae)
1384169_a_at	Rn.98555	296603	Vav2_predicted	-0.370643	0.142977	Vav2 oncogene (predicted)
1390281_a_at	Rn.25373	362810	Coq10a_predicted	-0.715481	0.142977	coenzyme Q10 homolog A (yeast) (predicted)
1369414_at	Rn.211988	114095	Stxbp3	-0.148699	0.14301	syntaxin binding protein 3
1386975_at	Rn.88597	81530	Pdk2	-0.593886	0.143273	pyruvate dehydrogenase kinase, isoenzyme 2
1386993_at	Rn.202949	29557	Myh7	0.154517	0.14336	myosin, heavy polypeptide 7, cardiac muscle, beta
1372625_at	Rn.41379	499076	LOC499076	-0.400564	0.143459	similar to protein phosphatase 1, regulatory subunit 12C
1376028_at	Rn.22437	303514	RGD1564778_predicted	-0.349254	0.143459	similar to RIKEN cDNA 4121402D02 (predicted)
1388096_at	Rn.44216	60427	Kitl	0.163032	0.143459	kit ligand
1387862_at	Rn.2502	25577	Ywhaq	-0.268377	0.143886	tyrosine 3-monooxygenase/tryptophan 5-monooxygenase activation protein, theta polypeptide
1398417_at	Rn.216489	316131	Fem1a	0.655638	0.143886	feminization 1 homolog a (C. elegans)
1371912_at	Rn.2855	362837	Ndufs7	0.267621	0.143962	NADH dehydrogenase (ubiquinone) Fe-S protein 7
1372450_at	---		---	-0.220616	0.144189	---
1376966_at	Rn.124042		---	-0.47647	0.144189	Transcribed locus
1387624_at	Rn.10845	83586	Usf1	0.265393	0.144234	upstream transcription factor 1
1372199_at	Rn.103380	298575	Pink1_predicted	-0.610485	0.144544	PTEN induced putative kinase 1 (predicted)
1373382_at	Rn.129142	298675	RGD1306324	0.225124	0.144599	similar to RER1 homolog
1369934_at	Rn.1893	64367	Ppib	0.428587	0.145269	peptidylprolyl isomerase B
1369743_a_at	Rn.7176	29659	P2rx4	0.415049	0.145325	purinergic receptor P2X, ligand-gated ion channel 4
1372596_at	Rn.102176	288518	RGD1311660_predicted	0.26742	0.145514	similar to RIKEN cDNA 1110007L15 (predicted)
1388335_at	Rn.104497	304983	Tagln2	0.27689	0.145514	transgelin 2
1379550_a_at	Rn.84872	246770	Gtf2ird1	-0.472197	0.145873	general transcription factor II I repeat domain-containing 1
1367525_at	Rn.25107	313591	Thrap3	0.20777	0.145909	thyroid hormone receptor associated protein 3
1370978_at	Rn.20374	29521	Scamp1	0.479658	0.145909	secretory carrier membrane protein 1
1376145_at	Rn.10607	192234	Eif2b5	0.101382	0.145909	eukaryotic translation initiation factor 2B, subunit 5 epsilon
1388542_at	Rn.201293		LOC292282 /// RGD1306660_predicted	0.222714	0.145909	similar to RIKEN cDNA 2010315L10 (predicted) /// similar to USE1-like protein (Hematopoietic stem/progenitor cells protein MDS032) (Putative MAPK-activating protein PM26) (Protein p31)
1375315_at	---		---	-0.751461	0.146595	---
1367475_at	Rn.60067	64465	Cdc42	0.189004	0.146919	cell division cycle 42 homolog (S. cerevisiae)
1371743_at	Rn.203102	303179	Guk1	0.318119	0.146919	guanylate kinase 1
1389667_at	Rn.202623	683897	LOC683897	0.323851	0.146919	similar to Protein C6orf203
1376607_a_at	Rn.12987	290811	RGD1310414	0.139449	0.147002	similar to hypothetical protein FLJ23263
1375146_at	Rn.55537	360636	RGD1306193	-0.151308	0.147011	similar to RIKEN cDNA 3010027G13
1390113_a_at	Rn.98804	303158	Larp1_predicted	0.305378	0.147011	La ribonucleoprotein domain family, member 1 (predicted)
1379429_at	Rn.16505		---	-0.187992	0.147364	Transcribed locus
1387019_at	Rn.66347	140608	Atp5i	0.286875	0.147584	ATP synthase, H+ transporting, mitochondrial F0 complex, subunit e
1368227_at	Rn.10140	60423	Slc28a2	0.426	0.147918	solute carrier family 28 (sodium-coupled nucleoside transporter), member 2
1374581_at	Rn.110990	362912	RGD1311835	0.24716	0.148227	similar to RIKEN cDNA 1110021N07
1374373_at	Rn.209227	287285	RGD1308066_predicted	0.229605	0.148293	similar to KIAA1960 protein (predicted)
1370063_at	Rn.17815	113984	Nr2f2	-0.325535	0.148441	nuclear receptor subfamily 2, group F, member 2
1372264_at	Rn.104376	362282	Pck1	-1.68012	0.148619	phosphoenolpyruvate carboxykinase 1
1367929_at	Rn.1231	25407	Cd59	-0.191517	0.148619	CD59 antigen
1368055_a_at	Rn.44161	60374	Lmna	0.648323	0.148619	lamin A
1371689_at	Rn.163742		---	-0.43817	0.148619	Transcribed locus
1372009_at	Rn.41002	313047	Yars	0.215318	0.148619	tyrosyl-tRNA synthetase
1374473_at	Rn.156197		---	-0.472529	0.148619	Transcribed locus
1374636_at	Rn.90858	310352	Phf17_predicted	-0.866427	0.148619	PHD finger protein 17 (predicted)
1389351_at	Rn.153995	367314	Lrrfip1	-0.277679	0.148619	leucine rich repeat (in FLII) interacting protein 1
1368173_at	Rn.43930	60373	Nol5	0.846642	0.148976	nucleolar protein 5
1371587_at	Rn.1123	362045	Map2k1ip1	0.388812	0.148976	mitogen-activated protein kinase kinase 1 interacting protein 1
1376446_at	Rn.34996	311430	MGC93707	0.259697	0.148976	similar to RIKEN cDNA D430028G21
1386919_at	Rn.203207	59088	Prl8a4	0.286467	0.148976	prolactin family 8, subfamily a, member 4
1374051_at	Rn.4227	300149	MGC114417	0.438975	0.149229	similar to hypothetical protein D15Ertd785e
1374849_at	Rn.23850	315879	Adamts7_predicted	-0.213668	0.149229	a disintegrin-like and metallopeptidase (reprolysin type) with thrombospondin type 1 motif, 7 (predicted)
1368844_at	Rn.11050	29734	Stch	0.433082	0.14927	stress 70 protein chaperone, microsome-associated, 60kD human homolog
1373491_at	---	684536	LOC684536	0.380022	0.14927	similar to Glucosylceramidase precursor (Beta-glucocerebrosidase) (Acid beta-glucosidase) (D-glucosyl-N-acylsphingosine glucohydrolase)
1376883_at	Rn.1266	295663	MGC93920	1.21384	0.149368	similar to RIKEN cDNA 1700048E23
1369492_at	Rn.48732	57300	Aadac	-0.61144	0.149421	arylacetamide deacetylase (esterase)
1374748_at	Rn.3684	287379	Shmt1	-0.413881	0.149421	serine hydroxymethyltransferase 1 (soluble)
1376747_at	Rn.201797		---	-0.27377	0.149421	Transcribed locus, moderately similar to XP_001091622.1 similar to membrane associated guanylate kinase, WW and PDZ domain containing 1 isoform c isoform 4 [Macaca mulatta]
1377524_at	---		---	0.261991	0.149421	---
1389519_at	Rn.137673	292766	Psmd8	0.33363	0.149421	proteasome (prosome, macropain) 26S subunit, non-ATPase, 8
1370311_at	Rn.9181	64514	Eif2b1	0.584202	0.149611	eukaryotic translation initiation factor 2B, subunit 1 alpha
1372036_at	Rn.14633	293505	Cd2bp2_predicted	0.35532	0.149629	CD2 antigen (cytoplasmic tail) binding protein 2 (predicted)
1392960_at	Rn.163104	287406	RGD1309906	0.249743	0.149629	similar to RIKEN cDNA 2310004I24 gene
1388685_at	---		---	-0.40628	0.149659	---
1371617_at	Rn.16918	365388	Psmd13_predicted	0.547617	0.150159	proteasome (prosome, macropain) 26S subunit, non-ATPase, 13 (predicted)
1373568_at	Rn.92595	307151	Pcgf4_predicted	-0.415469	0.150159	polycomb group ring finger 4 (predicted)
1371896_at	Rn.161715	288916	Gadd45gip1	0.427018	0.150527	growth arrest and DNA-damage-inducible, gamma interacting protein 1
1367593_at	Rn.37192	25545	Sepw1	-0.294425	0.150966	selenoprotein W, muscle 1
1372954_at	Rn.18889		---	0.159363	0.150966	Sprague-Dawley UV73 mRNA, partial sequence
1376427_a_at	Rn.17101	309312	Gldc_predicted	-0.527663	0.150966	glycine decarboxylase (predicted)
1386980_at	Rn.262	55939	Apom	-0.241562	0.15136	apolipoprotein M
1387201_at	Rn.6814	94196	Rnf138	0.197434	0.151616	ring finger protein 138
1387512_at	Rn.207206	64619	Zfp238	-0.432288	0.15198	zinc finger protein 238
1390068_at	Rn.21931	360610	Nfe2l1_predicted	0.42417	0.152103	nuclear factor, erythroid derived 2,-like 1 (predicted)
1390422_at	Rn.86175	306203	Pxk	0.501986	0.152103	PX domain containing serine/threonine kinase
1398872_at	Rn.103229		LOC683961 /// LOC684988 /// Rps13	0.198854	0.152103	ribosomal protein S13 /// similar to ribosomal protein S13
1371251_at	Rn.102781	298003	Galt	0.355765	0.152105	galactose-1-phosphate uridyl transferase
1373794_at	Rn.43384	308457	Egln2	0.239036	0.152334	EGL nine homolog 2 (C. elegans)
1371936_at	Rn.91523	287436	Eif4a1	0.3142	0.152613	eukaryotic translation initiation factor 4A1
1374177_at	Rn.15054	310784	Taf13_predicted	-0.416843	0.152613	TAF13 RNA polymerase II, TATA box binding protein (TBP)-associated factor (predicted)
1388917_at	Rn.10376	25485	Myo1d	-0.835166	0.152613	myosin ID
1398976_at	Rn.24948	54299	Ncor1	-0.471689	0.152613	nuclear receptor co-repressor 1
1389167_at	Rn.105886	296648	Mapkap1	0.378984	0.153482	mitogen-activated protein kinase associated protein 1
1368224_at	Rn.202939	24795	Serpina3n	-0.362635	0.153553	serine (or cysteine) peptidase inhibitor, clade A, member 3N
1374181_at	Rn.40449	302855	LOC302855	0.332513	0.153731	similar to heterogeneous nuclear ribonucleoprotein G - human
1379005_at	Rn.145597	499798	LOC499798	0.186226	0.153731	similar to ADP-ribosylation-like factor 6-interacting protein 6
1387776_at	Rn.10	56083	Tgm2	-0.659967	0.153731	transglutaminase 2, C polypeptide
1399148_s_at	Rn.105830	290637	Glt25d1_predicted	0.50045	0.153731	glycosyltransferase 25 domain containing 1 (predicted)
1371314_at	Rn.99540	25489	Nedd4a	-0.164765	0.154018	neural precursor cell expressed, developmentally down-regulated gene 4A
1371316_at	Rn.5998	29752	Fau	0.169291	0.154018	Finkel-Biskis-Reilly murine sarcoma virus (FBR-MuSV) ubiquitously expressed (fox derived) protein
1372098_at	Rn.7447	499755	RGD1561492_predicted	-0.460838	0.154018	similar to hypothetical protein MGC14141 (predicted)
1373923_at	Rn.16968		---	-0.388619	0.154018	Transcribed locus
1383126_at	Rn.11422	24185	Akt1	0.375437	0.154018	Thymoma viral proto-oncogene 1
1387111_at	Rn.7398	64157	Ddah1	-0.454231	0.154018	dimethylarginine dimethylaminohydrolase 1
1398768_at	Rn.3600	83712	Rbbp7	0.267836	0.154056	retinoblastoma binding protein 7
1374405_at	Rn.107690	362152	Hnrpa3	0.291446	0.154378	heterogeneous nuclear ribonucleoprotein A3
1367596_at	Rn.144566	27139	Rps26	0.272447	0.154609	ribosomal protein S26
1373465_at	Rn.17290	361352	Pqlc1	-0.403536	0.155289	PQ loop repeat containing 1
1372298_at	Rn.2459	298066	Txndc4	0.116893	0.155655	thioredoxin domain containing 4 (endoplasmic reticulum)
1372542_at	Rn.203756		---	-0.586369	0.155986	Transcribed locus
1377020_at	Rn.204067	116455	Atp6v0a2	0.356643	0.155986	ATPase, H+ transporting, lysosomal V0 subunit a isoform 2
1388815_at	Rn.138371	361502	Saps1_predicted	0.544635	0.155986	SAPS domain family, member 1 (predicted)
1389162_at	Rn.161843	297416	Hirip5_predicted	0.357139	0.155986	histone cell cycle regulation defective interacting protein 5 (predicted)
1371541_at	Rn.203004	288057	Mylk_predicted	-0.258095	0.156234	myosin, light polypeptide kinase (predicted)
1368570_at	Rn.137431	64047	Lrat	0.642151	0.1563	lecithin-retinol acyltransferase (phosphatidylcholine-retinol-O-acyltransferase)
1370360_at	Rn.22281	192229	RGD621352	0.41589	0.1563	similar to RIKEN cDNA 1500031L02
1386863_at	Rn.2024	24668	Ppp1ca	0.165819	0.1563	protein phosphatase 1, catalytic subunit, alpha isoform
1389157_at	Rn.164707	315121	Cdc42ep1_predicted	-0.319126	0.1563	CDC42 effector protein (Rho GTPase binding) 1 (predicted)
1398946_at	Rn.8846		LOC683012 /// LOC688912	0.434686	0.1563	similar to mitochondrial ribosomal protein S16
1374107_at	Rn.163124	282826	Elac2	0.289138	0.1566	elaC homolog 2 (E. coli)
1370855_at	Rn.106351	25307	Cst3	-0.380657	0.156753	cystatin C
1374491_at	Rn.103184	301045	Cmtm8	-0.378337	0.156775	CKLF-like MARVEL transmembrane domain containing 8
1376570_at	Rn.92645	294864	Cct5	0.332069	0.156775	chaperonin subunit 5 (epsilon)
1373426_at	Rn.34914	116590	Mapk1	-0.56205	0.157131	Mitogen activated protein kinase 1
1367892_at	Rn.88597	81530	Pdk2	-0.488686	0.157338	pyruvate dehydrogenase kinase, isoenzyme 2
1371860_at	Rn.1896	292640	RGD1305031	0.315724	0.157412	similar to RIKEN cDNA 1110059P08
1398790_at	Rn.1271	24672	Ppp2ca	0.329216	0.157412	protein phosphatase 2 (formerly 2A), catalytic subunit, alpha isoform
1374945_at	Rn.54722	314462	RGD1359191	0.902641	0.157913	GCD14/PCMT domain containing protein RGD1359191
1388119_at	Rn.202378		LOC364506 /// LOC684137 /// RGD1566284_predicted	0.471487	0.157913	similar to heterogeneous nuclear ribonucleoprotein A3 /// similar to heterogeneous nuclear ribonucleoprotein A3 (predicted) /// similar to regulator of G-protein signalling like 1
1367491_at	Rn.103083	362170	Api5_predicted	0.262352	0.157967	apoptosis inhibitor 5 (predicted)
1373420_at	Rn.8455	300447	MGC94704	0.262992	0.15805	evolutionarily conserved signaling intermediate in Toll pathway
1388766_at	Rn.24607	288150	Mtx2	-0.275012	0.15805	metaxin 2
1398321_a_at	Rn.11218	25683	Col12a1	0.136511	0.15805	procollagen, type XII, alpha 1
1388615_at	Rn.106321	295347	Rap1a	-0.336092	0.158415	RAS-related protein 1a
1367479_at	Rn.17615		LOC687899 /// LOC691534	0.142972	0.158443	similar to nucleolar protein family A, member 3
1377498_at	Rn.104557	362015	Ampd2	-0.387301	0.158443	adenosine monophosphate deaminase 2 (isoform L)
1389355_at	Rn.8590	498256	Ier5	1.46038	0.1585	immediate early response 5
1388641_at	Rn.55532	288259	Gart	1.07102	0.158954	phosphoribosylglycinamide formyltransferase
1389634_at	Rn.198180	295500	Metap1_predicted	0.139326	0.15902	methionyl aminopeptidase 1 (predicted)
1387887_at	Rn.108039	65043	Rpl14	0.225225	0.15912	ribosomal protein L14
1373287_at	Rn.18505	500200	RGD1561512_predicted	0.686702	0.159207	similar to bHLH factor Math6 (predicted)
1377513_at	Rn.41149		---	0.203833	0.159207	Transcribed locus
1389548_at	Rn.17173	362474	Adhfe1	-0.330279	0.159207	alcohol dehydrogenase, iron containing, 1
1390647_at	Rn.18302		---	-0.561562	0.159207	Transcribed locus
1370295_at	Rn.6236	191575	Nme1	0.71179	0.159596	expressed in non-metastatic cells 1
1372548_at	Rn.21150		---	0.655089	0.159596	Transcribed locus, moderately similar to XP_001100653.1 similar to cryptochrome 1 (photolyase-like) [Macaca mulatta]
1373313_at	Rn.20802		---	-0.227007	0.159596	Transcribed locus
1390228_at	Rn.31695		---	-0.557826	0.159596	Transcribed locus, moderately similar to XP_001071146.1 similar to Dermatopontin precursor (Tyrosine-rich acidic matrix protein) (TRAMP) (Early quiescence protein 1) (EQ-1) [Rattus norvegicus]
1390050_at	Rn.203162		LOC680692 /// LOC682869	-0.75759	0.159696	similar to Golgi phosphoprotein 2 (Golgi membrane protein GP73)
1373600_at	Rn.14826	300173	LOC300173	-0.359598	0.159837	Similar to CG9996-PA
1388626_at	Rn.137483	296162	RGD1309979_predicted	0.261593	0.159837	similar to chromosome 20 open reading frame 116 (predicted)
1399065_at	Rn.201337	503214	RGD1561222_predicted	-0.332644	0.159837	Similar to RNA binding protein with multiple splicing 2 (predicted)
1372369_at	Rn.1105	361732	Tmem109	-0.347848	0.159971	transmembrane protein 109
1398461_at	---		---	0.119508	0.159971	---
1372024_at	Rn.23401		---	-0.571571	0.160083	Transcribed locus
1371297_at	---	296596	Rpl7a_predicted	0.18413	0.160353	ribosomal protein L7a (predicted)
1368253_at	Rn.33890	25257	Gamt	-0.459722	0.160533	guanidinoacetate methyltransferase
1370959_at	Rn.3247	84032	Col3a1	0.560134	0.160533	procollagen, type III, alpha 1
1371580_at	Rn.36741	293939	Spfh1_predicted	-0.333139	0.160533	SPFH domain family, member 1 (predicted)
1372120_at	Rn.18210	300968	Ube1dc1	0.160919	0.160533	ubiquitin-activating enzyme E1-domain containing 1
1373366_at	Rn.99241	293721	Ganab_predicted	-0.215756	0.160533	alpha glucosidase 2 alpha neutral subunit (predicted)
1383321_at	Rn.144004	288617	Tpst1	-0.571041	0.160533	tyrosylprotein sulfotransferase 1
1390240_at	Rn.25146		---	-0.513639	0.160533	Transcribed locus
1390326_at	Rn.206912	305843	Ang1	-0.378335	0.160533	angiogenin, ribonuclease A family, member 1
1390716_at	Rn.23254		---	0.193197	0.160533	Transcribed locus
1371422_at	Rn.6961	317413	Morf4l2	0.274865	0.160766	mortality factor 4 like 2
1375120_at	Rn.22987	291023	Id4	-0.604913	0.161287	inhibitor of DNA binding 4
1388934_at	Rn.14968	296159	Vps16	0.4144	0.161516	vacuolar protein sorting 16 (yeast)
1373479_at	Rn.6866	24674	Ppp3ca	-0.43722	0.161612	Protein phosphatase 3, catalytic subunit, alpha isoform
1387652_at	Rn.45029	25700	Ide	0.191466	0.161708	insulin degrading enzyme
1376164_at	Rn.67035	290666	Sf4	0.266013	0.162153	splicing factor 4
1375245_at	Rn.4108	117281	Ppp2r1a	0.320527	0.162178	protein phosphatase 2 (formerly 2A), regulatory subunit A (PR 65), alpha isoform
1388148_a_at	Rn.10293	116565	Lrpap1	0.282362	0.162178	low density lipoprotein receptor-related protein associated protein 1
1367808_at	Rn.3792	64372	Timm8b	0.168891	0.162293	translocase of inner mitochondrial membrane 8 homolog b (yeast)
1371820_at	Rn.41045	308796	Mesdc2	0.233523	0.162293	mesoderm development candiate 2
1370306_at	Rn.7844	64460	Pex14	0.214233	0.1623	peroxisomal biogenesis factor 14
1389507_at	Rn.72824	291553	Nedd4l	0.165081	0.162714	neural precursor cell expressed, developmentally down-regulated 4-like
1373469_at	Rn.767		---	0.510559	0.162798	Transcribed locus
1375536_at	Rn.102078	29419	Numb	-0.212888	0.162891	Numb gene homolog (Drosophila)
1372267_at	Rn.13415	296651	Psmd5_predicted	0.498623	0.163179	proteasome (prosome, macropain) 26S subunit, non-ATPase, 5 (predicted)
1368486_at	Rn.9791	84021	Irs3	2.73747	0.163476	insulin receptor substrate 3
1388303_at	Rn.144702	287417	Rpl26	0.153012	0.163476	ribosomal protein L26
1388831_at	Rn.39351	116501	Slc9a3r2	-0.70118	0.163476	Solute carrier family 9 (sodium/hydrogen exchanger), isoform 3 regulator 2
1369675_at	Rn.89152	81678	Itpr2	0.461321	0.163964	inositol 1,4,5-triphosphate receptor 2
1371968_at	Rn.104707	362884	Tmbim4	0.201729	0.164362	transmembrane BAX inhibitor motif containing 4
1370129_at	Rn.162539	154968	Mgea5	-0.317539	0.164907	meningioma expressed antigen 5 (hyaluronidase)
1371516_at	Rn.32535	361070	Xpo7	-0.0965759	0.16497	exportin 7
1373821_at	Rn.16711	294698	Slc30a5_predicted	0.532716	0.16497	solute carrier family 30 (zinc transporter), member 5 (predicted)
1373983_at	Rn.79033	360807	LOC360807	-0.306637	0.16497	LOC360807
1374485_at	Rn.202614		---	-0.325581	0.16497	Transcribed locus
1386949_a_at	Rn.5840	64520	Mta1	-0.228952	0.16497	metastasis associated 1
1387411_at	Rn.126653	360302	Ptprk	0.212946	0.16497	protein tyrosine phosphatase, receptor type, K, extracellular region
1389682_at	Rn.207183	360994	RGD1309120	-0.572784	0.16497	similar to RIKEN cDNA 2510006C20
1394290_at	Rn.25146		---	-0.376407	0.16497	Transcribed locus
1398998_at	---		---	-0.556823	0.16497	---
1368614_at	Rn.144656	171078	Mlxipl	0.375667	0.165139	MLX interacting protein-like
1367672_at	Rn.2082	79244	Hsd17b4	-0.35913	0.165333	hydroxysteroid (17-beta) dehydrogenase 4
1388371_at	Rn.104417	300445	Prkcsh_predicted	0.209421	0.165333	protein kinase C substrate 80K-H (predicted)
1390591_at	Rn.16357	266730	Slc17a3	0.382029	0.165333	solute carrier family 17 (sodium phosphate), member 3
1387876_at	Rn.54486	25126	Stat5b	0.256904	0.165428	signal transducer and activator of transcription 5B
1389176_at	Rn.60475	309008	Inpp5f_predicted	-0.394299	0.165586	inositol polyphosphate-5-phosphatase F (predicted)
1372578_at	Rn.12314	25009	Vars2	0.101276	0.165751	valyl-tRNA synthetase 2
1371741_at	Rn.32312	294010	Actr1a_predicted	0.245213	0.166287	ARP1 actin-related protein 1 homolog A (yeast) (predicted)
1387521_at	Rn.206228	64031	Pdcd4	-0.308751	0.166446	programmed cell death 4
1370186_at	Rn.13686	24967	Psmb9	0.607204	0.166891	proteosome (prosome, macropain) subunit, beta type 9
1387480_at	Rn.65930	29492	Notch2	0.884313	0.166891	notch gene homolog 2 (Drosophila)
1373825_at	Rn.103930	314717	Scyl2_predicted	0.340867	0.167286	SCY1-like 2 (S. cerevisiae) (predicted)
1374463_at	---		LOC499022 /// LOC684079	-0.457309	0.167388	similar to quaking homolog, KH domain RNA binding isoform HQK-6 /// similar to quaking homolog, KH domain RNA binding isoform HQK-5
1374387_at	Rn.64512	66028	Arl6ip5	0.298461	0.167552	ADP-ribosylation factor-like 6 interacting protein 5
1374857_at	Rn.15522	499709	LOC499709	0.523157	0.167552	similar to nucleolar protein family A, member 1
1375189_at	Rn.17092	296570	Edf1_predicted	0.193527	0.167552	endothelial differentiation-related factor 1 (predicted)
1377049_at	Rn.162643	246246	Ntel1	-0.838891	0.167552	neuropathy target esterase like 1
1386916_at	Rn.35934	50655	Aco1	0.399242	0.167552	aconitase 1
1387936_at	---	361510	Sult2a2_predicted	0.171318	0.167552	sulfotransferase family 2A, dehydroepiandrosterone (DHEA)-preferring, member 2 (predicted)
1389967_at	Rn.3366	293551	Arl6ip1	-0.341401	0.167552	ADP-ribosylation factor-like 6 interacting protein 1
1371493_at	Rn.203799		---	-0.292983	0.167636	Transcribed locus
1388526_at	---	681913	LOC681913	-0.295479	0.167644	similar to Maleylacetoacetate isomerase (MAAI) (Glutathione S-transferase zeta 1) (GSTZ1-1)
1371854_at	---		---	-0.847517	0.168001	---
1374329_at	Rn.164921		---	-0.428917	0.168001	Transcribed locus
1374582_at	Rn.9317	364410	Kctd9_predicted	-0.623037	0.168001	potassium channel tetramerisation domain containing 9 (predicted)
1389709_at	Rn.117293	499900	LOC499900	0.391671	0.168001	similar to Zinc finger protein 133
1368239_at	Rn.87059	89787	Lrp3	-0.683173	0.168047	low density lipoprotein receptor-related protein 3
1374244_at	---		---	0.942115	0.168047	---
1375651_at	---		---	-0.0893688	0.168047	---
1398355_at	---		LOC499884 /// LOC679906	-0.471186	0.168047	similar to transient receptor potential phospholipase C interacting kinase /// similar to Transient receptor potential cation channel subfamily M member 7 (Long transient receptor potential channel 7) (LTrpC7) (Channel-kinase 1) (Transient receptor potent
1368132_at	Rn.7819	170842	Tob1	-0.582377	0.168311	transducer of ErbB-2.1
1399013_at	Rn.159742	296049	RGD1310905_predicted	0.236801	0.168311	similar to RIKEN cDNA 2610318K02 (predicted)
1373053_at	---		---	0.233581	0.168568	---
1375638_at	Rn.203035	316384	Sdpr	-0.274003	0.168568	serum deprivation response protein
1375848_at	Rn.1100	296851	Pon2	0.263469	0.168568	paraoxonase 2
1376087_at	Rn.28889	360632	RGD1561189_predicted	0.407334	0.168568	similar to RIKEN cDNA 1300010M03 (predicted)
1377069_at	---		---	-0.169892	0.168568	---
1390661_at	Rn.203846		---	0.584695	0.168568	Transcribed locus
1398962_at	Rn.15712	299617	RGD1359682	0.236377	0.168568	uncharacterized protein family UPF0227 member RGD1359682
1367802_at	Rn.4636	29517	Sgk	1.31403	0.168667	serum/glucocorticoid regulated kinase
1374752_at	Rn.18295		---	-0.939299	0.168803	Transcribed locus
1383577_at	Rn.95109		---	0.357703	0.168803	Transcribed locus
1390274_at	Rn.205178	289392	Plxna2_predicted	-0.545019	0.169272	plexin A2 (predicted)
1368314_at	Rn.22410	81716	Ggcx	0.370482	0.169344	gamma-glutamyl carboxylase
1399050_at	Rn.9047	289276	Adss_predicted	-0.190921	0.169582	adenylosuccinate synthetase, non muscle (predicted)
1370256_at	Rn.6575	58868	Fzd1	0.781294	0.169622	frizzled homolog 1 (Drosophila)
1372828_at	Rn.23802	361286	Msrb2	0.296408	0.169622	methionine sulfoxide reductase B2
1388517_at	Rn.3831	287962	Mrpl40	0.26198	0.170783	mitochondrial ribosomal protein L40
1377938_at	Rn.94991	302941	RGD1359443	0.570302	0.170859	hypothetical LOC302941
1370522_at	Rn.11225	24953	Gcgr	-0.285596	0.171002	glucagon receptor
1389905_at	---		---	-0.959382	0.171272	---
1375642_at	Rn.20766	81816	Ube2b	-0.173217	0.171383	ubiquitin-conjugating enzyme E2B, RAD6 homolog (S. cerevisiae)
1382892_a_at	---		---	0.433986	0.171383	---
1398898_at	Rn.203884		---	0.312928	0.171383	Transcribed locus, weakly similar to XP_529634.1 hypothetical protein XP_529634 [Pan troglodytes]
1373258_at	Rn.25087	361704	Ctsf	-0.472731	0.171833	cathepsin F
1373921_at	Rn.202613	684538	LOC684538	-0.35401	0.171833	similar to enoyl Coenzyme A hydratase domain containing 3
1386884_at	Rn.2782	65164	Htra1	-0.443753	0.171833	HtrA serine peptidase 1
1388132_at	Rn.54645	252855	Sfpq	0.804486	0.171833	splicing factor proline/glutamine rich (polypyrimidine tract binding protein associated)
1399011_at	Rn.35643	304343	Cops6_predicted	0.297288	0.171863	COP9 (constitutive photomorphogenic) homolog, subunit 6 (Arabidopsis thaliana) (predicted)
1367456_at	Rn.2778	81920	Ube2d3	-0.199671	0.17187	ubiquitin-conjugating enzyme E2D 3 (UBC4/5 homolog, yeast)
1368026_at	Rn.29462	171073	Hdgfrp2	0.269085	0.17187	hepatoma-derived growth factor, related protein 2
1371967_at	Rn.101972	293754	Mrpl16	0.34888	0.17187	mitochondrial ribosomal protein L16
1373496_at	Rn.101798	296988	MGC94941	0.0775577	0.17187	similar to Mkrn1 protein
1374633_at	Rn.23149		---	-0.128985	0.17187	Transcribed locus
1390850_at	Rn.101967	298199	Adfp	0.5492	0.17187	Adipose differentiation related protein
1374866_at	---		---	0.166903	0.172063	---
1388976_at	Rn.13809	297388	RGD1305975_predicted	0.945667	0.172225	similar to BolA domain-containing protein like (11.4 kD) (1P25) (predicted)
1371658_at	Rn.6292	361425	Cox4nb	0.325317	0.172606	COX4 neighbor
1388780_at	Rn.2055	307861	Terf2ip	0.401679	0.172753	telomeric repeat binding factor 2, interacting protein
1367723_a_at	Rn.11228	58838	Lnk	-0.2215	0.173463	linker of T-cell receptor pathways
1371544_at	Rn.7881		LOC678886 /// LOC681415	0.331859	0.173522	similar to Enhancer of rudimentary homolog
1386894_at	Rn.102058	63868	Hspd1	0.302393	0.173522	heat shock protein 1 (chaperonin)
1371626_at	Rn.68	363707	Srp68_predicted	0.387365	0.173699	signal recognition particle 68 (predicted)
1387926_at	Rn.18741	114100	Sc5d	-0.620108	0.173699	sterol-C5-desaturase (fungal ERG3, delta-5-desaturase) homolog (S. cerevisae)
1389442_at	Rn.21790		---	-0.377495	0.173699	Transcribed locus
1367763_at	Rn.4054	25014	Acat1	-0.288067	0.174101	acetyl-coenzyme A acetyltransferase 1
1386838_at	Rn.209981	315665	RGD1311251	0.142844	0.174751	similar to RIKEN cDNA 4930550C14
1389581_at	Rn.106849	361749	RGD1311155	-1.6806	0.174751	similar to RIKEN cDNA 9230117N10
1371783_at	Rn.103178	290549	LOC290549	0.194031	0.174813	heat shock protein
1374065_at	Rn.205417		---	0.205975	0.175128	Transcribed locus
1374431_at	Rn.1431	685232	LOC685232	0.21889	0.175256	similar to ATPase, H+ transporting, V1 subunit A, isoform 1
1368775_at	Rn.107259	171090	Giot1	0.19693	0.175271	gonadotropin inducible ovarian transcription factor 1
1373369_at	Rn.1712		---	-0.597885	0.175448	Transcribed locus
1398326_at	Rn.2281	361824	MGC105647	-0.153741	0.175714	similar to Nur77 downstream protein 2
1369255_at	Rn.9758	25663	Il1r1	0.702705	0.17595	interleukin 1 receptor, type I
1375088_at	Rn.154299		---	0.0710292	0.17595	Transcribed locus
1368232_at	Rn.6995	81727	Mvk	-0.32718	0.17619	mevalonate kinase
1374595_at	Rn.75288	309512	Tnks2_predicted	-0.293923	0.176437	tankyrase, TRF1-interacting ankyrin-related ADP-ribose polymerase 2 (predicted)
1387780_at	Rn.3904	84026	Dnaja2	0.351432	0.176437	DnaJ (Hsp40) homolog, subfamily A, member 2
1375847_at	Rn.16063	363129	Nudt16_predicted	-0.495394	0.176831	nudix (nucleoside diphosphate linked moiety X)-type motif 16 (predicted)
1376193_at	Rn.16652		---	0.17843	0.176967	Transcribed locus, strongly similar to XP_001005117.1 hypothetical protein [Mus musculus]
1371295_at	Rn.103133	122772	Rps20	0.221688	0.177062	ribosomal protein S20
1373385_at	Rn.154543		---	0.145486	0.177062	Transcribed locus
1368280_at	Rn.203177	25423	Ctsc	-0.436481	0.177221	cathepsin C
1370740_at	Rn.37467	297666	Klra5	0.278723	0.177221	killer cell lectin-like receptor, subfamily A, member 5
1371249_at	Rn.101044	289754	Xbp1	0.731925	0.177838	X-box binding protein 1
1371949_at	Rn.96215	363232	Bzw1	-0.137662	0.177838	basic leucine zipper and W2 domains 1
1372109_at	---		---	0.384144	0.177838	---
1367932_at	Rn.5106	29637	Hmgcs1	-0.967735	0.178327	3-hydroxy-3-methylglutaryl-Coenzyme A synthase 1
1369148_at	Rn.9660	24817	Tcf1	-0.179872	0.178327	transcription factor 1
1370148_at	Rn.10950	24464	Hp	0.132662	0.178327	haptoglobin
1371182_at	Rn.91199	54314	Tpo	0.143921	0.178327	Thyroid peroxidase
1374863_at	Rn.13092	362662	RGD1562168_predicted	0.0948973	0.178327	similar to retinoid binding protein 7 (predicted)
1398315_at	Rn.27505	245981	Rpl15	0.173078	0.178327	ribosomal protein L15
1387888_at	Rn.109735	81772	Rps9	0.187657	0.179225	ribosomal protein S9
1371079_at	Rn.33323	289211	Fcgr2b	-0.268104	0.179232	Fc receptor, IgG, low affinity IIb
1368356_a_at	Rn.22516	80897	Arts1	0.137713	0.179649	type 1 tumor necrosis factor receptor shedding aminopeptidase regulator
1372090_at	Rn.197759		LOC362131 /// RGD1560395_predicted	0.402528	0.179649	similar to RIKEN cDNA 1700108M19 (predicted) /// similar to MAX protein isoform b
1388779_at	Rn.14669	246279	Zfp180	0.365363	0.179863	zinc finger protein 180
1377027_at	Rn.216534		---	0.135819	0.180021	Transcribed locus
1388153_at	Rn.6215	25288	Acsl1	-0.299077	0.180261	acyl-CoA synthetase long-chain family member 1
1368042_a_at	Rn.170058		Hmgb1 /// LOC678705 /// LOC679451 /// LOC679571 /// LOC680054 /// LOC680765 /// LOC680968 /// LOC681718 /// LOC685520 /// RGD1562312_predicted /// RGD1563012_predicted /// RGD1563786_predicted	-0.347223	0.180268	high mobility group box 1 /// similar to High mobility group protein 1 (HMG-1) (predicted) /// similar to Hmgb1 protein (predicted) /// hypothetical protein LOC678705 /// similar to High mobility group protein 1 (HMG-1) (High mobility group protein B1) (A
1374266_at	Rn.115356	307481	Pcdh1_predicted	-0.543626	0.180268	Protocadherin 1 (cadherin-like 1) (predicted)
1375185_at	Rn.203234	308939	Ipo7_predicted	-0.183361	0.180268	importin 7 (predicted)
1375641_at	Rn.110752		Arpc5l /// RGD1560362_predicted	0.425793	0.180268	actin related protein 2/3 complex, subunit 5-like /// similar to actin related protein 2/3 complex, subunit 5-like (predicted)
1377135_at	---		---	0.518021	0.180576	---
1371585_at	Rn.72491	24420	Gspt1	0.338526	0.180903	G1 to S phase transition 1
1387284_at	Rn.10586	65135	Dpys	-0.282036	0.181071	dihydropyrimidinase
1375254_at	Rn.24337	313139	Slc35a1_predicted	0.4235	0.182009	solute carrier family 35 (CMP-sialic acid transporter), member 1 (predicted)
1371404_at	Rn.95954	300253	Eif4b	-0.447767	0.182028	eukaryotic translation initiation factor 4B
1389308_at	Rn.14603	360734	Dnajb11	0.378975	0.182195	DnaJ (Hsp40) homolog, subfamily B, member 11
1388338_at	Rn.24600	362102	Ppp2r4_predicted	-0.182759	0.182929	protein phosphatase 2A, regulatory subunit B (PR 53) (predicted)
1388672_at	Rn.9024		---	-0.353818	0.182929	Transcribed locus
1399131_at	Rn.201796	683519	LOC683519	0.528584	0.182929	similar to ribosomal protein, mitochondrial, S22
1376035_at	Rn.64438	362768	Ttc7b_predicted	-0.451295	0.183117	tetratricopeptide repeat domain 7B (predicted)
1375131_at	Rn.4182	295922	Mtch2_predicted	-0.136958	0.183363	mitochondrial carrier homolog 2 (C. elegans) (predicted)
1398858_at	Rn.29909	287984	Psmd2	0.303242	0.183363	proteasome (prosome, macropain) 26S subunit, non-ATPase, 2
1372782_a_at	Rn.104557	362015	Ampd2	-0.988608	0.183424	adenosine monophosphate deaminase 2 (isoform L)
1372764_at	Rn.101864		LOC687565 /// LOC689601	0.14813	0.183533	similar to density-regulated protein
1371717_at	---		---	0.28459	0.183824	---
1372837_at	Rn.40475		---	0.376648	0.184409	Transcribed locus
1370323_at	Rn.9490	64517	Thop1	0.584765	0.184468	thimet oligopeptidase 1
1370493_a_at	Rn.198480		Lilrb3 /// LOC683446 /// LOC683463 /// LOC690948 /// LOC690955 /// RGD1562625_predicted	0.247408	0.184468	leukocyte immunoglobulin-like receptor, subfamily B (with TM and ITIM domains), member 3 /// similar to killer activatory receptor-like protein p91D (predicted) /// similar to paired-Ig-like receptor A11 /// similar to paired-Ig-like receptor B
1371944_at	Rn.163186	363836	Ube2l3_predicted	0.310954	0.184468	ubiquitin-conjugating enzyme E2L 3 (predicted)
1388158_at	Rn.202950	114612	Bat1a	0.238857	0.184468	HLA-B-associated transcript 1A
1388251_at	Rn.1388	84006	Prkci	-0.41864	0.184468	protein kinase C, iota
1370808_at	Rn.35994	25035	Cyb5r3	-0.48466	0.184792	cytochrome b5 reductase 3
1375626_at	Rn.209195		---	0.163998	0.185789	Transcribed locus
1372816_at	Rn.49278		---	-0.692549	0.186198	Transcribed locus
1373797_at	Rn.72927	300993	Hyal3	-0.538963	0.186198	hyaluronoglucosaminidase 3
1374612_at	Rn.22363	307745	Papd5_predicted	-0.527882	0.186198	PAP associated domain containing 5 (predicted)
1375635_at	Rn.1619		---	-0.652199	0.186198	Transcribed locus
1387550_a_at	Rn.10157	54302	Slc14a2	0.126746	0.186198	solute carrier family 14 (urea transporter), member 2
1391839_at	Rn.9217		---	0.204987	0.186198	Transcribed locus
1367546_at	Rn.126526	309440	Mrpl43_predicted	0.247011	0.186227	mitochondrial ribosomal protein L43 (predicted)
1387958_at	Rn.10030	171516	Akr1c18	-0.758565	0.186227	aldo-keto reductase family 1, member C18
1374144_at	Rn.7993		---	-0.357229	0.186673	Transcribed locus
1374601_at	Rn.23305	360697	Ifngr2_predicted	0.273022	0.186673	interferon gamma receptor 2 (predicted)
1390519_at	Rn.167279	292622	Gltscr1_predicted	0.412835	0.186673	glioma tumor suppressor candidate region gene 1 (predicted)
1398853_at	Rn.94551	29676	Psmb3	0.423836	0.187025	proteasome (prosome, macropain) subunit, beta type 3
1377105_at	Rn.1772	246282	Zfp91	0.214357	0.187071	zinc finger protein 91
1371871_at	Rn.11021	25530	Rab12	-0.770474	0.187472	RAB12, member RAS oncogene family
1375708_at	Rn.53800	298101	Col27a1	0.1433	0.187472	Procollagen, type XXVII, alpha 1
1389908_at	Rn.160119		---	-0.277485	0.187472	Transcribed locus
1375700_at	Rn.23143	303792	Klhl22_predicted	0.292275	0.187891	kelch-like 22 (Drosophila) (predicted)
1370149_at	Rn.44300	24210	Asgr1	-0.215181	0.188034	asialoglycoprotein receptor 1
1369653_at	Rn.9954	81810	Tgfbr2	-0.17502	0.188331	transforming growth factor, beta receptor II
1371651_at	Rn.6985		LOC681059 /// LOC688199	0.240245	0.188331	similar to Vacuolar protein sorting protein 25 (ELL-associated protein of 20 kDa)
1372522_at	Rn.106929	290912	RGD1310061	0.128687	0.188331	similar to hypothetical protein FLJ10154
1376833_at	Rn.102748	313021	RGD1304793_predicted	0.29743	0.188331	similar to hypothetical protein DKFZp564D0478 (predicted)
1377033_at	Rn.15774	287527	Serpinf2	-0.170908	0.188331	serine (or cysteine) peptidase inhibitor, clade F, member 2
1389133_at	Rn.7189	298786	Slc30a6_predicted	0.267797	0.188733	solute carrier family 30 (zinc transporter), member 6 (predicted)
1388076_at	Rn.203108	246303	Serbp1	0.227466	0.189067	Serpine1 mRNA binding protein 1
1398900_at	Rn.2038	362504	Dctn3_predicted	0.198322	0.18912	dynactin 3 (predicted)
1374919_at	Rn.103272	89809	Recc1	0.575582	0.189665	replication factor C 1
1388430_at	Rn.2864	292888	Ptov1	0.2416	0.189967	prostate tumor over expressed gene 1
1372834_at	Rn.25893	360834	Vps4b	-0.200895	0.190087	vacuolar protein sorting 4b (yeast)
1367927_at	Rn.29754	25344	Phb	0.301261	0.190232	prohibitin
1371469_at	Rn.11041	64152	Chp	-0.438256	0.190232	calcium binding protein p22
1370378_at	Rn.40255	65262	Atp5a1	0.18561	0.190573	ATP synthase, H+ transporting, mitochondrial F1 complex, alpha subunit, isoform 1
1387420_at	Rn.162115	83718	Clic4	-0.426352	0.190573	chloride intracellular channel 4
1367595_s_at	Rn.1868	24223	B2m	-0.102538	0.190678	beta-2 microglobulin
1372259_at	Rn.25099	306817	Dek	-0.160575	0.190931	DEK oncogene (DNA binding)
1373613_at	Rn.32236	300191	LOC300191	0.370685	0.19106	similar to RIKEN cDNA 4930570C03
1371605_at	Rn.86466	299739	Ndufa12_predicted	0.279365	0.19128	NADH dehydrogenase (ubiquinone) 1 alpha subcomplex, 12 (predicted)
1372747_at	Rn.13642	29502	Slc20a2	-0.411179	0.19141	solute carrier family 20, member 2
1372755_at	Rn.103382	362911	Mal2	0.688424	0.19141	mal, T-cell differentiation protein 2
1390429_at	Rn.165598		---	0.649249	0.191557	Transcribed locus
1367706_at	Rn.54594	83529	Vdac1	0.179426	0.191852	voltage-dependent anion channel 1
1388111_at	Rn.54384	25043	Eln	0.301452	0.191924	elastin
1398915_at	Rn.7295	360776	RGD1309735_predicted	0.268098	0.192271	similar to CG14977-PA (predicted)
1371803_at	Rn.98783	282838	Gm2a	-0.303386	0.192282	GM2 ganglioside activator protein
1388488_at	Rn.203046	297455	Lsm3_predicted	0.309484	0.192282	LSM3 homolog, U6 small nuclear RNA associated (S. cerevisiae) (predicted)
1373112_at	Rn.162096	304285	RGD1306873	0.399642	0.192297	Similar to RIKEN cDNA 2210010N04 gene
1367645_at	Rn.6920	29286	Rps17	0.23813	0.193486	ribosomal protein S17
1378952_at	Rn.94772	303564	Tmem101	0.0649835	0.193486	transmembrane protein 101
1386951_at	Rn.100240	25488	Ndufa5	0.0832762	0.193486	NADH dehydrogenase (ubiquinone) 1 alpha subcomplex 5
1369701_at	Rn.1195	24538	Lipc	-0.293471	0.194854	lipase, hepatic
1371632_at	Rn.45957	501841	RGD1564490_predicted	-0.456266	0.194854	similar to Coronin, actin binding protein 1C (predicted)
1371792_at	---		---	-0.292421	0.194854	---
1374579_at	---	306238	RGD1560873_predicted	0.207599	0.194996	similar to RIKEN cDNA E230015L20 gene (predicted)
1398769_at	Rn.2819	29474	Coro1b	0.186815	0.195556	coronin, actin-binding protein, 1B
1398316_at	Rn.11148	288913	LOC288913	0.156346	0.195852	similar to LEYDIG CELL TUMOR 10 KD PROTEIN
1398875_at	Rn.92563	366277	Polr3k	0.538495	0.195852	polymerase (RNA) III (DNA directed) polypeptide K
1390439_at	Rn.64132	299864	Ebag9	-0.470369	0.196254	estrogen receptor-binding fragment-associated gene 9
1372607_at	Rn.203395	287125	Nubp2	0.194038	0.196904	nucleotide binding protein 2
1377093_at	Rn.16399		---	0.101613	0.197095	Transcribed locus
1389246_at	Rn.8685		---	0.313145	0.197424	Transcribed locus
1387077_at	Rn.112577	60336	Arpp19	0.29663	0.197636	cAMP-regulated phosphoprotein 19
1370160_at	Rn.25763	170751	Xpnpep1	0.313262	0.197892	X-prolyl aminopeptidase (aminopeptidase P) 1, soluble
1368063_a_at	Rn.48752	170956	Yt521	0.221165	0.198228	splicing factor YT521-B
1371312_at	Rn.108412	316643	Chchd2	0.200191	0.198526	coiled-coil-helix-coiled-coil-helix domain containing 2
1368018_at	Rn.6383	83536	Mkln1	-0.226747	0.199758	muskelin 1, intracellular mediator containing kelch motifs
1388683_at	Rn.2677	287429	RGD1559617_predicted	0.174665	0.199796	similar to hypothetical protein MGC14151 (predicted)
1371819_at	Rn.79863	84580	Hdac5	-0.521712	0.199933	histone deacetylase 5
1376155_at	Rn.115871	499507	RGD1561110_predicted	0.124171	0.200238	similar to hypothetical protein 2BE2121 - Chinese hamster (fragment) (predicted)
1389473_at	Rn.26828	306307	Rgr_predicted	0.310556	0.200707	retinal G protein coupled receptor (predicted)
1370979_at	Rn.137424	84473	Ddx20	0.499798	0.2008	DEAD/H (Asp-Glu-Ala-Asp/His) box polypeptide 20, 103kD
1373271_at	Rn.162083	363858	RGD1563971_predicted	0.204176	0.2008	similar to trafficking protein particle complex 5 (predicted)
1389303_at	Rn.198913	360659	Mif4gd	0.163295	0.2008	MIF4G domain containing
1374359_at	Rn.98992	362485	Ccne2_predicted	0.150003	0.20107	cyclin E2 (predicted)
1369502_a_at	Rn.67070		Amy1 /// Amy2 /// LOC499694	-0.447197	0.201333	amylase 1, salivary /// amylase 2, pancreatic /// similar to amylase 2, pancreatic
1389529_at	Rn.137163		---	-0.427136	0.201421	Transcribed locus
1373947_at	Rn.8396	289178	Dpt_predicted	0.474529	0.202469	dermatopontin (predicted)
1387860_at	Rn.6822	29154	Capn2	-0.283795	0.202591	calpain 2
1375378_at	---		LOC499022 /// LOC684079	-0.497971	0.203456	similar to quaking homolog, KH domain RNA binding isoform HQK-6 /// similar to quaking homolog, KH domain RNA binding isoform HQK-5
1368323_at	Rn.15795	29436	Tfpi	0.149256	0.204264	tissue factor pathway inhibitor
1368889_at	Rn.154408	65277	Vti1a	0.139828	0.205143	vesicle transport through interaction with t-SNAREs homolog 1A (yeast)
1370606_at	Rn.10217	25265	P2ry1	-0.789217	0.205258	purinergic receptor P2Y, G-protein coupled 1
1367991_at	Rn.22161	78947	Gcs1	0.344864	0.205444	glucosidase 1
1370867_at	Rn.1155	81667	Gnb2	0.122696	0.205772	guanine nucleotide binding protein, beta polypeptide 2
1367897_at	Rn.33319	25363	Acadvl	0.290539	0.205898	acyl-Coenzyme A dehydrogenase, very long chain
1367625_at	Rn.102157	81764	Rpl10	0.0747146	0.206208	ribosomal protein L10
1371606_at	Rn.105253	313020	Wdtc1_predicted	-0.198579	0.206208	WD and tetratricopeptide repeats 1 (predicted)
1372302_at	Rn.18772	311328	RGD1308697	0.306153	0.206208	similar to hypothetical protein FLJ10579
1388662_at	Rn.17619		---	0.66786	0.206208	Transcribed locus
1385807_at	Rn.22146	305408	Gpr125_predicted	-0.411705	0.206516	G protein-coupled receptor 125 (predicted)
1391485_at	---		---	-1.53319	0.206516	---
1367656_at	Rn.3846	85492	Psmb7	0.370895	0.206555	proteasome (prosome, macropain) subunit, beta type 7
1373976_at	Rn.135331	300146	RGD1563990_predicted	0.0907611	0.206603	similar to 8430411H09Rik protein (predicted)
1370547_at	Rn.11295	252922	Pzp	-0.196249	0.206843	pregnancy-zone protein
1375205_at	Rn.4126	301164	Pcaf	0.280924	0.206843	p300/CBP-associated factor
1388463_at	Rn.13429	300988	Tex264	-0.335153	0.207184	testis expressed gene 264 homolog (mouse)
1371718_at	Rn.29904	252891	Sra1	0.319791	0.207194	steroid receptor RNA activator 1
1389679_at	Rn.204577	500026	RGD1563612_predicted	-0.177315	0.207194	similar to testhymin (predicted)
1389685_at	Rn.6640	360764	Zfp655	0.163502	0.207284	zinc finger protein 655
1398343_at	Rn.196543	498996	LOC498996	-0.110898	0.207914	similar to DnaJ (Hsp40) homolog, subfamily A, member 4
1388374_at	---		---	0.516575	0.208224	---
1388617_at	Rn.22050	361239	Bphl	-0.46606	0.208224	biphenyl hydrolase-like (serine hydrolase, breast epithelial mucin-associated antigen)
1370241_at	Rn.1247	29298	Cyp2c7	0.216143	0.209297	cytochrome P450, family 2, subfamily c, polypeptide 7
1367876_at	Rn.14252	116458	Ipo13	0.321909	0.20932	importin 13
1380431_at	Rn.12947	290381	RGD1308772_predicted	-0.610452	0.20932	similar to KIAA0564 protein (predicted)
1387152_at	Rn.44867	58839	Nrbf2	0.657681	0.209743	nuclear receptor binding factor 2
1371652_at	Rn.14503		---	-0.559207	0.211294	Unknown mRNA sequence
1398865_at	Rn.3446	192356	Unc50	0.175222	0.211294	unc-50 homolog (C. elegans)
1370179_at	Rn.3560	170714	Dncl2a	0.0820281	0.211452	dynein, cytoplasmic, light chain 2A
1371028_at	Rn.11349	192152	Tgoln2	0.568076	0.211452	trans-golgi network protein 2
1372524_at	Rn.23273		---	0.678707	0.211574	Transcribed locus
1373529_at	Rn.164503		---	-0.433845	0.211574	Transcribed locus
1387904_at	Rn.16751	50560	Ihpk1	0.313518	0.211893	inositol hexaphosphate kinase 1
1384931_at	Rn.260	25654	Col11a1	0.129108	0.211949	procollagen, type XI, alpha 1
1388184_at	Rn.48709	170818	Icmt	0.779836	0.211991	isoprenylcysteine carboxyl methyltransferase
1388860_at	Rn.13421	287302	Mrpl22_predicted	0.448781	0.211991	mitochondrial ribosomal protein L22 (predicted)
1386313_x_at	Rn.98599	316412	Als2cr4_predicted	0.125031	0.212676	amyotrophic lateral sclerosis 2 (juvenile) chromosome region, candidate 4 (predicted)
1388983_at	Rn.8350	296050	RGD1305045_predicted	0.138434	0.212682	similar to hypothetical protein (predicted)
1370202_at	Rn.11377	24913	Hrasls3	-0.480054	0.212686	HRAS like suppressor 3
1374578_at	Rn.17879		---	0.363107	0.2134	Transcribed locus
1389509_at	Rn.46066	307527	Sap130_predicted	0.634	0.213734	Sin3A associated protein 130 (predicted)
1371582_at	Rn.137428	310612	Ilf2	0.387561	0.213782	interleukin enhancer binding factor 2
1374442_at	Rn.136718	288701	Sfrs9	0.0574408	0.213782	splicing factor, arginine/serine rich 9
1370897_at	Rn.49145	25244	Bckdha	-0.348517	0.214134	branched chain ketoacid dehydrogenase E1, alpha polypeptide
1371307_at	Rn.973	140661	Rplp1	0.271373	0.21422	ribosomal protein, large, P1
1372706_at	Rn.203067	294673	Hexb	-0.317445	0.214276	hexosaminidase B
1375107_at	---		---	-0.0554124	0.214514	---
1399007_at	Rn.146004		LOC678914 /// LOC690961	0.258082	0.214993	similar to component of oligomeric golgi complex 2
1391078_at	Rn.103272	89809	Recc1	1.11738	0.214996	replication factor C 1
1370032_at	Rn.35142	59114	Slc9a3r1	-0.409249	0.21504	solute carrier family 9 (sodium/hydrogen exchanger), isoform 3 regulator 1
1388476_at	Rn.162475	361655	Tial1	0.22094	0.215522	Tial1 cytotoxic granule-associated RNA binding protein-like 1
1388733_at	Rn.159939	304709	Bfar	0.154982	0.215595	bifunctional apoptosis regulator
1368516_at	Rn.18043	25167	Ptpra	0.181859	0.216063	protein tyrosine phosphatase, receptor type, A
1368720_at	Rn.1029	64206	Tdo2	-0.722565	0.216063	tryptophan 2,3-dioxygenase
1370150_a_at	Rn.81140	25357	Thrsp	1.10268	0.216063	thyroid hormone responsive protein
1386458_x_at	Rn.98623	362300	Centg3_predicted	0.0924155	0.216063	Centaurin, gamma 3 (predicted)
1387867_at	Rn.98155	64040	Aldh9a1	-0.28155	0.216063	aldehyde dehydrogenase family 9, subfamily A1
1390373_at	Rn.146857		---	0.101009	0.216063	Transcribed locus
1394347_at	Rn.198228	501069	LOC501069	0.307696	0.216063	similar to golgi autoantigen golgin subtype a4; tGolgin-1
1371296_at	Rn.3040	363061	Sdhd	0.101806	0.216133	succinate dehydrogenase complex, subunit D, integral membrane protein
1371733_at	Rn.138927	498234	RGD1565940_predicted	-0.151428	0.216133	similar to ADP-ribosylation factor-like 10B (predicted)
1388823_at	Rn.3305	288779	Rab5b_predicted	-0.250547	0.216133	RAB5B, member RAS oncogene family (predicted)
1371351_at	Rn.6228	360762	MGC112727	0.36119	0.216314	similar to RNA polymerase 1-3
1373574_at	Rn.6578	363886	RGD1307636_predicted	0.0769168	0.216314	similar to hypothetical protein MGC40499 (predicted)
1377407_at	Rn.35367	361637	RGD1309578	-1.10239	0.216314	similar to Aa2-174
1373195_at	Rn.100218	317385	Fus	0.399381	0.216423	fusion, derived from t(12;16) malignant liposarcoma (human)
1374864_at	Rn.103294	306141	Spry2	0.08636	0.216423	sprouty homolog 2 (Drosophila)
1375684_at	Rn.128560	24591	Neu1	0.263125	0.216501	neuraminidase 1
1376492_at	Rn.129828	302987	RGD1565247_predicted	-0.439932	0.216501	similar to chromosome 16 open reading frame 28 (predicted)
1375697_at	Rn.162140	304543	RGD1307736	0.71615	0.216722	similar to Hypothetical protein KIAA0152
1376126_at	Rn.147763		---	0.134334	0.216722	Transcribed locus
1387996_a_at	Rn.17691	114638	Hps1	0.0618493	0.216722	Hermansky-Pudlak syndrome 1 homolog (human)
1371868_at	Rn.1225	295334	Bcas2_predicted	0.216045	0.216724	breast carcinoma amplified sequence 2 (predicted)
1377496_at	Rn.98627	365407	RGD1305441	0.10752	0.216724	similar to RIKEN cDNA 5730453I16
1383241_at	Rn.70397	312705	C1r	0.499762	0.216724	complement component 1, r subcomponent
1387534_at	Rn.88630	25310	Cyct	0.113119	0.216724	cytochrome c, testis
1367550_a_at	Rn.198278	362545	Tm2d1_predicted	-0.381174	0.21714	TM2 domain containing 1 (predicted)
1373961_at	Rn.19101	304176	MGC95208	0.588979	0.21714	similar to 4930453N24Rik protein
1374335_at	Rn.8701	29300	Gata6	-0.41371	0.21714	GATA binding protein 6
1376659_at	Rn.13455	299008	Nubpl_predicted	0.147485	0.218231	nucleotide binding protein-like (predicted)
1370359_at	Rn.116361	24203	Amy1	-0.500388	0.218412	amylase 1, salivary
1371714_at	Rn.2688	361811	Srpk1	-0.351447	0.218439	Serine/arginine-rich protein specific kinase 1
1371932_at	Rn.5808	361137	RGD1309341	0.342962	0.218439	similar to hypothetical protein FLJ38482
1373474_at	Rn.198599	361980	RGD1565775	0.282246	0.218439	similar to RIKEN cDNA 2810403A07
1371657_at	Rn.198150	308508	Uble1b	0.239218	0.218733	ubiquitin-like 1 (sentrin) activating enzyme E1B
1371950_at	Rn.144513	302422	Pdzd11_predicted	0.570872	0.218733	PDZ domain containing 11 (predicted)
1376619_at	Rn.99077	313278	RGD1561090_predicted	-0.675177	0.218733	similar to protein tyrosine phosphatase, receptor type, D (predicted)
1388494_at	Rn.2237	306628	Col4a2_predicted	0.439344	0.218733	procollagen, type IV, alpha 2 (predicted)
1398802_at	Rn.2778	81920	Ube2d3	-0.214615	0.218733	ubiquitin-conjugating enzyme E2D 3 (UBC4/5 homolog, yeast)
1367724_a_at	Rn.789	94170	Atp6v0e1	-0.206783	0.219053	ATPase, H+ transporting, V0 subunit E isoform 1
1367995_at	Rn.3001	24248	Cat	-0.228977	0.219053	catalase
1371305_at	Rn.127774	26962	Rpl8	0.192586	0.219053	ribosomal protein L8
1389323_at	Rn.3698	363064	Wdr61	0.263369	0.219053	WD repeat domain 61
1387778_at	Rn.12964	155173	Sdf4	0.194553	0.219514	stromal cell derived factor 4
1376658_at	Rn.16844	363239	Raph1_predicted	-1.64776	0.219626	Ras association (RalGDS/AF-6) and pleckstrin homology domains 1 (predicted)
1390215_at	---		---	-0.0978188	0.220285	---
1399019_at	Rn.1831	364380	Abhd4_predicted	0.346412	0.220285	abhydrolase domain containing 4 (predicted)
1368075_at	Rn.48656	25055	Lip1	-0.414738	0.220413	lysosomal acid lipase 1
1368235_at	Rn.10340	171305	Clk3	0.275189	0.220443	CDC-like kinase 3
1370614_s_at	Rn.34414	54348	Stk39	-0.135875	0.220624	serine/threonine kinase 39, STE20/SPS1 homolog (yeast)
1373748_at	Rn.3111	312607	Pdzrn3_predicted	-0.712637	0.220624	PDZ domain containing RING finger 3 (predicted)
1387810_at	Rn.23467	117519	Keap1	0.381355	0.220703	Kelch-like ECH-associated protein 1
1373235_at	Rn.164160		---	-0.284407	0.221211	Transcribed locus
1375350_at	Rn.55239		---	-0.993916	0.221338	Transcribed locus
1383051_at	Rn.202606	363113	Syncrip	0.125941	0.221338	Synaptotagmin binding, cytoplasmic RNA interacting protein
1371035_at	Rn.195324	246299	Gtf3a	0.129415	0.221687	general transcription factor III A
1373035_at	---		---	1.10296	0.221687	---
1389068_at	Rn.163194	288498	Wipi2	0.22442	0.221687	WD repeat domain, phosphoinositide interacting 2
1370087_at	Rn.44916	65158	Rab2	0.165273	0.22226	RAB2, member RAS oncogene family
1370684_s_at	Rn.12130	501546	LOC501546	0.258787	0.22226	hypothetical protein LOC501546
1374883_at	Rn.12785	306490	Mtmr7_predicted	-0.397296	0.22226	myotubularin related protein 7 (predicted)
1371528_at	Rn.99789	290652	Fkbp8	0.349105	0.222588	FK506 binding protein 8
1382943_at	Rn.8628		Pcdhga1 /// Pcdhga10 /// Pcdhga11 /// Pcdhga12 /// Pcdhga2 /// Pcdhga3 /// Pcdhga5 /// Pcdhga7 /// Pcdhga8 /// Pcdhga9 /// Pcdhgb5 /// Pcdhgb7 /// Pcdhgc3	0.141895	0.222649	protocadherin gamma subfamily C, 3 /// protocadherin gamma subfamily A, 9 /// protocadherin gamma subfamily A, 11 /// protocadherin gamma subfamily A, 7 /// protocadherin gamma subfamily A, 5 /// protocadherin gamma subfamily A, 8 /// protocadherin gamma
1369031_at	Rn.20083	84388	Il18bp	0.334756	0.22287	interleukin 18 binding protein
1373178_at	Rn.40381		---	-0.357261	0.22287	Transcribed locus
1371258_at	Rn.98846	361969	Fga	-0.467763	0.222956	fibrinogen, alpha polypeptide
1371915_at	Rn.40405	363133	Pcbp4_predicted	-0.447978	0.222956	poly(rC) binding protein 4 (predicted)
1372823_at	Rn.198956		---	-0.360097	0.222956	Transcribed locus
1370014_at	Rn.33218	81803	Stx4a	0.187536	0.222976	syntaxin 4A (placental)
1398859_at	Rn.8515	64474	Hdlbp	0.318926	0.223323	high density lipoprotein binding protein
1372069_at	Rn.86207	309429	Ankrd15	-0.734329	0.223503	ankyrin repeat domain 15
1387127_at	Rn.53846	83526	Atrn	-0.400769	0.223584	attractin
1398782_at	Rn.31745	140673	Napa	0.262986	0.223586	N-ethylmaleimide sensitive fusion protein attachment protein alpha
1372261_at	Rn.3650		---	-0.538651	0.223724	Transcribed locus
1388854_at	Rn.3501		LOC679934 /// LOC687498	0.1579	0.223852	similar to chromosome 3 open reading frame 10
1371356_at	Rn.105953	315326	Tenc1_predicted	-0.280117	0.223959	tensin like C1 domain containing phosphatase (predicted)
1372711_at	Rn.23910	498750	LOC498750	-0.22244	0.223959	similar to cDNA sequence BC005537
1372732_at	Rn.203856	311422	Itpa	0.262061	0.224478	inosine triphosphatase (nucleoside triphosphate pyrophosphatase)
1373562_at	Rn.17962	309200	RGD1309370_predicted	0.128862	0.224998	similar to RIKEN cDNA 1110055N21 (predicted)
1375781_at	Rn.63660		---	-1.79941	0.224998	Transcribed locus
1379267_a_at	Rn.8316		---	0.158033	0.224998	Transcribed locus
1388481_at	Rn.136974		LOC684733 /// LOC691531 /// RGD1564194_predicted /// Rps28	0.116969	0.224998	ribosomal protein S28 /// similar to 40S ribosomal protein S28 (predicted) /// similar to 40S ribosomal protein S28
1388501_at	Rn.200952	686179	MGC125239	-0.486886	0.224998	hypothetical protein LOC686179
1389463_at	Rn.145151	25521	Prkar1b	-0.246982	0.224998	protein kinase, cAMP dependent regulatory, type I, beta
1374054_at	Rn.23530		---	0.140732	0.22508	Transcribed locus
1393933_at	Rn.92871	300652	Sorl1	-0.6643	0.225331	sortilin-related receptor, LDLR class A repeats-containing
1375296_at	Rn.190405	684097	LOC684097	0.148691	0.225764	similar to sorting nexin 3
1373641_at	Rn.17848		---	0.0635359	0.226606	Transcribed locus
1391789_at	Rn.40430	140922	Txnl1	0.139474	0.226662	thioredoxin-like 1
1390101_at	Rn.41038	313496	RGD1560252_predicted	-0.401127	0.226689	similar to hypothetical protein MGC31967 (predicted)
1372125_at	Rn.4130	298376	Gpx7_predicted	-0.313458	0.226952	glutathione peroxidase 7 (predicted)
1389033_at	Rn.138021	361805	RGD1306917_predicted	0.259871	0.226952	similar to RIKEN cDNA 2900010M23 (predicted)
1368906_at	Rn.108127	24644	Pgk1	0.174159	0.227159	phosphoglycerate kinase 1
1371711_at	Rn.1982		---	0.277091	0.227159	Transcribed locus
1389044_at	Rn.61235	309451	RGD1307160_predicted	0.146488	0.227159	similar to golgi-specific brefeldin A-resistance guanine nucleotide exchange factor 1 (predicted)
1372393_at	Rn.6923	291293	Fbxo18_predicted	0.447142	0.227178	F-box only protein 18 (predicted)
1372812_at	Rn.64117	296115	RGD1559930_predicted	0.566619	0.227178	similar to mKIAA0256 protein (predicted)
1372709_at	Rn.19451	298943	Bcap29	-0.289212	0.227548	B-cell receptor-associated protein 29
1372815_at	Rn.8332	298385	Magoh_predicted	0.499415	0.22775	mago-nashi homolog, proliferation-associated (Drosophila) (predicted)
1375183_at	Rn.22987	291023	Id4	-0.27397	0.22775	Inhibitor of DNA binding 4
1379438_at	Rn.7758	312398	Smarcad1_predicted	0.428885	0.22775	SWI/SNF-related, matrix-associated actin-dependent regulator of chromatin, subfamily a, containing DEAD/H box 1` (predicted)
1370826_at	Rn.162938	89825	Nap1l1	-0.328405	0.227969	nucleosome assembly protein 1-like 1
1367998_at	Rn.144851		RGD1563818_predicted /// Slpi	0.334127	0.22863	secretory leukocyte peptidase inhibitor /// similar to secretory leukocyte protease inhibitor (predicted)
1374397_at	Rn.133804	296302	Eif2s2	0.168725	0.22863	eukaryotic translation initiation factor 2, subunit 2 (beta)
[truncated: 13,924 more rows]
