# Supplementary material for: Transcriptomic responses to 2,3,7,8-tetrachlorodibenzo-p-dioxin (TCDD) in liver: Comparison of rat and mouse
Source: BMC Genomics. 2008 Sep 16;9:419. doi: 10.1186/1471-2164-9-419 (PMC2559853; doi:10.1186/1471-2164-9-419)
Supplement: Additional File 4 — Homolog Response Analysis. Comparison of four separate methods of mapping homologs between rat and mouse. [file 1471-2164-9-419-S4.xls]

## Sheet: legend
The two Affymetrix platforms used in this study (MOE430-2 and RAE230-A) represent some Entrez Gene IDs with multiple ProbeSets. We explored three separate strategies for selecting the most representative ProbeSet for each gene. First, we selected the ProbeSet with the maximum fold-change in absolute magnitude (“max coefficient”). Second, we selected the ProbeSet with the maximum average signal in…

## Sheet: data
		Rat	Mouse	Both
Maximum Coefficients
	p < 0.05	493	536	95
	p< 0.01	191	242	27
	p < 0.001	22	90	4
Maximum Signal
	p < 0.05	488	551	95
	p< 0.01	191	245	29
	p < 0.001	23	93	4
Minimum P-Value
	p < 0.05	501	609	109
	p< 0.01	200	278	33
	p < 0.001	24	106	4
Custom Mapping	p < 0.05	371	472	110
	p< 0.01	138	243	28
	p < 0.001	16	97	4
Note: The "both column" genes are included in the Rat & Mouse columns.
Note: That means that if you want to make a Venn diagram you need to do the subtractions.
