# Supplementary material for: Transcriptomic responses to 2,3,7,8-tetrachlorodibenzo-p-dioxin (TCDD) in liver: Comparison of rat and mouse
Source: BMC Genomics. 2008 Sep 16;9:419. doi: 10.1186/1471-2164-9-419 (PMC2559853; doi:10.1186/1471-2164-9-419)
Supplement: Additional File 5 — Microarray Data for All Ortholog Pairs. Annotation and linear-model fits for ortholog pairs significantly affected by TCDD in both rat and mouse. [file 1471-2164-9-419-S5.xls]

## Sheet: legend
The pre-processed and significance-tested data from each species were annotated using the Affymetrix NetAffx annotation (version na24). Orthologs were identified using the Homologene database (build 58), as described in the Methods. This table lists all the 8,125 unique ortholog pairs used in the analyses presented in this paper. For each pair we show the Homologene ID (HID), as well as sequence …

## Sheet: data
HID	Entrez Gene ID		ProbeSet		UniGene Cluster		Gene Symbol		Coefficient		P-Value		Average Signal		Mouse Gene Name
	Mm	Rn	Mm	Rn	Mm	Rn	Mm	Rn	Mm	Rn	Mm	Rn	Mm	Rn
38268	12539	114562	1416819_at	1367453_at	Mm.32331	Rn.17982	Cdc37	Cdc37	0.1	0.03	0.63	0.94	10.05	9.18	cell division cycle 37 homolog (S. cerevisiae)
100932	66105	81920	1455479_a_at	1367456_at	Mm.49884	Rn.2778	Ube2d3	Ube2d3	0.11	-0.19	0.59	0.17	13	11.73	ubiquitin-conjugating enzyme E2D 3 (UBC4/5 homolog, yeast)
2794	56208	114558	1460320_at	1367457_at	Mm.178947	Rn.2776	Becn1	Becn1	0.06	-0.00170426	0.8	0.99	8.91	7.74	beclin 1 (coiled-coil, myosin-like BCL2-interacting protein)
100964	26394	83510	1417433_at	1367458_at	Mm.34302	Rn.8586	Lypla2	Lypla2	-0.09	-0.28	0.99	0.48	8.25	7.44	lysophospholipase 2
56086	11840	64310	1426390_a_at	1367459_at	Mm.371546	Rn.93735	Arf1	Arf1	0.03	0.34	0.76	0.04	12.14	12.45	ADP-ribosylation factor 1
5664	70349	114023	1423301_at	1367461_at	Mm.277024	Rn.4327	Copb1	Copb1	0.02	0.36	0.99	0.06	10.56	8.71	coatomer protein complex, subunit beta 1
1327	12336	29156	1426400_a_at	1367462_at	Mm.439782	Rn.3430	Capns1	Capns1	-0.04	-0.00178269	0.62	0.99	10.14	10.8	calpain, small subunit 1
5263	12034	114766	1455713_x_at	1367463_at	Mm.36241	Rn.64535	Phb2	Phb2	0.36	0.34	0.00429474	0.11	9.29	10.77	prohibitin 2
8614	67959	84401	1416438_at	1367464_at	Mm.29965	Rn.96174	Puf60	Siahbp1	0.12	0.07	0.24	0.89	9.89	8.65	poly-U binding splicing factor 60
1027	13135	192275	1418528_a_at	1367465_at	Mm.319038	Rn.7262	Dad1	Dad1	0.11	0.49	0.6	0.1	11.91	9.14	defender against cell death 1
4706	192159	287530	1422453_at	1367466_at	Mm.3757	Rn.106432	Prpf8	Prpf8	0.17	0.05	0.41	0.37	10.19	8.91	pre-mRNA processing factor 8
6991	66383	288740	1452579_at	1367467_at	Mm.29497	Rn.121	Iscu	RGD1309562_predicted	0.1	0.1	0.93	0.37	11.65	11.27	IscU iron-sulfur cluster scaffold homolog (E. coli)
10642	19018	362252	1448868_at	1367468_at	Mm.389346	Rn.1095	Scand1	Scand1_predicted	0.44	0.14	0.35	0.56	6.61	7.21	SCAN domain-containing 1
37477	13690	361628	1428362_at	1367469_at	Mm.185453	Rn.121213	Eif4g2	Eif4g2_predicted	-0.04	-0.24	0.99	0.08	9.22	11.5	eukaryotic translation initiation factor 4, gamma 2
90897	20224	361842	1415696_at	1367470_at	Mm.391794	Rn.15760	Sar1a	Sar1a	-0.17	0.22	0.49	0.38	9.33	9.85	SAR1 gene homolog A (S. cerevisiae)
22002	22201	314432	1448116_at	1367472_at	Mm.1104	Rn.11800	Ube1x	LOC314432	0.09	0.43	0.39	0.05	10.66	9.98	ubiquitin-activating enzyme E1, Chr X
10638	223696	300075	1429103_at	1367473_at	Mm.246435	Rn.3119	Tomm22	Tomm22	0.24	0.14	0.03	0.41	9.43	9.21	translocase of outer mitochondrial membrane 22 homolog (yeast)
1357	12540	64465	1449574_a_at	1367475_at	Mm.1022	Rn.60067	Cdc42	Cdc42	0.05	0.18	0.99	0.14	10.91	10.42	cell division cycle 42 homolog (S. cerevisiae)
37738	20813	296076	1418568_x_at	1367476_at	Mm.363404	Rn.1668	Srp14	Srp14_predicted	0.06	0.13	0.94	0.54	9.44	10.08	signal recognition particle 14
12270	68499	362388	1451178_at	1367477_at	Mm.333183	Rn.6046	Mrpl53	Mrpl53_predicted	0.21	0.1	0.23	0.77	9.94	8.95	mitochondrial ribosomal protein L53
8300	64704	297376	1460495_s_at	1367478_at	Mm.21880	Rn.107325	Htra2	Prss25	0.1	0.05	0.53	0.68	6.31	6.95	HtrA serine peptidase 2
69205	66914	300052	1448447_at	1367481_at	Mm.30028	Rn.36912	Vps28	Vps28_predicted	0.27	0.05	0.35	0.88	10.64	8.23	vacuolar protein sorting 28 (yeast)
41136	66156	498030	1417326_a_at	1367482_at	Mm.21645	Rn.3964	Anapc11	RGD1561880_predicted	0.09	-0.23	0.99	0.04	9.07	8.67	anaphase promoting complex subunit 11 homolog (yeast)
12054	66928	298147	1423317_at	1367483_at	Mm.24332	Rn.2448	3110001D03Rik	RGD1309148_predicted	0.34	0.03	0.01	0.94	9.99	7.92	RIKEN cDNA 3110001D03 gene
77337	218793	361013	1424358_at	1367484_at	Mm.23551	Rn.139124	Ube2e2	Ube2e2	0.92	0.06	0.000252159	0.88	8.76	8.45	ubiquitin-conjugating enzyme E2E 2 (UBC4/5 homolog, yeast)
55984	21399	362479	1419257_at	1367485_at	Mm.207263	Rn.6738	Tcea1	Tcea1	-0.19	0.05	0.67	0.93	8.56	8.61	transcription elongation factor A (SII) 1
8735	77038	362162	1439460_a_at	1367486_at	Mm.43636	Rn.3707	Zfp289	Zfp289	-0.07	0.55	0.86	0.11	11.46	9	zinc finger protein 289
48241	57370	494342	1449435_at	1367487_at	Mm.274011	Rn.91751	B4galt3	B4galt3	-0.02	-0.01	0.99	0.95	4.23	3.56	UDP-Gal:betaGlcNAc beta 1,4-galactosyltransferase, polypeptide 3
82403	81702	289521	1415726_at	1367488_at	Mm.245522	Rn.8442	Ankrd17	RGD1562348_predicted	-0.16	0.15	0.91	0.86	8.42	7.22	ankyrin repeat domain 17
4809	11800	362170	1415813_at	1367491_at	Mm.181824	Rn.103083	Api5	Api5_predicted	0.09	0.26	0.99	0.15	9.7	8.86	apoptosis inhibitor 5
40935	68598	313035	1452683_at	1367492_at	Mm.29685	Rn.105212	Dnajc8	Dnajc8	0.42	-0.01	0.11	0.94	8.57	7.78	DnaJ (Hsp40) homolog, subfamily C, member 8
21004	68059	306197	1460331_at	1367496_at	Mm.275191	Rn.11839	Tm9sf2	Tm9sf2	0.06	-0.07	0.5	0.78	11.62	11.29	transmembrane 9 superfamily member 2
7494	19210	314553	1449739_at	1367497_at	Mm.281464	Rn.203301	Ptdss1	Ptdss1	-0.02	-0.09	0.99	0.55	4.08	5.92	Phosphatidylserine synthase 1
9844	228994	296467	1415767_at	1367498_at	Mm.30205	Rn.16949	Ythdf1	Ythdf1	-0.33	-0.03	0.06	0.94	8.79	8	YTH domain family 1
41258	228368	311204	1452139_at	1367499_at	Mm.273990	Rn.3950	Slc35c1	Slc35c1_predicted	-0.22	0.55	0.93	0.39	7.02	6.55	solute carrier family 35, member C1
38254	66661	498351	1428877_at	1367501_at	Mm.296976	Rn.2930	Srp72	LOC498351	-0.03	0.13	0.99	0.31	9.09	8.25	signal recognition particle 72
32936	353242	309140	1452580_a_at	1367502_at	Mm.74084	Rn.22778	Mrpl21	Mrpl21_predicted	0.28	-0.00195074	0.16	0.99	7.7	5.85	mitochondrial ribosomal protein L21
38095	27061	293852	1451049_at	1367503_at	Mm.17	Rn.96419	Bcap31	Bcap31	0.12	0.13	0.51	0.57	10.62	9.85	B-cell receptor-associated protein 31
12971	52397	305127	1419984_s_at	1367505_at	Mm.249474	Rn.8773	Zfp644	Zfp644_predicted	0.2	0.1	0.39	0.58	7.88	5.42	zinc finger protein 644
6768	66419	293666	1437131_x_at	1367506_at	Mm.28494	Rn.3762	Mrpl11	mrpl11	0.25	0.47	0.05	0.06	8.4	9.75	mitochondrial ribosomal protein L11
12261	68323	293703	1460358_s_at	1367507_at	Mm.49041	Rn.1934	Nudt22	Nudt22	-0.27	-0.02	0.3	0.94	6.01	5.1	nudix (nucleoside diphosphate linked moiety X)-type motif 22
87614	214489	497874	1424545_at	1367508_at	Mm.274433	Rn.20990	BC003965	RGD1565784_predicted	0.21	0.15	0.13	0.72	9.7	4.67	cDNA sequence BC003965
45635	66467	502227	1428906_at	1367509_at	Mm.303441	Rn.25310	Gtf2h5	RGD1560991_predicted	0.21	0.2	0.04	0.25	9.41	8.25	general transcription factor IIH, polypeptide 5
32594	69672	307180	1428256_at	1367510_at	Mm.294457	Rn.4142	2310047H23Rik	RGD1304696	0.02	0.29	0.99	0.43	11.46	9.4	RIKEN cDNA 2310047H23 gene
41029	59287	289231	1418570_at	1367511_at	Mm.218203	Rn.51975	Ncstn	Ncstn	0.02	0.09	0.99	0.75	8.44	8.15	nicastrin
5757	76959	297995	1432270_a_at	1367512_at	Mm.212763	Rn.9339	Chmp5	Chmp5	-0.1	-0.1	0.1	0.85	10.9	9.64	chromatin modifying protein 5
21620	99237	296279	1423205_at	1367513_at	Mm.330674	Rn.98601	Tm9sf4	Tm9sf4	0.09	0.26	0.09	0.36	7.85	9.08	transmembrane 9 superfamily protein member 4
10659	71517	361635	1426694_at	1367514_at	Mm.213298	Rn.6279	9030624J02Rik	LOC361635	0.21	0.31	0.84	0.09	7.81	6.26	RIKEN cDNA 9030624J02 gene
49011	18983	306492	1430519_a_at	1367515_at	Mm.272551	Rn.101873	Cnot7	Cnot7_predicted	0.24	-0.00868097	0.14	0.98	7.51	5.65	CCR4-NOT transcription complex, subunit 7
77324	228983	296461	1451974_at	1367519_at	Mm.253578	Rn.12390	Osbpl2	Osbpl2	-0.04	0.07	0.99	0.62	8.55	7.62	oxysterol binding protein-like 2
70948	246703	295229	1415727_at	1367520_at	Mm.205996	Rn.14886	Apoa1bp	Apoa1bp_predicted	0.1	0.18	0.8	0.64	10.01	8.98	apolipoprotein A-I binding protein
7313	14070	501661	1417412_at	1367522_at	Mm.165807	---	F8a	RGD1566014_predicted	0.12	0.08	0.99	0.32	4.72	7.6	factor 8-associated gene A
8759	233410	293038	1434160_at	1367524_at	Mm.29525	Rn.22944	Zfp592	Zfp592_predicted	0.01	0.00430916	0.99	0.95	3.62	1.99	zinc finger protein 592
31289	230753	313591	1460545_at	1367525_at	Mm.236211	Rn.25107	Thrap3	Thrap3	-0.26	0.2	0.08	0.14	8.87	7.98	thyroid hormone receptor associated protein 3
12778	99045	362216	1433878_at	1367526_at	Mm.30057	Rn.8520	Mrps26	Mrps26_predicted	0.31	0.12	0.2	0.78	8.5	8	mitochondrial ribosomal protein S26
32536	22384	288599	1438554_x_at	1367531_at	Mm.27955	Rn.79423	Eif4h	Wbscr1	0.16	0.07	0.03	0.74	11.98	9.82	eukaryotic translation initiation factor 4H
6019	58523	307545	1438179_s_at	1367533_at	Mm.25298	Rn.25007	Elp2	Statip1	0.35	0.17	0.00579034	0.71	9.8	7.6	elongation protein 2 homolog (S. cerevisiae)
49301	227800	311911	1460486_at	1367534_at	Mm.383192	Rn.203890	Rabgap1	Gpr21_predicted	-0.14	0.13	0.57	0.87	3.85	4.82	RAB GTPase activating protein 1
32276	272359	308404	1451252_at	1367535_at	Mm.274237	---	Irf2bp1	Irf2bp1_predicted	0.03	0.07	0.99	0.64	7.86	6.62	interferon regulatory factor 2 binding protein 1
10522	74203	305468	1431075_a_at	1367537_at	Mm.255649	Rn.105097	Eif4enif1	RGD1560908_predicted	0.01	0.14	0.99	0.8	6.94	7.19	eukaryotic translation initiation factor 4E nuclear import factor 1
9741	93836	300813	1423304_a_at	1367544_at	Mm.29783	Rn.82537	Rnf111	Rnf111_predicted	-0.11	0.17	0.98	0.48	8.36	4.36	ring finger 111
41847	94067	309440	1415681_at	1367546_at	Mm.44174	Rn.126526	Mrpl43	Mrpl43_predicted	0.11	0.24	0.85	0.18	9.49	9.74	mitochondrial ribosomal protein L43
12631	76007	305913	1452970_at	1367547_at	Mm.31417	Rn.22885	Zmym2	LOC305913	0.1	-0.25	0.99	0.72	8.17	5.31	zinc finger, MYM-type 2
2926	11776	314633	1417964_at	1367549_a_at	Mm.209294	Rn.8074	Ap3d1	Ap3d1	0.03	0.24	0.99	0.11	9.67	9.39	adaptor-related protein complex 3, delta 1 subunit
56717	231874	360768	1433554_at	1367551_a_at	Mm.320432	Rn.137253	AU022870	RGD1306410	0.24	0.28	0.00475976	0.61	9.09	7.77	expressed sequence AU022870
49198	20941	24802	1427222_a_at	1367552_at	Mm.1286	Rn.9942	Svs4	Svp4	0.00192745	0.03	0.99	0.71	2.63	2.99	seminal vesicle secretory protein 4
405	11657	24186	1425260_at	1367555_at	Mm.16773	Rn.202968	Alb	Alb	-0.0016078	0.08	0.99	0.31	15.58	16.6	albumin
31132	20692	24791	1458204_at	1367562_at	Mm.291442	Rn.217496	Sparc	Sparc	-0.000791159	0.22	0.99	0.55	1.91	8.25	secreted acidic cysteine rich glycoprotein
4498	230899	24602	1456062_at	1367564_at	Mm.19961	Rn.2004	Nppa	Nppa	-0.00153581	0.00414428	0.99	0.95	2.46	2.7	natriuretic peptide precursor type A
74295	14319	25319	1427021_s_at	1367565_a_at	Mm.1776	Rn.54447	Fth1	Fth1	0.11	-0.08	0.27	0.33	14.29	14.72	ferritin heavy chain 1
2518	22287	25575	1452543_a_at	1367566_at	Mm.2258	Rn.2206	Scgb1a1	Scgb1a1	0.02	0.02	0.94	0.78	3.62	3.02	secretoglobin, family 1A, member 1 (uteroglobin)
693	17313	25333	1448416_at	1367568_a_at	Mm.243085	Rn.2379	Mgp	Mgp	-0.07	0.08	0.71	0.94	2.75	7.26	matrix Gla protein
2398	21345	25123	1423505_at	1367570_at	Mm.283283	Rn.34397	Tagln	Tagln	0.24	0.0015333	0.81	0.97	5.21	2.29	transgelin
510	16002	24483	1415931_at	1367571_a_at	Mm.3862	Rn.118681	Igf2	Igf2	0.00425493	0.02	0.99	0.71	2.79	2.61	insulin-like growth factor 2
20099	17897	24585	1428266_at	1367572_at	Mm.7353	Rn.1955	Myl3	Myl3	0.04	0.02	0.99	0.79	4.8	3.3	myosin, light polypeptide 3
2538	22352	81818	1438118_x_at	1367574_at	Mm.268000	Rn.2710	Vim	Vim	-0.25	0.28	0.99	0.41	8.7	7.41	vimentin
20155	14775	24404	1460671_at	1367576_at	Mm.1090	Rn.11323	Gpx1	Gpx1	-0.02	-0.62	0.99	0.00400374	14.73	13.3	glutathione peroxidase 1
1180	15507	24471	1422943_a_at	1367577_at	Mm.13849	Rn.3841	Hspb1	Hspb1	0.02	0.38	0.99	0.81	9.23	4.93	heat shock protein 1
21182	21672	29338	1430979_a_at	1367578_at	Mm.347009	Rn.2511	Prdx2	Prdx2	0.04	0.06	0.99	0.91	6.53	9.94	peroxiredoxin 2
20156	20750	25353	1449254_at	1367581_a_at	Mm.288474	Rn.8871	Spp1	Spp1	-0.55	0.00608252	0.49	0.95	9.36	2.74	secreted phosphoprotein 1
20857	12306	56611	1419091_a_at	1367584_at	Mm.238343	Rn.90546	Anxa2	Anxa2	0.09	0.03	0.99	0.82	7.21	6.44	annexin A2
564	11928	24211	1451071_a_at	1367585_a_at	Mm.280103	Rn.2992	Atp1a1	Atp1a1	0.26	-0.15	0.45	0.7	11.07	10.9	ATPase, Na+/K+ transporting, alpha 1 polypeptide
40669	22121	317646	1455485_x_at	1367588_a_at	Mm.180458	Rn.92211	Rpl13a	Rpl13a	0.31	0.04	0.00173835	0.85	14.25	12.23	ribosomal protein L13a
856	11429	79250	1451002_at	1367589_at	Mm.154581	Rn.43737	Aco2	Aco2	0.07	0.13	0.87	0.62	10.73	9.5	aconitase 2, mitochondrial
4944	11757	64371	1416292_at	1367591_at	Mm.29821	Rn.2011	Prdx3	Prdx3	0.2	-0.21	0.38	0.11	11.37	9.62	peroxiredoxin 3
68050	21956	24837	1418726_a_at	1367592_at	Mm.247470	Rn.9965	Tnnt2	Tnnt2	0.01	0.04	0.99	0.67	3.2	3.42	troponin T2, cardiac
2263	20364	25545	1460561_x_at	1367593_at	Mm.42829	Rn.37192	Sepw1	Sepw1	0.06	-0.29	0.99	0.15	11.11	4.74	selenoprotein W, muscle 1
1293	12111	25181	1416405_at	1367594_at	Mm.2608	Rn.783	Bgn	Bgn	-0.4	-0.00881998	0.08	0.94	9.51	7.81	biglycan
2987	12010	24223	1449289_a_at	1367595_s_at	Mm.163	Rn.1868	B2m	B2m	-0.09	-0.1	0.3	0.19	14.39	13.67	beta-2 microglobulin
37420	27370	27139	1415876_a_at	1367596_at	Mm.359190	Rn.144566	Rps26	Rps26	0.34	0.27	0.04	0.15	13.21	11.23	ribosomal protein S26
317	22139	24856	1455913_x_at	1367598_at	Mm.2108	Rn.1404	Ttr	Ttr	-0.07	-0.06	0.2	0.73	15.34	15.27	transthyretin
56469	13346	64362	1426732_at	1367600_at	Mm.6712	Rn.39196	Des	Des	0.000271211	0.02	0.99	0.84	2.42	3.36	desmin
4433	17684	114490	1421267_a_at	1367601_at	Mm.272321	Rn.31765	Cited2	Cited2	-0.51	-1.79	0.22	0.00173394	7.88	5.47	Cbp/p300-interacting transactivator, with Glu/Asp-rich carboxy-terminal domain, 2
36065	68337	338401	1417311_at	1367604_at	Mm.133825	Rn.4267	Crip2	Crip2	-0.41	-1.2	0.3	0.00221159	10.07	10.9	cysteine rich protein 2
3684	18643	64303	1449018_at	1367605_at	Mm.2647	Rn.1152	Pfn1	Pfn1	0.00441277	0.12	0.99	0.5	11.75	12.06	profilin 1
37537	12857	29445	1448322_a_at	1367607_at	Mm.386758	Rn.2528	Cox4i1	Cox4i1	0.06	0.00940823	0.79	0.94	13.2	12.63	cytochrome c oxidase subunit IV isoform 1
55655	17319	81683	1416335_at	1367609_at	Mm.2326	Rn.2661	Mif	Mif	0.32	0.2	0.05	0.73	12.55	11.46	macrophage migration inhibitory factor
10544	56615	171341	1415897_a_at	1367612_at	Mm.14796	Rn.2580	Mgst1	Mgst1	-0.05	-0.07	0.62	0.32	14.92	14.2	microsomal glutathione S-transferase 1
99789	18477	117254	1416000_a_at	1367613_at	Mm.30929	Rn.2845	Prdx1	Prdx1	0.1	0.11	0.1	0.6	14.28	13.04	peroxiredoxin 1
563	16952	25380	1448213_at	1367614_at	Mm.248360	Rn.1792	Anxa1	Anxa1	-0.09	0.14	0.99	0.35	5.56	5.69	annexin A1
49199	20944	171027	1419346_a_at	1367615_at	Mm.140154	Rn.9941	Svs5	Svs5	0.12	0.04	0.99	0.57	2.95	3.17	seminal vesicle secretory protein 5
49182	18158	25105	1450791_at	1367616_at	Mm.2740	Rn.3835	Nppb	Nppb	-0.00238747	0.02	0.99	0.76	1.54	2.9	natriuretic peptide precursor type B
68996	11674	24189	1416921_x_at	1367617_at	Mm.275831	Rn.1774	Aldoa	Aldoa	0.14	0.39	0.92	0.02	10.12	8.48	aldolase 1, A isoform
4446	14694	83427	1455168_a_at	1367618_a_at	Mm.5305	Rn.55487	Gnb2l1	Gnb2l1	0.31	0.24	0.00972894	0.09	12.95	11.43	guanine nucleotide binding protein (G protein), beta polypeptide 2 like 1
48457	53328	291948	1423451_at	1367619_at	Mm.9052	Rn.102356	Pgrmc1	Pgrmc1	-0.04	-0.28	0.71	0.1	14.33	13	progesterone receptor membrane component 1
1276	228033	114630	1454661_at	1367620_at	Mm.2966	Rn.2180	Atp5g3	Atp5g3	-0.01	0.12	0.99	0.04	14.12	13.48	ATP synthase, H+ transporting, mitochondrial F0 complex, subunit c (subunit 9), isoform 3
20353	13144	64391	1423446_at	1367621_at	Mm.10294	Rn.60353	Dapk3	Dapk3	-0.14	0.05	0.99	0.95	7.13	6.32	death-associated kinase 3
756	19899	81766	1450372_a_at	1367623_at	Mm.3459	Rn.484	Rpl18	Rpl18	0.28	0.15	0.05	0.6	11.73	11.08	ribosomal protein L18
1266	11911	79255	1438992_x_at	1367624_at	Mm.641	Rn.2423	Atf4	Atf4	-0.29	0.74	0.26	0.06	10.61	10.6	activating transcription factor 4
20432	12715	24265	1417614_at	1367626_at	Mm.2375	Rn.10756	Ckm	Ckm	-0.00142936	-0.01	0.99	0.86	2.25	2.51	creatine kinase, muscle
1136	67092	81660	1423569_at	1367627_at	Mm.29975	Rn.17661	Gatm	Gatm	0.02	0.00758483	0.99	0.94	6.64	5.11	glycine amidinotransferase (L-arginine:glycine amidinotransferase)
7399	16852	56646	1455439_a_at	1367628_at	Mm.43831	Rn.57	Lgals1	Lgals1	-0.22	0.03	0.57	0.71	8.77	2.66	lectin, galactose binding, soluble 1
88443	27207	81774	1424000_a_at	1367630_at	Mm.196538	Rn.2177	Rps11	Rps11	0.24	0.27	0.00505415	0.06	13	12.41	ribosomal protein S11
1431	14219	64032	1416953_at	1367631_at	Mm.393058	Rn.17145	Ctgf	Ctgf	0.2	0.2	0.99	0.8	3.61	3.63	connective tissue growth factor
11848	215707	24957	1451395_at	1367633_at	Mm.389693	Rn.2204	Ccdc92	Glul	0.01	-1.19	0.99	0.000351971	4.47	10.54	coiled-coil domain containing 92
55495	18453	25506	1437465_a_at	1367635_at	Mm.16660	Rn.4234	P4hb	P4hb	-0.07	0.4	0.68	0.00821099	13.62	12.64	prolyl 4-hydroxylase, beta polypeptide
100608	19047	24669	1452046_a_at	1367637_a_at	Mm.280784	Rn.1495	Ppp1cc	Ppp1cc	0.34	-0.23	0.01	0.25	8.61	10.42	protein phosphatase 1, catalytic subunit, gamma isoform
40821	56690	85239	1449964_a_at	1367638_at	Mm.423037	Rn.13468	Mlycd	Mlycd	0.19	0.52	0.31	0.00798301	9.27	9.95	malonyl-CoA decarboxylase
55785	56451	114597	1415891_at	1367642_at	Mm.29845	Rn.3766	Suclg1	Suclg1	0.02	-0.12	0.99	0.42	11.99	11.02	succinate-CoA ligase, GDP-forming, alpha subunit
1308	12215	25246	1456616_a_at	1367643_at	Mm.726	Rn.2269	Bsg	Bsg	0.03	-0.05	0.99	0.92	12.07	11.64	basigin
22400	11512	25289	1418128_at	1367644_at	Mm.157091	Rn.3313	Adcy6	Adcy6	-0.72	-0.93	0.13	0.00334899	6.19	6.69	adenylate cyclase 6
37550	13030	64529	1417491_at	1367646_at	Mm.236553	Rn.100909	Ctsb	Ctsb	-0.52	-0.07	0.03	0.32	6.93	11.9	cathepsin B
499	16008	25662	1454159_a_at	1367648_at	Mm.141936	Rn.6813	Igfbp2	Igfbp2	-0.15	0.42	0.99	0.69	13.21	7.49	insulin-like growth factor binding protein 2
1937	18483	170673	1422034_a_at	1367649_at	Mm.34650	Rn.198776	Palm	Palm	-0.01	-0.02	0.99	0.82	2.83	1.95	paralemmin
41472	94242	94174	1417109_at	1367650_at	Mm.15801	Rn.1256	Tinagl	Lcn7	0.29	0.00522749	0.31	0.94	7.81	2.02	tubulointerstitial nephritis antigen-like
55616	13033	171293	1448118_a_at	1367651_at	Mm.231395	Rn.11085	Ctsd	Ctsd	-0.19	0.27	0.51	0.26	11.24	10.19	cathepsin D
500	16009	24484	1423062_at	1367652_at	Mm.29254	Rn.26369	Igfbp3	Igfbp3	-0.79	-0.76	0.29	0.01	7.29	6.58	insulin-like growth factor binding protein 3
66302	14107	83720	1433857_at	1367654_at	Mm.27365	Rn.8633	Fat1	Fath	-0.25	-0.41	0.1	0.61	8	6.8	FAT tumor suppressor homolog 1 (Drosophila)
2093	19177	85492	1416240_at	1367656_at	Mm.389251	Rn.3846	Psmb7	Psmb7	0.05	0.37	0.78	0.2	12.46	10.72	proteasome (prosome, macropain) subunit, beta type 7
75163	58234	59312	1419137_at	1367658_at	Mm.146855	Rn.42876	Shank3	Shank3	-0.03	-0.47	0.99	0.43	3.42	5.63	SH3/ankyrin domain gene 3
37554	13177	29740	1418321_at	1367659_s_at	Mm.291743	Rn.80835	Dci	Dci	0.00860026	-0.33	0.99	0.76	11.27	11.66	dodecenoyl-Coenzyme A delta isomerase (3,2 trans-enoyl-Coenyme A isomerase)
68379	14077	79131	1416023_at	1367660_at	Mm.388886	Rn.32566	Fabp3	Fabp3	0.02	0.01	0.99	0.79	2.85	3.04	fatty acid binding protein 3, muscle and heart
7925	20200	85247	1421375_a_at	1367661_at	Mm.100144	Rn.3233	S100a6	S100a6	0.02	0.04	0.99	0.82	3.72	3.39	S100 calcium binding protein A6 (calcyclin)
68403	15108	63864	1448286_at	1367662_at	Mm.6994	Rn.2700	Hsd17b10	Hadh2	-0.44	0.1	0.00660651	0.43	10.83	12.02	hydroxysteroid (17-beta) dehydrogenase 10
4560	19186	29630	1417056_at	1367663_at	Mm.830	Rn.2742	Psme1	Psme1	0.05	0.39	0.99	0.00995734	10.69	11.87	proteasome (prosome, macropain) 28 subunit, alpha
8289	107765	27064	1420992_at	1367664_at	Mm.10279	Rn.3789	Ankrd1	Ankrd1	0.00453307	0.02	0.99	0.82	2.45	2.24	ankyrin repeat domain 1 (cardiac muscle)
1519	110196	83791	1423418_at	1367667_at	Mm.39472	Rn.2848	Fdps	Fdps	-0.28	-0.29	0.84	0.64	12.6	11.71	farnesyl diphosphate synthetase
74677	20250	83792	1415822_at	1367668_a_at	Mm.193096	Rn.83595	Scd2	Scd2	-0.05	-0.35	0.99	0.84	4.6	4.5	stearoyl-Coenzyme A desaturase 2
69359	67443	64862	1415929_at	1367669_a_at	Mm.28357	Rn.41412	Map1lc3b	Map1lc3b	0.19	1.22	0.26	0.0016927	10.65	11.18	microtubule-associated protein 1 light chain 3 beta
115	14194	24368	1424828_a_at	1367670_at	Mm.41502	Rn.29782	Fh1	Fh1	-0.23	-0.34	0.05	0.44	11.91	10.78	fumarate hydratase 1
1945	18538	25737	1417947_at	1367671_at	Mm.7141	Rn.223	Pcna	Pcna	0.14	-0.12	0.6	0.8	9.9	7.15	proliferating cell nuclear antigen
358	15488	79244	1455777_x_at	1367672_at	Mm.277857	Rn.2082	Hsd17b4	Hsd17b4	-0.07	-0.35	0.99	0.16	12.42	12.18	hydroxysteroid (17-beta) dehydrogenase 4
4533	56305	114561	1420307_a_at	1367674_at	Mm.200516	Rn.2399	Pitpnb	Pitpnb	-0.2	0.25	0.27	0.27	7.4	8.32	phosphatidylinositol transfer protein, beta
4654	23991	81823	1448564_at	1367675_at	Mm.30217	Rn.833	Cib1	Cib1	-0.04	0.26	0.99	0.28	9.71	8.71	calcium and integrin binding 1 (calmyrin)
8076	54683	113898	1416381_a_at	1367677_at	Mm.279782	Rn.2944	Prdx5	Prdx5	-0.16	0.04	0.02	0.87	10.97	11.89	peroxiredoxin 5
3073	66945	157074	1426689_s_at	1367678_at	Mm.158231	Rn.101725	Sdha	Sdha	-0.1	0.1	0.18	0.62	12.59	11.7	succinate dehydrogenase complex, subunit A, flavoprotein (Fp)
3209	16149	25599	1425519_a_at	1367679_at	Mm.439737	Rn.33804	Cd74	Cd74	0.18	0.38	0.99	0.42	9.32	11.31	CD74 antigen (invariant polypeptide of major histocompatibility complex, class II antigen-associated)
38299	11430	50681	1416408_at	1367680_at	Mm.356689	Rn.31796	Acox1	Acox1	-0.37	-0.27	0.000780115	0.48	13.68	12.71	acyl-Coenzyme A oxidase 1, palmitoyl
20916	12476	64315	1456085_x_at	1367681_at	Mm.30246	Rn.1465	Cd151	Cd151	-0.13	0.15	0.39	0.71	9.08	8.6	CD151 antigen
1792	17242	81517	1416006_at	1367682_at	Mm.906	Rn.17447	Mdk	Mdk	0.01	0.00584513	0.99	0.94	3.06	3.28	midkine
37369	18484	25508	1418908_at	1367687_a_at	Mm.5121	Rn.1121	Pam	Pam	-0.01	-0.39	0.99	0.03	1.95	6.95	peptidylglycine alpha-amidating monooxygenase
10476	56214	65170	1421842_a_at	1367688_at	Mm.273170	Rn.7309	Scamp4	Scamp4	-0.27	0.54	0.64	0.02	6.47	8.35	secretory carrier membrane protein 4
4573	20832	29435	1435709_at	1367690_at	Mm.831	Rn.1999	Ssr4	Ssr4	-0.13	0.16	0.99	0.39	5.68	11.1	signal sequence receptor, delta
12490	109042	85332	1423771_at	1367691_at	Mm.3124	Rn.12281	Prkcdbp	Prkcdbp	0.00138518	2.02	0.99	0.00271495	1.92	10.53	protein kinase C, delta binding protein
37767	22629	25576	1416004_at	1367693_at	Mm.332314	Rn.3324	Ywhah	Ywhah	0.11	-0.05	0.67	0.76	9.56	8.85	tyrosine 3-monooxygenase/tryptophan 5-monooxygenase activation protein, eta polypeptide
153	231086	171155	1442732_at	1367694_at	Mm.291463	Rn.11253	Hadhb	Hadhb	-0.03	-0.2	0.99	0.67	3.48	11.35	hydroxyacyl-Coenzyme A dehydrogenase/3-ketoacyl-Coenzyme A thiolase/enoyl-Coenzyme A hydratase (trifunctional protein), beta subunit
271	110391	64192	1437993_x_at	1367695_at	Mm.30204	Rn.241	Qdpr	Qdpr	-0.21	0.4	0.42	0.03	13.83	12.07	quinoid dihydropteridine reductase
74574	80876	114709	1417460_at	1367696_at	Mm.379266	Rn.108174	Ifitm2	Ifitm2	-0.11	0.07	0.98	0.62	12.31	4.26	interferon induced transmembrane protein 2
31777	26416	81649	1459617_at	1367697_at	Mm.311337	Rn.88085	Mapk14	Mapk14	-0.06	0.00968005	0.71	0.98	5.59	10.2	Mitogen activated protein kinase 14
1530	14264	64507	1456084_x_at	1367700_at	Mm.287146	Rn.8778	Fmod	Fmod	-0.12	0.01	0.48	0.94	3.01	2.56	fibromodulin
4274	54409	58966	1418187_at	1367701_at	Mm.260698	Rn.107168	Ramp2	Ramp2	-0.2	0.13	0.31	0.78	6.91	4.08	receptor (calcitonin) activity modifying protein 2
3	11364	24158	1415984_at	1367702_at	Mm.10530	Rn.6302	Acadm	Acadm	0.07	-0.4	0.52	0.01	12.14	12.18	acyl-Coenzyme A dehydrogenase, medium chain
36213	12967	24278	1419141_at	1367703_at	Mm.425031	Rn.64655	Crygd	Crygd	0.05	0.09	0.7	0.33	4.89	4.11	crystallin, gamma D
68176	71770	140670	1427077_a_at	1367704_at	Mm.39053	Rn.56138	Ap2b1	Ap2b1	0.14	0.07	0.91	0.74	6.31	8.31	adaptor-related protein complex 2, beta 1 subunit
37566	93692	64045	1416592_at	1367705_at	Mm.25844	Rn.1484	Glrx	Glrx1	0.21	1.71	0.43	0.000295354	8.55	9.88	glutaredoxin
36115	22333	83529	1436992_x_at	1367706_at	Mm.3555	Rn.54594	Vdac1	Vdac1	0.18	0.17	0.00938206	0.19	11.36	10.97	voltage-dependent anion channel 1
86889	19188	29614	1417189_at	1367710_at	Mm.371573	Rn.127779	Psme2	Psme2	0.16	0.2	0.9	0.08	10.5	9.94	proteasome (prosome, macropain) 28 subunit, beta
2096	19181	25581	1426611_at	1367711_at	Mm.2462	Rn.1202	Psmc2	Psmc2	0.21	0.3	0.07	0.32	11	10.72	proteasome (prosome, macropain) 26S subunit, ATPase 2
36321	21857	116510	1460227_at	1367712_at	Mm.8245	Rn.25754	Timp1	Timp1	0.00636341	0.11	0.99	0.37	2.27	4.63	tissue inhibitor of metalloproteinase 1
3020	13665	54318	1452662_a_at	1367713_at	Mm.196220	Rn.1488	Eif2s1	Eif2s1	0.36	0.1	0.04	0.72	10.15	8.33	eukaryotic translation initiation factor 2, subunit 1 alpha
6507	217715	84005	1434538_x_at	1367714_at	Mm.29041	Rn.5910	Eif2b2	Eif2b2	0.14	0.39	0.4	0.28	8.2	6.11	eukaryotic translation initiation factor 2B, subunit 2 beta
828	21937	25625	1417291_at	1367715_at	Mm.1258	Rn.11119	Tnfrsf1a	Tnfrsf1a	0.35	0.18	0.07	0.76	9.26	10.31	tumor necrosis factor receptor superfamily, member 1a
12423	71927	171083	1419041_at	1367716_at	Mm.334685	Rn.3622	Itfg1	Cda08	0.07	-0.02	0.93	0.95	9.42	7.24	integrin alpha FG-GAP repeat containing 1
88718	12651	29367	1448448_a_at	1367718_at	Mm.227738	Rn.1302	Chkb	Chkb	-0.29	-0.07	0.17	0.89	8.35	6.95	choline kinase beta
9295	70790	117060	1452718_at	1367719_at	Mm.275426	Rn.54812	Ubr5	Dd5	-0.07	-0.07	0.99	0.88	9.25	8.56	ubiquitin protein ligase E3 component n-recognin 5
31121	20971	24771	1448793_a_at	1367721_at	Mm.3815	Rn.2029	Sdc4	Sdc4	0.17	0.06	0.99	0.93	10.12	11.63	syndecan 4
22748	83768	83799	1435680_a_at	1367722_at	Mm.21440	Rn.3363	Dpp7	Dpp7	0.02	0.11	0.99	0.44	7.8	4.83	dipeptidylpeptidase 7
2931	11974	94170	1416328_a_at	1367724_a_at	Mm.22602	Rn.789	Atp6v0e	Atp6v0e1	0.01	-0.2	0.99	0.21	9.49	9.19	ATPase, H+ transporting, lysosomal V0 subunit E
56955	223775	64534	1438956_x_at	1367725_at	Mm.400129	Rn.6343	Pim3	Pim3	0.29	-1.36	0.25	0.02	5.8	5.92	proviral integration site 3
32116	19158	116692	1450103_a_at	1367727_at	Mm.272130	Rn.3732	Pscd2	Pscd2	-0.13	0.03	0.67	0.94	7.6	7.07	pleckstrin homology, Sec7 and coiled-coil domains 2
3397	22099	60381	1416908_s_at	1367728_at	Mm.426637	Rn.156195	Tsn	Tsn	0.25	0.25	0.4	0.67	9.01	3.64	translin
231	18242	64313	1416452_at	1367729_at	Mm.13694	Rn.1430	Oat	Oat	0.29	-1.36	0.49	0.00716477	13.31	10.69	ornithine aminotransferase
2754	56041	56042	1424274_at	1367730_at	Mm.15868	Rn.4746	Vdp	Vdp	-0.22	0.12	0.32	0.71	10.34	9.32	vesicle docking protein
68193	11677	24192	1448319_at	1367734_at	---	Rn.107801	Akr1b3	Akr1b4	0.35	0.06	0.99	0.74	4.43	4.54	aldo-keto reductase family 1, member B3 (aldose reductase)
37498	11363	25287	1448987_at	1367735_at	Mm.2445	Rn.174	Acadl	Acadl	0.01	0.07	0.99	0.64	11.55	12.16	acyl-Coenzyme A dehydrogenase, long-chain
68522	68441	117044	1428905_at	1367736_at	Mm.31178	Rn.2816	Rraga	Rraga	-0.08	0.41	0.99	0.13	8.73	9.22	Ras-related GTP binding A
20078	71665	24375	1437772_s_at	1367737_at	Mm.439802	Rn.3469	Fuca1	Fuca	0.14	-0.34	0.37	0.01	7.69	9.97	fucosidase, alpha-L- 1, tissue
3778	22248	29402	1418123_at	1367738_at	Mm.284811	Rn.1609	Unc119	Unc119	-1.17	0.1	0.00429474	0.65	4.89	5.93	unc-119 homolog (C. elegans)
7277	12869	25250	1449218_at	1367739_at	Mm.3841	Rn.10325	Cox8b	Cox8h	-0.02	0.01	0.95	0.94	2.56	2.66	cytochrome c oxidase, subunit VIIIb
37530	12709	24264	1455106_a_at	1367740_at	Mm.16831	Rn.1472	Ckb	Ckb	0.07	0.04	0.99	0.65	6.24	5.79	creatine kinase, brain
40973	64209	85430	1448185_at	1367741_at	Mm.29151	Rn.4028	Herpud1	Herpud1	-0.79	-0.53	0.03	0.31	12.24	9.27	homocysteine-inducible, endoplasmic reticulum stress-inducible, ubiquitin-like domain member 1
22548	12895	25756	1418328_at	1367742_at	Mm.358582	Rn.6028	Cpt1b	Cpt1b	0.000140055	-0.00734948	0.99	0.95	2.51	2.42	carnitine palmitoyltransferase 1b, muscle
55668	18641	25741	1439148_a_at	1367743_at	Mm.269649	Rn.4212	Pfkl	Pfkl	-0.18	0.01	0.11	0.96	8.87	7.44	phosphofructokinase, liver, B-type
12750	80884	113947	1459873_x_at	1367744_at	Mm.22575	Rn.198407	Maged2	Maged2	0.000751815	0.01	0.99	0.86	2.85	2.29	Melanoma antigen, family D, 2
37831	104418	81821	1452169_a_at	1367745_at	Mm.314923	Rn.11208	Dgkz	Dgkz	0.14	-0.25	0.99	0.48	9.02	8.02	diacylglycerol kinase zeta
3293	14252	83764	1438164_x_at	1367746_a_at	Mm.130227	Rn.2105	Flot2	Flot2	-0.21	-0.31	0.15	0.27	9.47	7.87	flotillin 2
48276	56350	64664	1450706_a_at	1367747_at	Mm.22085	Rn.9538	Arl3	Arl3	0.13	0.05	0.12	0.48	8.95	5.14	ADP-ribosylation factor-like 3
37614	17022	81682	1423607_at	1367749_at	Mm.18888	Rn.3087	Lum	Lum	0.12	0.01	0.99	0.88	5.15	2.48	lumican
55687	67763	64390	1428182_at	1367750_at	Mm.25125	Rn.2290	Prpsap1	Prpsap1	0.18	0.78	0.02	0.00236237	10.07	9.32	phosphoribosyl pyrophosphate synthetase-associated protein 1
7674	12927	25414	1439388_s_at	1367752_at	Mm.3758	Rn.40101	Bcar1	Bcar1	0.31	1.04	0.01	0.04	7.97	7.34	breast cancer anti-estrogen resistance 1
42056	69162	93646	1453014_a_at	1367753_at	Mm.18634	Rn.6322	Sec31a	Sec31l1	-0.18	0.6	0.34	0.00784094	10.14	8.76	SEC31 homolog A (S. cerevisiae)
1365	12583	81718	1448842_at	1367755_at	Mm.241056	Rn.2589	Cdo1	Cdo1	0.21	-1.18	0.02	0.000340679	14.09	13.22	cysteine dioxygenase 1, cytosolic
6449	28030	114017	1416570_s_at	1367756_at	Mm.122466	Rn.10913	Gfm1	Gfm	0.16	-0.07	0.06	0.94	10.47	7.65	G elongation factor, mitochondrial 1
36278	11576	24177	1416645_a_at	1367758_at	Mm.358570	Rn.9174	Afp	Afp	0.09	0.58	0.99	0.54	3.12	5.5	alpha fetoprotein
38028	14958	24437	1423702_at	1367759_at	Mm.24350	Rn.3129	H1f0	H1f0	-0.15	-0.09	0.38	0.94	10.72	7.39	H1 histone family, member 0
2063	26395	170851	1416351_at	1367760_at	Mm.248907	Rn.5850	Map2k1	Map2k1	-0.000212169	0.09	0.99	0.78	8.94	7.38	mitogen activated protein kinase kinase 1
32567	83431	170845	1422568_at	1367761_at	Mm.31979	Rn.2947	Ndel1	Ndel1	-0.22	-0.47	0.61	0.01	8.69	6.87	nuclear distribution gene E-like homolog 1 (A. nidulans)
819	20604	24797	1417954_at	1367762_at	Mm.2453	Rn.34418	Sst	Sst	-0.00687108	0.01	0.99	0.87	1.66	2.2	somatostatin
6	110446	25014	1424183_at	1367763_at	Mm.293233	Rn.4054	Acat1	Acat1	-0.12	-0.28	0.12	0.17	12.98	10.51	acetyl-Coenzyme A acetyltransferase 1
2995	12450	25405	1420827_a_at	1367764_at	Mm.2103	Rn.5834	Ccng1	Ccng1	0.09	-0.09	0.99	0.74	8.8	6.12	cyclin G1
303	21452	64365	1441850_x_at	1367765_at	Mm.20948	Rn.1829	Tcn2	Tcn2	-0.17	-0.46	0.76	0.07	8.44	9.42	transcobalamin 2
39553	18103	83782	1448808_a_at	1367766_at	Mm.1260	Rn.927	Nme2	Nme2	0.08	0.31	0.56	0.05	13.46	10.9	expressed in non-metastatic cells 2, protein
159	15356	79238	1424639_a_at	1367767_at	Mm.439940	Rn.12297	Hmgcl	Hmgcl	0.04	-0.39	0.99	0.1	11.59	10.33	3-hydroxy-3-methylglutaryl-Coenzyme A lyase
36361	17035	59073	1416503_at	1367768_at	Mm.2632	Rn.11404	Lxn	Lxn	-0.00170221	-0.00238259	0.99	0.96	3.85	3.71	latexin
2019	67710	117017	1416270_at	1367769_at	Mm.22117	Rn.106248	Polr2g	Polr2g	0.3	-0.05	0.05	0.47	8.51	7.77	polymerase (RNA) II (DNA directed) polypeptide G
55770	13244	58970	1423346_at	1367770_at	Mm.29648	Rn.34792	Degs1	Degs1	-0.3	-0.25	0.00433218	0.34	10.35	9.04	degenerative spermatocyte homolog 1 (Drosophila)
990	12729	65160	1436935_x_at	1367772_at	Mm.21482	Rn.4089	Clns1a	Clns1a	0.34	0.34	0.01	0.45	9.72	4.05	chloride channel, nucleotide-sensitive, 1A
4362	13358	29743	1428190_at	1367773_at	Mm.229291	Rn.8368	Slc25a1	Slc25a1	-0.18	0.17	0.99	0.6	11.98	11.09	solute carrier family 25 (mitochondrial carrier, citrate transporter), member 1
7410	17117	25284	1417208_at	1367775_at	Mm.2787	Rn.2590	Amacr	Amacr	0.05	-0.3	0.99	0.35	11.25	12.68	alpha-methylacyl-CoA racemase
68203	12534	54237	1448314_at	1367776_at	Mm.281367	Rn.6934	Cdc2a	Cdc2a	0.00382015	-0.01	0.99	0.94	2.03	3.06	cell division cycle 2 homolog A (S. pombe)
68178	67460	117543	1449443_at	1367777_at	Mm.393293	Rn.2854	Decr1	Decr1	-0.05	-0.49	0.99	0.26	8.15	12.23	2,4-dienoyl CoA reductase 1, mitochondrial
1930	18550	54281	1418518_at	1367778_at	Mm.5241	Rn.3220	Furin	Pcsk3	-0.05	0.00328288	0.99	0.98	10.12	10.36	furin (paired basic amino acid cleaving enzyme)
103822	30948	117028	1425532_a_at	1367779_at	Mm.4383	Rn.17098	Bin1	Bin1	-0.04	0.02	0.99	0.76	7.37	3.26	bridging integrator 1
3110	30939	64193	1419620_at	1367780_at	Mm.6856	Rn.271	Pttg1	Pttg1	-0.02	-0.04	0.62	0.8	2.99	3.38	pituitary tumor-transforming 1
1990	18716	64673	1449212_at	1367781_at	Mm.214755	Rn.78367	Pip	Pip	-0.00182228	0.01	0.99	0.91	2.78	2.8	prolactin induced protein
38020	12862	25278	1417607_at	1367782_at	Mm.43824	Rn.5119	Cox6a2	Cox6a2	0.09	0.00503162	0.99	0.94	2.07	1.88	cytochrome c oxidase, subunit VI a, polypeptide 2
68550	93739	64670	1441376_at	1367783_at	Mm.371666	Rn.64537	Gabarapl2	Gabarapl2	-0.08	-0.25	0.99	0.01	3.18	11.09	gamma-aminobutyric acid (GABA-A) receptor-associated protein-like 2
995	12797	65204	1417917_at	1367785_at	Mm.4356	Rn.31788	Cnn1	Cnn1	0.01	0.02	0.99	0.86	2.55	2.97	calponin 1
56499	16913	24968	1422962_a_at	1367786_at	Mm.180191	Rn.203098	Psmb8	Psmb8	0.1	0.2	0.99	0.76	8.96	8.6	proteasome (prosome, macropain) subunit, beta type 8 (large multifunctional peptidase 7)
7777	15893	81024	1431644_a_at	1367787_at	Mm.275683	Rn.1379	Ica1	Ica1	0.0090355	-0.01	0.99	0.93	2.87	2.16	islet cell autoantigen 1
47915	68961	140671	1428511_at	1367788_at	Mm.274473	Rn.11153	Phkg2	Phkg2	0.07	0.51	0.99	0.03	7.61	6.78	phosphorylase kinase, gamma 2 (testis)
8063	26457	94172	1435658_at	1367789_at	Mm.38165	Rn.1047	Slc27a1	Slc27a1	-0.02	-0.08	0.99	0.71	2.14	6.87	solute carrier family 27 (fatty acid transporter), member 1
8665	56463	64635	1437037_x_at	1367790_at	Mm.439987	Rn.36148	Snd1	Snd1	0.05	0.04	0.76	0.94	4.75	9.44	staphylococcal nuclease and tudor domain containing 1
4275	51801	58965	1417481_at	1367791_at	Mm.3272	Rn.12265	Ramp1	Ramp1	0.13	0.01	0.91	0.89	5.04	3.7	receptor (calcitonin) activity modifying protein 1
69034	19194	50585	1419348_at	1367792_at	Mm.29197	Rn.9766	Psp	Psp	-0.00326676	0.00241627	0.99	0.96	2.39	2.7	parotid secretory protein
1038	13202	29318	1417103_at	1367793_at	Mm.298947	Rn.3464	Ddt	Ddt	0.02	-0.01	0.99	0.94	12.44	12.77	D-dopachrome tautomerase
1804	17308	81519	1423609_a_at	1367796_at	Mm.196933	Rn.2712	Mgat1	Mgat1	-0.11	0.53	0.31	0.06	8.56	8.43	mannoside acetylglucosaminyltransferase 1
7418	17283	29417	1443826_x_at	1367797_at	Mm.12917	Rn.6775	Men1	Men1	-0.01	0.05	0.91	0.59	3.27	5.12	multiple endocrine neoplasia 1
554	269378	29443	1417125_at	1367798_at	Mm.371964	Rn.5878	Ahcy	Ahcy	-0.12	0.44	0.1	0.01	14.18	12.53	S-adenosylhomocysteine hydrolase
100576	13628	24799	1440873_at	1367799_at	---	Rn.9764	Eef1a2	Eef1a2	0.21	0.00412578	0.81	0.95	2.7	4.01	eukaryotic translation elongation factor 1 alpha 2
717	18791	25692	1458553_at	1367800_at	Mm.154660	Rn.107102	Plat	Plat	-0.01	0.02	0.99	0.83	3.42	3.36	plasminogen activator, tissue
1068	230857	94204	1455741_a_at	1367801_at	Mm.439998	Rn.7000	Ece1	Ece1	-0.39	-0.59	0.02	0.00638095	9.98	9.1	endothelin converting enzyme 1
48364	20393	29517	1416041_at	1367802_at	Mm.28405	Rn.4636	Sgk	Sgk	0.71	1.31	0.49	0.16	8.93	10.21	serum/glucocorticoid regulated kinase
41169	269113	53372	1459651_s_at	1367803_at	Mm.275289	Rn.11160	Nup54	Nup54	0.13	0.02	0.99	0.76	6.91	2.5	nucleoporin 54
1239	20219	29339	1419059_at	1367804_at	Mm.330510	Rn.109007	Apcs	Apcs	-0.69	-1	0.15	0.00821099	10.42	11.34	serum amyloid P-component
22726	14660	24398	1436299_at	1367806_at	Mm.440465	Rn.5762	Gls	Gls	0.04	0.03	0.96	0.79	2.88	3.47	glutaminase
256	18822	116552	1416289_at	1367807_at	Mm.37371	Rn.4445	Plod1	Plod1	0.42	0.16	0.01	0.44	8.91	9.51	procollagen-lysine, 2-oxoglutarate 5-dioxygenase 1
8262	30057	64372	1431665_a_at	1367808_at	Mm.379061	Rn.3792	Timm8b	Timm8b	0.17	0.16	0.22	0.16	8.97	9.47	translocase of inner mitochondrial membrane 8 homolog b (yeast)
7900	19110	24656	1448572_at	1367809_at	Mm.18607	Rn.11230	Prl4a1	Prl4a1	0.00105568	0.01	0.99	0.92	2.25	2.4	prolactin family 4, subfamily a, member 1
4113	102857	50690	1417116_at	1367810_at	Mm.274553	Rn.10336	Slc6a8	Slc6a8	0.17	0.00972174	0.37	0.93	5.79	2.58	solute carrier family 6 (neurotransmitter transporter, creatine), member 8
39318	236539	58835	1426658_x_at	1367811_at	Mm.16898	Rn.6872	Phgdh	Phgdh	-0.000572124	0.00306336	0.99	0.96	5.21	2.16	3-phosphoglycerate dehydrogenase
48482	20743	29211	1452269_at	1367812_at	Mm.329668	Rn.20389	Spnb3	Spnb3	-0.16	-0.32	0.99	0.36	8.65	6.72	spectrin beta 3
12267	68458	114004	1418086_at	1367813_at	Mm.2343	Rn.73852	Ppp1r14a	Ppp1r14a	0.17	-0.00870469	0.9	0.94	3.62	3.19	protein phosphatase 1, regulatory (inhibitor) subunit 14A
23277	330064	170551	1435860_at	1367815_at	Mm.205463	Rn.11105	Slc5a6	Slc5a6	-0.02	0.48	0.99	0.03	2.54	6.06	solute carrier family 5 (sodium-dependent vitamin transporter), member 6
15859	74318	171160	1428662_a_at	1367816_at	Mm.181852	Rn.2989	Hod	Hod	0.06	0.00671538	0.99	0.94	9.73	2.35	homeobox only domain
3306	15191	114499	1449681_at	1367817_at	Mm.292208	Rn.860	Hdgf	Hdgf	0.35	-0.06	0.99	0.94	3.42	5.2	Hepatoma-derived growth factor
9683	230027	29309	1436351_at	1367818_at	Mm.5662	Rn.3824	Coq3	Coq3	0.29	0.42	0.04	0.12	8.41	7.02	coenzyme Q3 homolog, methyltransferase (yeast)
1572	14719	25721	1417716_at	1367819_at	Mm.230169	Rn.98650	Got2	Got2	-0.23	-0.29	0.32	0.06	11.73	11.8	glutamate oxaloacetate transaminase 2, mitochondrial
2866	23825	114087	1421083_x_at	1367820_at	Mm.358649	Rn.19921	Banf1	Banf1	0.24	0.06	0.05	0.94	10.07	7.52	barrier to autointegration factor 1
56383	12286	25398	1430408_at	1367822_at	Mm.334658	Rn.87769	Cacna1a	Cacna1a	-0.1	0.04	0.98	0.66	3.24	2.81	calcium channel, voltage-dependent, P/Q type, alpha 1A subunit
4562	19730	29622	1460634_at	1367825_at	Mm.5236	Rn.40174	Ralgds	Ralgds	-0.00312874	0.00312758	0.99	0.95	2.25	2.89	ral guanine nucleotide dissociation stimulator
2412	18024	83619	1416543_at	1367826_at	Mm.1025	Rn.10867	Nfe2l2	Nfe2l2	2.34	2.14	2.013e-07	0.00236237	11.43	10.9	nuclear factor, erythroid derived 2, like 2
20057	11409	64304	1460216_at	1367828_at	Mm.18759	Rn.1167	Acads	Acads	-0.09	0.05	0.99	0.89	9.5	9.2	acyl-Coenzyme A dehydrogenase, short chain
3018	93747	140547	1452341_at	1367829_at	Mm.24452	Rn.6847	Echs1	Echs1	0.17	-0.2	0.18	0.35	12.23	10.65	enoyl Coenzyme A hydratase, short chain, 1, mitochondrial
460	22059	24842	1427739_a_at	1367831_at	Mm.222	Rn.54443	Trp53	Tp53	0.2	0.17	0.8	0.48	6.66	8.13	transformation related protein 53
100781	18777	25514	1448244_at	1367832_at	Mm.299955	Rn.3594	Lypla1	Lypla1	-0.14	0.06	0.04	0.92	11.43	10.61	lysophospholipase 1
2098	19184	81827	1415740_at	1367833_at	Mm.272361	Rn.10972	Psmc5	Psmc5	0.09	0.3	0.41	0.44	10.71	8.97	protease (prosome, macropain) 26S subunit, ATPase 5
40514	20810	84596	1421260_a_at	1367834_at	Mm.10	Rn.22258	Srm	Srm	0.13	0.27	0.99	0.81	9.64	6.42	spermidine synthase
8315	30052	246333	1416965_at	1367835_at	Mm.4881	Rn.25745	Pcsk1n	Pcsk1n	-0.00196754	0.00483648	0.99	0.94	1.8	1.96	proprotein convertase subtilisin/kexin type 1 inhibitor
1413	12894	25757	1460409_at	1367836_at	Mm.18522	Rn.2856	Cpt1a	Cpt1a	-0.16	0.62	0.79	0.52	10.72	10.71	carnitine palmitoyltransferase 1a, liver
2083	26441	29671	1460339_at	1367837_at	Mm.30270	Rn.11076	Psma4	Psma4	0.06	0.64	0.99	0.13	11.65	8.41	proteasome (prosome, macropain) subunit, alpha type 4
1432	107869	24962	1426243_at	1367838_at	Mm.28301	Rn.3881	Cth	Cth	0.39	-0.63	0.24	0.07	13.35	13.21	cystathionase (cystathionine gamma-lyase)
3281	14137	29580	1448130_at	1367839_at	Mm.455783	Rn.154404	Fdft1	Fdft1	0.45	-0.85	0.5	0.01	11.01	10.32	farnesyl diphosphate farnesyl transferase 1
37954	15239	56084	1416540_at	1367840_at	Mm.7919	Rn.21	Hgs	Hgs	-0.15	0.23	0.52	0.26	7.93	6.52	HGF-regulated tyrosine kinase substrate
11344	67310	171406	1448532_at	1367841_a_at	Mm.46091	Rn.56124	Prl8a9	Prl8a9	0.00354877	0.02	0.99	0.77	2.34	3.36	prolactin family8, subfamily a, member 9
898	11785	29722	1423892_at	1367842_at	Mm.38469	Rn.19953	Apbb1	Apbb1	-0.13	0.01	0.82	0.84	3.05	2.93	amyloid beta (A4) precursor protein-binding, family B, member 1
2737	110198	171445	1438315_x_at	1367843_at	Mm.287397	Rn.8548	Akr7a5	Akr7a2	0.12	0.59	0.08	0.00400374	12.44	10.46	aldo-keto reductase family 7, member A5 (aflatoxin aldehyde reductase)
38041	18040	24588	1422520_at	1367845_at	Mm.390700	Rn.10971	Nefm	Nef3	0.00995674	0.01	0.99	0.94	2.67	2.77	neurofilament, medium polypeptide
7924	20198	24615	1424542_at	1367846_at	Mm.3925	Rn.504	S100a4	S100a4	0.00126234	0.00862202	0.99	0.94	2.72	2.44	S100 calcium binding protein A4
8229	56312	113900	1419665_a_at	1367847_at	Mm.18742	Rn.11182	Nupr1	Nupr1	-0.16	-2.24	0.94	0.009882	3.74	6.85	nuclear protein 1
3011	13191	29167	1435414_s_at	1367848_at	Mm.6919	Rn.11284	Dctn1	Dctn1	0.08	0.14	0.84	0.32	6.94	6.23	dynactin 1
2252	20969	25216	1415944_at	1367849_at	Mm.2580	Rn.11176	Sdc1	Sdc1	-1.16	-1.77	0.000396658	0.005189	8.53	9.05	syndecan 1
47936	14131	116591	1448620_at	1367850_at	Mm.22119	Rn.6050	Fcgr3	Fcgr3	0.05	-0.82	0.99	0.46	4.35	6.15	Fc receptor, IgG, low affinity III
737	19215	25526	1423860_at	1367851_at	Mm.1008	Rn.11400	Ptgds	Ptgds	0.00918818	0.01	0.99	0.91	3.89	2.92	prostaglandin D2 synthase (brain)
854	104112	24159	1425326_at	1367854_at	Mm.282039	Rn.29771	Acly	Acly	-0.94	0.03	0.06	0.97	9.49	11.1	ATP citrate lyase
37906	14381	24377	1448354_at	1367856_at	Mm.27210	Rn.11040	G6pdx	G6pdx	0.05	1.22	0.99	0.29	5.4	8.54	glucose-6-phosphate dehydrogenase X-linked
22753	76267	84575	1423680_at	1367857_at	Mm.30158	Rn.28161	Fads1	Fads1	-0.42	0.27	0.02	0.84	11.81	12.18	fatty acid desaturase 1
38116	17385	25481	1417234_at	1367858_at	Mm.4561	Rn.11123	Mmp11	Mmp11	0.01	-0.00378828	0.99	0.96	2.57	2.63	matrix metallopeptidase 11
2433	21809	25717	1417455_at	1367859_at	Mm.3992	Rn.7018	Tgfb3	Tgfb3	-0.000717549	0.00664148	0.99	0.94	1.72	1.97	transforming growth factor, beta 3
21040	17387	81707	1416572_at	1367860_a_at	Mm.280175	Rn.10371	Mmp14	Mmp14	-0.64	-0.01	0.97	0.97	6.74	8.98	matrix metallopeptidase 14 (membrane-inserted)
56752	14026	79115	1458889_at	1367861_at	Mm.238841	Rn.28912	Evl	Evl	0.01	0.01	0.99	0.89	2.69	2.08	Ena-vasodilator stimulated phosphoprotein
3071	56437	83521	1422562_at	1367862_at	Mm.29467	Rn.11189	Rrad	Rrad	0.00211507	0.01	0.99	0.94	2.11	2.11	Ras-related associated with diabetes
930	224630	140932	1427908_at	1367863_at	Mm.21795	Rn.16757	Bnip1	Bnip1	-0.19	0.17	0.28	0.41	6.29	3.29	BCL2/adenovirus E1B interacting protein 1, NIP1
40967	223989	170946	1455381_at	1367865_at	Mm.394072	Rn.27366	4921513D23Rik	Lkap	-0.58	-0.37	0.99	0.67	7.15	4.74	RIKEN cDNA 4921513D23 gene
38170	23876	29158	1416164_at	1367866_at	Mm.288381	Rn.1699	Fbln5	Fbln5	-0.01	0.02	0.99	0.73	4.72	2.22	fibulin 5
55884	11692	27100	1452272_a_at	1367867_at	Mm.28124	Rn.11039	Gfer	Gfer	0.46	0.36	0.000267428	0.00855944	10.16	8.22	growth factor, erv1 (S. cerevisiae)-like (augmenter of liver regeneration)
10513	56436	65138	1419263_a_at	1367868_at	Mm.379082	Rn.9320	Adrm1	Adrm1	0.07	0.26	0.99	0.26	10.27	8.85	adhesion regulating molecule 1
24993	170719	117520	1418501_a_at	1367869_at	Mm.254267	Rn.4252	Oxr1	Oxr1	-0.03	-0.96	0.99	0.04	9.63	8.29	oxidation resistance 1
4769	30926	58815	1417340_at	1367870_at	Mm.267692	Rn.3578	Txnl2	Txnl2	0.31	0.19	0.01	0.69	10.45	9.73	thioredoxin-like 2
68089	13106	25086	1415994_at	1367871_at	Mm.21758	Rn.1372	Cyp2e1	Cyp2e1	-0.07	-0.67	0.68	0.00477755	14.95	14.81	cytochrome P450, family 2, subfamily e, polypeptide 1
21972	11764	29663	1416279_at	1367872_at	Mm.274816	Rn.37383	Ap1b1	Ap1b1	0.09	0.25	0.99	0.25	8.68	7.41	adaptor protein complex AP-1, beta 1 subunit
914	54411	83615	1449622_s_at	1367873_at	Mm.21961	Rn.93045	Atp6ap1	Atp6ap1	0.07	0.03	0.82	0.93	9.14	9.25	ATPase, H+ transporting, lysosomal accessory protein 1
3846	231580	81659	1426703_at	1367875_at	Mm.276647	Rn.11012	Gak	Gak	-0.03	0.15	0.99	0.51	8.83	8.63	cyclin G associated kinase
40968	230673	116458	1433464_at	1367876_at	Mm.287810	Rn.14252	Ipo13	Ipo13	0.51	0.32	0.00640973	0.2	7.75	6.16	importin 13
2381	56389	65134	1449679_s_at	1367878_at	Mm.153061	Rn.5782	Stx5a	Stx5a	-0.39	0.31	0.5	0.35	10.08	7.52	syntaxin 5A
1723	16779	25473	1416513_at	1367880_at	Mm.425599	Rn.774	Lamb2	Lamb2	0.16	0.01	0.99	0.94	6.81	2.49	laminin, beta 2
7246	19261	25528	1416985_at	1367881_at	Mm.1682	Rn.53971	Sirpa	Ptpns1	-0.2	0.23	0.25	0.68	6.95	7.58	signal-regulatory protein alpha
1778	17754	25152	1455779_at	1367882_at	Mm.36501	Rn.11402	Mtap1a	Mtap1a	-0.00827224	0.12	0.99	0.51	2.88	4.21	microtubule-associated protein 1 A
292	20595	64301	1426596_a_at	1367883_at	Mm.2025	Rn.1119	Smn1	Smn1	-0.1	0.02	0.99	0.79	5.71	3.65	survival motor neuron 1
32062	19301	29533	1417841_at	1367885_at	Mm.21853	Rn.10292	Pxmp2	Pxmp2	0.16	-0.1	0.87	0.43	11.45	11.63	peroxisomal membrane protein 2
37955	18554	29606	1417180_at	1367886_at	Mm.3255	Rn.10653	Pcsk7	Pcsk7	-0.05	0.31	0.99	0.43	7.65	2.67	proprotein convertase subtilisin/kexin type 7
68042	16816	24530	1417043_at	1367887_at	Mm.1593	Rn.10481	Lcat	Lcat	0.32	0.16	0.00886876	0.36	12.9	13.29	lecithin cholesterol acyltransferase
13215	170677	93662	1418304_at	1367888_at	Mm.156506	Rn.19780	Pcdh21	Pcdh21	0.00243305	0.01	0.99	0.91	2.21	2.29	protocadherin 21
74503	52163	171503	1417604_at	1367889_at	Mm.277373	Rn.11018	Camk1	Camk1	-0.13	-0.41	0.53	0.5	6.17	6.67	calcium/calmodulin-dependent protein kinase I
7254	12366	64314	1448165_at	1367890_at	Mm.3921	Rn.1438	Casp2	Casp2	0.01	-0.08	0.96	0.76	5.07	5.57	caspase 2
9032	229725	170927	1436390_a_at	1367893_a_at	Mm.214545	Rn.26586	Clcc1	Clcc1	-0.09	0.13	0.93	0.68	9.8	3.61	chloride channel CLIC-like 1
4047	231070	64194	1454671_at	1367894_at	Mm.30221	Rn.772	Insig1	Insig1	-0.47	0.66	0.15	0.49	11.61	11.74	insulin induced gene 1
81909	15387	117282	1423684_at	1367895_at	Mm.142872	Rn.11854	Hnrpk	Hnrpk	0.31	0.11	0.37	0.74	11.23	11.27	heterogeneous nuclear ribonucleoprotein K
31298	12350	54232	1449434_at	1367896_at	Mm.300	Rn.1647	Car3	Ca3	-0.41	-1.44	0.000155721	0.04	14.78	13.05	carbonic anhydrase 3
5	11370	25363	1424184_at	1367897_at	Mm.18630	Rn.33319	Acadvl	Acadvl	0.08	0.29	0.27	0.2	12.1	10.32	acyl-Coenzyme A dehydrogenase, very long chain
1510	14062	25439	1450852_s_at	1367899_at	Mm.24816	Rn.2609	F2r	F2r	-0.14	0.08	0.99	0.77	9.62	2.83	coagulation factor II (thrombin) receptor
31219	27357	81675	1459522_s_at	1367900_at	Mm.6375	Rn.3661	Gyg	Gyg1	0.84	0.1	0.09	0.67	6.28	2.86	glycogenin
37271	110006	24434	1430332_a_at	1367901_at	Mm.3317	Rn.3692	Gusb	Gusb	-0.12	-0.2	0.75	0.73	6.9	6.88	glucuronidase, beta
3045	66066	64199	1448942_at	1367902_at	Mm.25547	Rn.892	Gng11	Gng11	-0.05	-0.05	0.99	0.31	5.45	3.74	guanine nucleotide binding protein (G protein), gamma 11
1611	15369	79239	1416399_a_at	1367903_at	Mm.272866	Rn.10241	Hmox2	Hmox2	0.16	-0.01	0.72	0.95	9.56	8.53	heme oxygenase (decycling) 2
7516	19711	50561	1417988_at	1367904_at	Mm.4032	Rn.66430	Resp18	Resp18	-0.00490505	-0.33	0.99	0.32	2.14	5.48	regulated endocrine-specific protein 18
3683	209558	54410	1439260_a_at	1367905_at	Mm.338425	Rn.44	Enpp3	Enpp3	-0.39	-2.49	0.14	0.00388682	8.76	7.8	ectonucleotide pyrophosphatase/phosphodiesterase 3
1217	11432	24162	1424655_at	1367906_at	Mm.45570	Rn.9816	Acp2	Acp2	0.21	1.56	0.49	0.00144935	7.18	9.35	acid phosphatase 2, lysosomal
37532	74325	116561	1453063_at	1367907_a_at	Mm.290026	Rn.3440	Cltb	Cltb	0.05	0.56	0.99	0.02	9.63	8.7	clathrin, light polypeptide (Lcb)
4037	67834	114096	1422500_at	1367911_at	Mm.279195	Rn.95104	Idh3a	Idh3a	0.07	0.37	0.89	0.41	5.04	4.84	isocitrate dehydrogenase 3 (NAD+) alpha
522	268977	59107	1448870_at	1367912_at	Mm.269747	Rn.40942	Ltbp1	Ltbp1	0.01	0.03	0.99	0.65	3.74	3.53	latent transforming growth factor beta binding protein 1
12706	114886	170520	1423630_at	1367913_at	Mm.34598	Rn.105938	Cygb	Cygb	-0.44	0.07	0.6	0.32	6.4	4.87	cytoglobin
1090	13732	81505	1417104_at	1367914_at	Mm.20829	Rn.6782	Emp3	Emp3	-0.01	0.01	0.99	0.93	2.35	2.56	epithelial membrane protein 3
7688	13350	84497	1418295_s_at	1367915_at	Mm.22633	Rn.252	Dgat1	Dgat1	-0.17	0.27	0.34	0.48	7.89	8.09	diacylglycerol O-acyltransferase 1
21252	18799	24655	1416675_s_at	1367916_at	Mm.23963	Rn.12324	Plcd1	Plcd1	0.00463903	0.01	0.99	0.8	2.23	2.44	phospholipase C, delta 1
75003	76279	25053	1448683_at	1367917_at	Mm.439931	Rn.91355	Cyp2d26	Cyp2d2	-0.26	-0.47	0.06	0.00213944	13.78	13.22	cytochrome P450, family 2, subfamily d, polypeptide 26
21063	235180	81730	1454674_at	1367918_at	Mm.5264	Rn.5468	Fez1	Fez1	-0.000610483	0.01	0.99	0.94	1.87	2.7	fasciculation and elongation protein zeta 1 (zygin I)
41286	54563	58958	1417585_at	1367919_at	Mm.28162	Rn.3189	Nup210	Pom210	0.04	0.01	0.99	0.89	7.35	2.06	nucleoporin 210
31525	67444	64538	1452506_a_at	1367921_at	Mm.337240	Rn.6446	Ilkap	Ilkap	0.15	0.11	0.23	0.45	9.2	6.85	integrin-linked kinase-associated serine/threonine phosphatase 2C
2395	11491	57027	1421857_at	1367922_at	Mm.27681	Rn.144585	Adam17	Adam17	-0.2	0.13	0.96	0.43	3.63	5.12	a disintegrin and metallopeptidase domain 17
9044	94180	171410	1422428_at	1367923_at	Mm.20592	Rn.17672	Acsbg1	Acsbg1	0.00219349	0.00916729	0.99	0.94	2.27	2.41	acyl-CoA synthetase bubblegum family member 1
9970	107975	171444	1435762_at	1367924_at	Mm.234923	Rn.154425	Pacs1	Pacs1	-0.06	-0.13	0.99	0.41	4.86	2.79	phosphofurin acidic cluster sorting protein 1
3752	78388	64681	1456586_x_at	1367925_at	Mm.228797	Rn.10028	Mvp	Mvp	0.51	0.34	0.09	0.36	6.76	6.98	major vault protein
49188	19205	29497	1458284_at	1367931_a_at	Mm.265610	Rn.64440	Ptbp1	Ptbp1	-0.03	0.01	0.99	0.94	10.66	9.98	polypyrimidine tract binding protein 1
1609	208715	29637	1441536_at	1367932_at	Mm.61526	Rn.5106	Hmgcs1	Hmgcs1	0.03	-0.96	0.99	0.17	3.12	12.43	3-hydroxy-3-methylglutaryl-Coenzyme A synthase 1
84568	67248	25347	1450840_a_at	1367934_at	Mm.30478	Rn.6172	Rpl39	Rpl39	0.13	0.02	0.05	0.91	14.2	4.8	ribosomal protein L39
10079	74255	117541	1422442_at	1367935_at	Mm.289929	Rn.54978	Smu1	Smu1	0.06	0.23	0.99	0.24	10.44	7.09	smu-1 suppressor of mec-8 and unc-52 homolog (C. elegans)
38122	20868	29398	1417751_at	1367936_at	Mm.8235	Rn.4190	Stk10	Stk10	0.05	0.09	0.99	0.89	4.52	5.55	serine/threonine kinase 10
9732	56727	252899	1416460_at	1367937_at	Mm.158200	Rn.19959	Miox	Miox	-0.000815453	0.23	0.99	0.52	2.49	7.1	myo-inositol oxygenase
2520	22235	83472	1416308_at	1367938_at	Mm.344831	Rn.3967	Ugdh	Ugdh	1.55	0.5	2.88187e-05	0.1	12.53	10.54	UDP-glucose dehydrogenase
22419	12778	84348	1417625_s_at	1367940_at	Mm.6522	Rn.12959	Cxcr7	Cmkor1	1.36	3.18	7.31701e-05	0.00566287	3.61	4.72	chemokine (C-X-C motif) receptor 7
31139	21780	83474	1456215_at	1367941_at	Mm.229292	Rn.18266	Tfam	Tfam	0.18	0.04	0.72	0.92	7.38	7.1	transcription factor A, mitochondrial
37631	18036	81525	1421266_s_at	1367943_at	Mm.220333	Rn.8395	Nfkbib	Nfkbib	-0.02	0.46	0.99	0.49	7.9	6.97	nuclear factor of kappa light chain gene enhancer in B-cells inhibitor, beta
21013	98388	140568	1426620_at	1367944_at	Mm.260054	Rn.11224	Chst10	Chst10	-0.00041323	0.00414913	0.99	0.95	2.27	2.92	carbohydrate sulfotransferase 10
2984	11927	84355	1460639_a_at	1367945_at	Mm.217759	Rn.11992	Atox1	Atox1	-0.12	-0.56	0.93	0.02	10.85	11.25	ATX1 (antioxidant protein 1) homolog 1 (yeast)
99712	19082	25520	1433533_x_at	1367947_at	Mm.6670	Rn.11089	Prkag1	Prkag1	0.12	0.49	0.99	0.31	7.84	6.93	protein kinase, AMP-activated, gamma 1 non-catalytic subunit
4528	18619	29237	1427038_at	1367949_at	Mm.2899	Rn.10015	Penk1	Penk1	0.00852735	-0.1	0.99	0.73	2.08	2.39	preproenkephalin 1
68295	20520	29726	1450395_at	1367950_at	Mm.42253	Rn.8844	Slc22a5	Slc22a5	0.5	-0.38	0.57	0.78	7.11	3	solute carrier family 22 (organic cation transporter), member 5
56228	56012	24959	1418373_at	1367951_at	Mm.219627	Rn.9738	Pgam2	Pgam2	0.000743648	0.00512409	0.99	0.95	2.04	2.5	phosphoglycerate mutase 2
20952	14725	29216	1452320_at	1367952_at	Mm.23847	Rn.26430	Lrp2	Lrp2	0.05	-0.08	0.99	0.83	2.4	3.63	low density lipoprotein receptor-related protein 2
100632	19342	50866	1451643_a_at	1367955_at	Mm.262447	Rn.7181	Rab4b	Rab4b	-0.15	0.07	0.97	0.82	6.61	2.38	RAB4B, member RAS oncogene family
8064	26562	89791	1416853_at	1367956_at	Mm.458044	Rn.5653	Ncdn	Ncdn	-0.37	0.16	0.36	0.54	4.34	2.25	neurochondrin
4194	11861	29308	1435092_at	1367960_at	Mm.12723	Rn.9258	Arl4a	Arl4a	-0.52	-0.33	0.2	0.41	4.16	4.94	ADP-ribosylation factor-like 4A
88792	16612	24594	1448107_x_at	1367961_at	Mm.142722	Rn.11331	Klk1	Ngfg	0.02	0.02	0.99	0.78	2.91	2.72	kallikrein 1
862	11474	171009	1418677_at	1367962_at	Mm.5316	Rn.17592	Actn3	Actn3	-0.000280552	0.00445204	0.99	0.94	2.41	2.52	actinin alpha 3
6833	56716	64226	1415842_at	1367963_at	Mm.289516	Rn.9444	Gbl	Gbl	-0.05	0.05	0.99	0.72	3.35	4.6	G protein beta subunit-like
37752	21953	29389	1438608_at	1367964_at	Mm.39469	Rn.9924	Tnni2	Tnni2	-0.01	0.01	0.99	0.86	2.49	2.98	Troponin I, skeletal, fast 2
20660	20544	24782	1417397_at	1367965_at	Mm.4312	Rn.5025	Slc9a1	Slc9a1	0.13	-0.05	0.77	0.85	6.68	5.56	solute carrier family 9 (sodium/hydrogen exchanger), member 1
10509	56401	114200	1421462_a_at	1367967_at	Mm.27961	Rn.13741	Lepre1	Lepre1	-0.33	-0.00869587	0.54	0.96	6.77	7.06	leprecan 1
3606	11758	94167	1442878_at	1367969_at	Mm.186185	Rn.42	Prdx6	Prdx6	-0.02	0.16	0.92	0.43	3.53	11.16	peroxiredoxin 6
10202	71902	117152	1428649_at	1367972_at	Mm.203965	Rn.32934	Cand1	Cand1	-0.15	0.19	0.82	0.55	2.5	8.75	cullin associated and neddylation disassociated 1
2241	20296	24770	1420380_at	1367973_at	Mm.290320	Rn.4772	Ccl2	Ccl2	0.01	0.05	0.99	0.77	2.96	2.95	chemokine (C-C motif) ligand 2
68445	11745	25291	1460330_at	1367974_at	Mm.7214	Rn.6589	Anxa3	Anxa3	0.05	0.11	0.99	0.89	3.95	6.93	annexin A3
2471	22019	81815	1421894_a_at	1367976_at	Mm.401675	Rn.28991	Tpp2	Tpp2	-0.34	-0.000394336	0.02	0.99	9.03	7.32	tripeptidyl peptidase II
293	20617	29219	1418493_a_at	1367977_at	Mm.17484	Rn.1827	Snca	Snca	-0.07	0.00258253	0.79	0.97	4.23	2.23	synuclein, alpha
75133	210044	81636	1455462_at	1367978_at	Mm.390617	Rn.10731	Adcy2	Adcy2	0.02	0.0085815	0.99	0.94	3.43	2.87	adenylate cyclase 2
3451	54189	54190	1443856_at	1367981_at	Mm.7087	Rn.5876	Rabep1	Rabep1	-0.24	0.28	0.21	0.82	8.45	4.16	rabaptin, RAB GTPase binding effector protein 1
3034	14156	84490	1436454_x_at	1367983_at	Mm.2952	Rn.16664	Fen1	Fen1	-0.29	0.00749607	0.15	0.94	8.59	2.46	flap structure specific endonuclease 1
10442	233208	56081	1434908_at	1367984_at	Mm.28298	Rn.93	AI480556	LOC56081	-0.19	0.07	0.81	0.94	8.11	6.71	expressed sequence AI480556
17	11656	25748	1451675_a_at	1367985_at	Mm.302724	Rn.32517	Alas2	Alas2	-0.28	-0.3	0.22	0.89	10.53	7.13	aminolevulinic acid synthase 2, erythroid
7908	19221	29602	1434891_at	1367986_at	Mm.24807	Rn.6332	Ptgfrn	Ptgfrn	0.01	-0.01	0.99	0.95	3.1	4.45	prostaglandin F2 receptor negative regulator
10628	215615	81761	1451243_at	1367987_at	Mm.291048	Rn.10979	Rnpep	Rnpep	0.18	0.25	0.61	0.51	8.36	7.66	arginyl aminopeptidase (aminopeptidase B)
100547	226143	83790	1424576_s_at	1367988_at	Mm.329866	Rn.2184	Cyp2c44	Cyp2c23	-0.17	-0.43	0.57	0.02	12.7	12.79	cytochrome P450, family 2, subfamily c, polypeptide 44
74381	20528	25139	1415958_at	1367989_at	Mm.10661	Rn.1314	Slc2a4	Slc2a4	0.00422689	0.02	0.99	0.8	3.36	2.34	solute carrier family 2 (facilitated glucose transporter), member 4
4593	57377	78947	1422489_at	1367991_at	Mm.28188	Rn.22161	Gcs1	Gcs1	0.1	0.34	0.99	0.2	10.01	8.9	glucosidase 1
37722	20394	25719	1423150_at	1367992_at	Mm.4836	Rn.6173	Scg5	Sgne1	0.00833396	0.02	0.99	0.74	2.99	2.53	secretogranin V
85	99586	81656	1427946_s_at	1367994_at	Mm.27907	Rn.158382	Dpyd	Dpyd	-0.28	-0.93	0.08	0.000358153	12.27	10.1	dihydropyrimidine dehydrogenase
55514	12359	24248	1416429_a_at	1367995_at	Mm.4215	Rn.3001	Cat	Cat	-0.1	-0.22	0.39	0.21	13.95	14.31	catalase
8951	330814	65096	1428510_at	1367996_a_at	Mm.260733	Rn.10776	Lphn1	Lphn1	-0.0028345	0.08	0.99	0.73	1.7	4.28	latrophilin 1
32067	20480	65041	1416541_at	1367997_at	Mm.3990	Rn.37542	Clpb	Clpb	0.06	0.04	0.99	0.92	7.1	4.55	ClpB caseinolytic peptidase B homolog (E. coli)
55480	11669	29539	1434987_at	1367999_at	Mm.284446	Rn.101781	Aldh2	Aldh2	-0.22	-0.2	0.67	0.04	7.69	12.4	aldehyde dehydrogenase 2, mitochondrial
68031	12266	24232	1423954_at	1368000_at	Mm.19131	Rn.11378	C3	C3	-0.00334372	0.06	0.99	0.46	15.54	15.65	complement component 3
210	17685	81709	1416988_at	1368002_at	Mm.4619	Rn.3174	Msh2	Msh2	-0.03	0.04	0.99	0.59	5.1	3.18	mutS homolog 2 (E. coli)
68368	19378	116676	1422789_at	1368003_at	Mm.42016	Rn.10514	Aldh1a2	Aldh1a2	0.00120115	0.01	0.99	0.9	2.69	2.6	aldehyde dehydrogenase family 1, subfamily A2
1675	16440	25679	1417297_at	1368005_at	Mm.458106	Rn.11242	Itpr3	Itpr3	-0.000853657	0.01	0.99	0.81	2.08	2.73	inositol 1,4,5-triphosphate receptor 3
4922	16792	89783	1426025_s_at	1368006_at	Mm.271868	Rn.24799	Laptm5	Laptm5	-0.1	0.23	0.79	0.68	3.42	5.81	lysosomal-associated protein transmembrane 5
4390	19126	60357	1419700_a_at	1368008_at	Mm.6250	Rn.144589	Prom1	Prom1	0.00261174	0.03	0.99	0.81	2.3	2.32	prominin 1
3996	50798	114711	1455583_at	1368009_at	Mm.256718	Rn.18753	Gne	Gne	-0.09	-0.08	0.87	0.71	5.1	5.81	glucosamine
56589	15170	116689	1456694_x_at	1368010_at	Mm.271799	Rn.18985	Ptpn6	Ptpn6	0.04	0.13	0.96	0.62	3.8	6.26	protein tyrosine phosphatase, non-receptor type 6
3033	14149	79122	1416806_at	1368011_at	Mm.4719	Rn.10860	Fdxr	Fdxr	0.01	-0.22	0.99	0.42	6.2	5.77	ferredoxin reductase
5157	21745	64523	1418196_at	1368012_at	Mm.318736	Rn.5890	Tep1	Tep1	0.00261249	-0.06	0.99	0.34	3.19	3.65	telomerase associated protein 1
12698	73284	140582	1451751_at	1368013_at	Mm.250841	Rn.19672	Ddit4l	Ddit4l	0.03	-0.00485714	0.99	0.94	3.89	2.53	DNA-damage-inducible transcript 4-like
3587	64292	59103	1449449_at	1368014_at	Mm.28768	Rn.7730	Ptges	Ptges	0.00566072	0.02	0.99	0.77	2.56	2.99	prostaglandin E synthase
69255	111175	113956	1439167_at	1368016_at	Mm.281738	Rn.163081	Pecr	Pecr	-0.26	0.01	0.61	0.94	5.31	13.51	peroxisomal trans-2-enoyl-CoA reductase
100509	16858	29518	1436356_at	1368017_at	Mm.20973	Rn.6336	Lgals7	Lgals7	0.24	0.00559194	0.54	0.94	5.09	1.8	lectin, galactose binding, soluble 7
8305	27418	83536	1436096_at	1368018_at	---	Rn.6383	Mkln1	Mkln1	-0.1	-0.22	0.95	0.19	2.46	8.11	muskelin 1, intracellular mediator containing kelch motifs
3637	56717	56718	1417592_at	1368019_at	Mm.21158	Rn.11008	Frap1	Frap1	-0.01	0.1	0.99	0.82	8.95	6.64	FK506 binding protein 12-rapamycin associated protein 1
1843	192156	81726	1417303_at	1368020_at	Mm.28146	Rn.10288	Mvd	Mvd	-0.37	-0.12	0.99	0.94	5.19	6.11	mevalonate (diphospho) decarboxylase
73888	11522	24172	1416225_at	1368021_at	Mm.2409	Rn.40222	Adh1	Adh1	0.12	-0.37	0.02	0.0096601	14.89	13.76	alcohol dehydrogenase 1 (class I)
37690	104009	84491	1420832_at	1368024_at	Mm.27035	Rn.44920	Qsox1	Qscn6	-0.71	-0.04	0.43	0.83	10.06	2.49	quiescin Q6 sulfhydryl oxidase 1
10400	74747	140942	1428306_at	1368025_at	Mm.21697	Rn.9775	Ddit4	Ddit4	0.24	-0.05	0.99	0.82	6.79	2.61	DNA-damage-inducible transcript 4
7355	15193	171073	1416597_at	1368026_at	Mm.279188	Rn.29462	Hdgfrp2	Hdgfrp2	-0.07	0.26	0.99	0.17	5.05	6.45	hepatoma-derived growth factor, related protein 2
55549	21391	24886	1416827_at	1368027_at	Mm.4054	Rn.16283	Tbxas1	Tbxas1	0.08	0.02	0.57	0.78	6.45	3	thromboxane A synthase 1, platelet
4559	19132	24688	1422530_at	1368028_at	Mm.2477	Rn.11086	Prph	Prph1	0.00121428	0.0084542	0.99	0.94	1.87	2.95	peripherin
68818	70769	64896	1428869_at	1368031_at	Mm.402190	Rn.9517	Nolc1	Nolc1	-0.24	0.27	0.99	0.27	6.99	6.67	nucleolar and coiled-body phosphoprotein 1
1375	12653	24259	1415885_at	1368034_at	Mm.255241	Rn.11090	Chgb	Chgb	0.00447491	0.01	0.99	0.94	2.52	3.15	chromogranin B
20623	19268	360406	1420842_at	1368036_at	Mm.29855	Rn.11386	Ptprf	Ptprf	-0.3	0.49	0.04	0.26	9.94	9.84	protein tyrosine phosphatase, receptor type, F
37524	12408	29224	1460196_at	1368037_at	Mm.26940	Rn.3425	Cbr1	Cbr1	1.04	-0.11	0.000436939	0.39	10.36	5.27	carbonyl reductase 1
10161	24071	64531	1448853_at	1368038_at	Mm.279603	Rn.6258	Synj2bp	Synj2bp	-0.06	-0.52	0.99	0.01	10.58	6.98	synaptojanin 2 binding protein
99716	56440	84471	1416260_a_at	1368043_at	Mm.271891	Rn.144614	Snx1	Snx1	0.12	-0.06	0.99	0.94	7.17	6.01	sorting nexin 1
2591	20254	24765	1450708_at	1368044_at	Mm.5038	Rn.45602	Scg2	Scg2	0.02	0.03	0.99	0.78	3.09	3.31	secretogranin II
1399	20529	171135	1433750_at	1368046_at	Mm.248637	Rn.2789	Slc31a1	Slc31a1	-0.04	-0.31	0.99	0.22	10.5	10.11	solute carrier family 31, member 1
11266	114644	64846	1416560_at	1368047_at	Mm.250738	Rn.3587	Slc13a3	Slc13a3	0.61	-2.58	0.02	0.02	6.99	7.5	solute carrier family 13 (sodium-dependent dicarboxylate transporter), member 3
40659	20714	24794	1423867_at	1368048_at	Mm.291569	Rn.91257	Serpina3k	Serpina3k	-1.04	-0.12	0.52	0.89	9.7	14.58	serine (or cysteine) peptidase inhibitor, clade A, member 3K
5656	21454	24818	1448122_at	1368049_at	Mm.439645	Rn.7102	Tcp1	Tcp1	0.51	-0.01	0.000471018	0.98	10.82	10.8	t-complex protein 1
10541	56706	114121	1423622_a_at	1368050_at	Mm.175612	Rn.12962	Ccnl1	Ccnl1	0.18	-0.24	0.99	0.8	6.93	7.43	cyclin L1
95094	56348	84013	1450010_at	1368051_at	Mm.22505	Rn.203283	Hsd17b12	Hsd17b12	-0.27	1.02	0.16	0.00400374	10.98	11.17	hydroxysteroid (17-beta) dehydrogenase 12
20968	216350	171048	1424649_a_at	1368052_at	Mm.22270	Rn.6087	Tspan8	Tspan8	0.03	0.02	0.99	0.81	2.74	2.67	tetraspanin 8
10489	93742	81918	1436765_at	1368053_at	Mm.299254	Rn.31803	Pard3	Pard3	-0.35	0.21	0.19	0.55	6.21	3.03	par-3 (partitioning defective 3) homolog (C. elegans)
41321	16905	60374	1457670_s_at	1368055_a_at	Mm.457967	Rn.44161	Lmna	Lmna	0.19	0.64	0.99	0.14	8.03	5.79	lamin A
462	22084	24855	1452105_a_at	1368056_at	Mm.30435	Rn.5875	Tsc2	Tsc2	0.04	0.04	0.99	0.46	8.17	5.14	tuberous sclerosis 2
2140	19299	25270	1416679_at	1368057_at	Mm.399042	Rn.7024	Abcd3	Abcd3	-0.12	-0.68	0.65	0.04	13.44	9.28	ATP-binding cassette, sub-family D (ALD), member 3
2229	224903	64196	1454928_at	1368058_at	Mm.255066	Rn.88640	Safb	Safb	-0.28	0.0065526	0.99	0.94	6.56	2.01	scaffold attachment factor B
4261	15473	65151	1428326_s_at	1368060_at	Mm.143977	Rn.6987	Hrsp12	Hrsp12	-0.16	-0.61	0.17	0.00334899	13.6	13.06	heat-responsive protein 12
68242	16510	65198	1435994_at	1368061_at	Mm.4489	Rn.11071	Kcnh1	Kcnh1	-0.00441889	-0.00175932	0.99	0.97	2.05	1.72	potassium voltage-gated channel, subfamily H (eag-related), member 1
22693	55946	171126	1448308_at	1368062_at	Mm.386781	Rn.10959	Ap3m1	Ap3m1	-0.15	0.49	0.59	0.08	8.55	8.04	adaptor-related protein complex 3, mu 1 subunit
15796	231386	170956	1426827_at	1368063_a_at	Mm.196325	Rn.48752	Ythdc1	Yt521	-0.18	0.22	0.99	0.19	7.57	8.3	YTH domain containing 1
618	13195	24311	1426215_at	1368064_a_at	Mm.12906	Rn.11064	Ddc	Ddc	0.02	-0.59	0.99	0.54	11.48	8.2	dopa decarboxylase
21167	67903	83823	1422763_at	1368065_at	Mm.20945	Rn.30044	Gipc1	Gipc1	0.28	0.26	0.68	0.31	5.87	3.42	GIPC PDZ domain containing family, member 1
917	12018	116502	1418991_at	1368066_at	Mm.2443	Rn.14598	Bak1	Bak1	0.12	-0.02	0.99	0.81	6.31	2.95	BCL2-antagonist/killer 1
8003	22661	58820	1455483_at	1368067_at	Mm.392667	Rn.64671	Zfp148	Zfp148	-0.33	0.19	0.59	0.36	6.18	7.35	zinc finger protein 148
11918	106025	81859	1424165_a_at	1368069_at	Mm.41463	Rn.38393	Sharpin	Sharpin	0.2	0.04	0.09	0.94	8.58	6.88	SHANK-associated RH domain interacting protein
37973	55943	59074	1418088_a_at	1368070_at	Mm.3973	Rn.20291	Stx8	Stx8	0.27	0.07	0.26	0.91	6.88	6.77	syntaxin 8
9904	67247	171451	1416766_at	1368071_at	Mm.177724	Rn.11802	Mosc2	Mosc2	0.12	-0.21	0.16	0.32	13.23	11.09	MOCO sulphurase C-terminal domain containing 2
1658	16362	24508	1448436_a_at	1368073_at	Mm.105218	Rn.6396	Irf1	Irf1	0.25	-0.01	0.29	0.99	8.19	6.8	interferon regulatory factor 1
347	74246	114860	1424140_at	1368074_at	Mm.247946	Rn.29908	Gale	Gale	-0.43	0.41	0.78	0.47	4.96	2.22	galactose-4-epimerase, UDP
37277	16889	25055	1450872_s_at	1368075_at	Mm.157545	Rn.48656	Lipa	Lip1	-0.27	-0.41	0.07	0.22	11.18	10.64	lysosomal acid lipase A
465	22346	24874	1434708_at	1368076_at	Mm.29407	Rn.11059	Vhlh	Vhl	-0.22	-0.07	0.29	0.9	4.77	4.31	von Hippel-Lindau syndrome homolog
55467	14121	24362	1448470_at	1368077_at	Mm.423078	Rn.33703	Fbp1	Fbp1	0.44	-0.26	0.000181878	0.48	14.18	13.07	fructose bisphosphatase 1
20576	228026	116551	1435836_at	1368079_at	Mm.34411	Rn.11185	Pdk1	Pdk1	-0.21	0.11	0.77	0.88	7.86	8.39	pyruvate dehydrogenase kinase, isoenzyme 1
55590	11305	79248	1449302_at	1368081_at	Mm.2210	Rn.13115	Abca2	Abca2	-0.18	0.00331312	0.2	0.98	6.1	7.3	ATP-binding cassette, sub-family A (ABC1), member 2
100970	20535	24780	1416637_at	1368082_at	Mm.4580	Rn.9860	Slc4a2	Slc4a2	-0.26	-0.11	0.57	0.75	7.24	8.48	solute carrier family 4 (anion exchanger), member 2
946	66671	84389	1456293_s_at	1368083_at	Mm.18474	Rn.23255	Ccnh	Ccnh	0.4	0.06	0.1	0.77	8.79	6.44	cyclin H
3826	13419	25633	1424592_a_at	1368084_at	Mm.440565	Rn.6077	Dnase1	Dnase1	-0.00758819	0.01	0.99	0.89	2.48	2.8	deoxyribonuclease I
3849	320415	171128	1435750_at	1368085_at	Mm.86373	Rn.11137	Gchfr	Gchfr	-0.00805693	-0.15	0.99	0.53	11.17	9.74	GTP cyclohydrolase I feedback regulator
37408	16987	81681	1426913_at	1368086_a_at	Mm.55075	Rn.10211	Lss	Lss	-0.26	0.27	0.99	0.51	5.61	6.75	lanosterol synthase
5110	24000	171070	1419054_a_at	1368087_a_at	Mm.4420	Rn.11310	Ptpn21	Ptpn21	-0.34	-0.09	0.06	0.94	7.31	8	protein tyrosine phosphatase, non-receptor type 21
3623	12568	140908	1422590_at	1368088_at	Mm.298798	Rn.10749	Cdk5	Cdk5	-0.06	0.09	0.81	0.84	2.85	3.54	cyclin-dependent kinase 5
1952	207728	81743	1447707_s_at	1368089_at	Mm.247564	Rn.10044	Pde2a	Pde2a	1.1	0.83	0.00071563	0.00426403	7.88	7.3	phosphodiesterase 2A, cGMP-stimulated
76542	19153	78960	1423292_a_at	1368090_at	Mm.10119	Rn.10395	Prx	Prx	-0.00871258	-0.02	0.99	0.82	2.98	5.16	periaxin
90938	75475	116684	1424359_at	1368091_at	Mm.322738	Rn.3066	Oplah	Oplah	0.36	-0.08	0.87	0.94	10.43	10.69	5-oxoprolinase (ATP-hydrolysing)
110	14085	29383	1417220_at	1368092_at	Mm.3798	Rn.9195	Fah	Fah	0.1	-0.16	0.49	0.47	13.15	11.84	fumarylacetoacetate hydrolase
37626	17888	29556	1417729_at	1368093_at	Mm.290003	Rn.54399	Myh6	Myh6	0.04	-0.03	0.99	0.94	3.97	3.38	myosin, heavy polypeptide 6, cardiac muscle, alpha
11415	75420	79049	1428496_at	1368094_at	Mm.275981	Rn.25076	Secisbp2	Secisbp2	-0.06	0.01	0.99	0.89	9.11	3.03	SECIS binding protein 2
21744	56248	26956	1423717_at	1368095_at	Mm.196067	Rn.60	Ak3	Ak3	-0.1	-0.79	0.55	0.02	12.2	8.69	adenylate kinase 3
49654	104001	116644	1429761_at	1368097_a_at	Mm.221275	Rn.55126	Rtn1	Rtn1	-0.00180399	-0.00258595	0.99	0.96	1.78	2.89	reticulon 1
68297	20646	81781	1432096_at	1368098_a_at	Mm.274995	Rn.11169	Snrpn	Snrpn	-0.02	0.00751975	0.99	0.94	2.71	1.91	small nuclear ribonucleoprotein N
24944	76499	114514	1424836_a_at	1368099_at	Mm.222272	Rn.19943	Clasp2	Clasp2	-0.22	0.04	0.81	0.76	4.36	2.93	CLIP associating protein 2
2143	68671	89841	1420493_a_at	1368100_at	Mm.21439	Rn.7291	Pcyt2	Pcyt2	-0.14	0.19	0.87	0.58	11.33	10.19	phosphate cytidylyltransferase 2, ethanolamine
55876	12315	24244	1450864_at	1368101_at	Mm.288630	Rn.2892	Calm3	Calm3	0.03	-0.05	0.82	0.62	5.84	5.79	calmodulin 3
20088	15484	25117	1416761_at	1368102_at	Mm.5079	Rn.10186	Hsd11b2	Hsd11b2	0.02	-0.07	0.99	0.55	2.88	3.34	hydroxysteroid 11-beta dehydrogenase 2
21169	70747	64521	1432417_a_at	1368105_at	Mm.27469	Rn.5872	Tspan2	Tspan2	-0.03	0.00329558	0.97	0.95	3.53	2.31	tetraspanin 2
21317	20620	83722	1427005_at	1368106_at	Mm.380	Rn.12100	Plk2	Plk2	-0.18	0.92	0.35	0.09	5.58	8.22	polo-like kinase 2 (Drosophila)
49353	27372	58937	1449830_at	1368107_at	Mm.291456	Rn.3248	Prl3c1	Prl3c1	0.00150087	0.0055581	0.99	0.95	2.4	2.2	prolactin family 3, subfamily c, member 1
2893	20454	83505	1449198_a_at	1368109_at	Mm.38248	Rn.22706	St3gal5	St3gal5	-0.45	0.17	0.33	0.74	8.18	2.8	ST3 beta-galactoside alpha-2,3-sialyltransferase 5
15904	99382	171440	1433453_a_at	1368111_at	Mm.35850	Rn.11149	Abtb2	Abtb2	-0.46	-0.62	0.62	0.33	8.96	4.58	ankyrin repeat and BTB (POZ) domain containing 2
455	20215	25539	1419025_at	1368112_at	Mm.1276	Rn.9856	Sag	Sag	-0.00145848	0.00777661	0.99	0.94	2.16	2.77	retinal S-antigen
3956	21785	116592	1422448_at	1368113_at	Mm.1825	Rn.34367	Tff2	Tff2	0.00770466	-0.05	0.99	0.83	3.62	3.03	trefoil factor 2 (spasmolytic protein 1)
3036	14168	84488	1418497_at	1368114_at	Mm.7995	Rn.15709	Fgf13	Fgf13	-0.00303711	0.0082357	0.99	0.94	2.49	2.66	fibroblast growth factor 13
1001	12739	65130	1426332_a_at	1368115_at	Mm.158662	Rn.4513	Cldn3	Cldn3	-0.46	-0.09	0.17	0.83	9.31	9.06	claudin 3
10820	268566	64845	1426462_at	1368117_at	Mm.341742	Rn.11032	Gphn	Gphn	-0.32	-0.36	0.27	0.02	9.64	7.63	gephyrin
2912	12042	83477	1418970_a_at	1368118_at	Mm.239141	Rn.13007	Bcl10	Bcl10	0.32	0.16	0.51	0.62	6.28	7	B-cell leukemia/lymphoma 10
8682	170835	171088	1433941_at	1368119_at	Mm.24313	Rn.23872	Pib5pa	Pib5pa	0.18	0.00325338	0.48	0.95	6.1	1.91	phosphatidylinositol (4,5) bisphosphate 5-phosphatase, A
4486	338352	81733	1447076_at	1368120_at	Mm.383528	Rn.10695	Nell1	Nell1	0.01	0.01	0.99	0.94	2.96	2.64	NEL-like 1 (chicken)
4146	22644	84508	1448434_at	1368122_at	Mm.458288	Rn.45685	Rnf103	Rnf103	0.08	0.38	0.99	0.00324895	10.87	6.86	ring finger protein 103
30997	16001	25718	1426565_at	1368123_at	Mm.275742	Rn.10957	Igf1r	Igf1r	-0.05	-0.04	0.67	0.89	2.91	3.12	insulin-like growth factor I receptor
3256	240672	171109	1437199_at	1368124_at	Mm.52043	Rn.10877	Dusp5	Dusp5	0.00239248	-0.25	0.99	0.8	2.84	5.42	dual specificity phosphatase 5
21056	20498	29501	1417446_at	1368125_at	Mm.292447	Rn.32091	Slc12a4	Slc12a4	0.03	0.06	0.99	0.41	5.12	2.41	solute carrier family 12, member 4
11322	78894	65984	1456081_a_at	1368126_at	Mm.439974	Rn.9215	Aacs	Aacs	-1.03	0.11	0.87	0.77	7.48	3.6	acetoacetyl-CoA synthetase
3927	23956	29204	1431936_a_at	1368127_at	Mm.143717	Rn.9731	Neu2	Neu2	0.00594207	0.0073699	0.99	0.94	2.9	2.03	neuraminidase 2
9472	54650	58967	1422894_at	1368129_at	Mm.294662	Rn.14839	Sfmbt1	Sfmbt1	-0.22	0.07	0.63	0.46	2.82	3.79	Scm-like with four mbt domains 1
20175	11670	25375	1418752_at	1368130_at	Mm.4257	Rn.105627	Aldh3a1	Aldh3a1	0.01	11.64	0.99	5.88485e-08	3.25	8.47	aldehyde dehydrogenase family 3, subfamily A1
7252	12338	83685	1450429_at	1368131_at	Mm.30290	Rn.2862	Capn6	Capn6	-0.01	0.01	0.99	0.91	3.33	2.38	calpain 6
31334	22057	170842	1423176_at	1368132_at	Mm.259673	Rn.7819	Tob1	Tob1	-0.59	-0.58	0.03	0.16	11.37	8.53	transducer of ErbB-2.1
2841	17475	29365	1418664_at	1368133_at	Mm.153039	Rn.6684	Mpdz	Mpdz	0.08	0.58	0.99	0.25	8.28	6.66	multiple PDZ domain protein
7784	16190	25084	1423996_a_at	1368134_a_at	Mm.233802	Rn.10471	Il4ra	Il4ra	-0.49	1.67	0.99	0.00609699	5.88	8.03	interleukin 4 receptor, alpha
37314	11647	25586	1423611_at	1368139_s_at	Mm.288186	Rn.82764	Akp2	Alpl	0.14	0.00324756	0.48	0.95	7.81	2.27	alkaline phosphatase 2, liver
2567	12785	64530	1416244_a_at	1368141_at	Mm.290251	Rn.6187	Cnbp	Cnbp1	0.18	-0.1	0.04	0.48	11.99	11.4	cellular nucleic acid binding protein
36149	11750	155423	1416137_at	1368143_at	Mm.280231	Rn.106184	Anxa7	Anxa7	0.43	0.64	0.06	0.02	7.75	6.87	annexin A7
4519	18546	25510	1460214_at	1368145_at	Mm.5023	Rn.9736	Pcp4	Pcp4	-0.01	0.00752129	0.99	0.94	3.1	2.32	Purkinje cell protein 4
3254	19252	114856	1448830_at	1368146_at	Mm.239041	Rn.98260	Dusp1	Dusp1	-0.74	-0.38	0.35	0.42	8.04	6.41	dual specificity phosphatase 1
1877	18053	24596	1454903_at	1368148_at	Mm.283893	Rn.10980	Ngfr	Ngfr	-0.4	0.01	0.05	0.92	6.34	2.58	nerve growth factor receptor (TNFR superfamily, member 16)
37830	26458	65192	1416316_at	1368150_at	Mm.290044	Rn.3608	Slc27a2	Slc27a2	-0.22	-0.03	0.11	0.95	14.19	13.2	solute carrier family 27 (fatty acid transporter), member 2
7830	17184	29150	1434888_a_at	1368151_at	Mm.215034	Rn.29774	Matr3	Matr3	-0.22	-0.08	0.32	0.88	9.94	9.52	matrin 3
41193	102193	170906	1416545_at	1368152_at	Mm.240076	Rn.7790	Zdhhc7	Zdhhc7	-0.03	0.58	0.99	0.28	8.34	3.88	zinc finger, DHHC domain containing 7
10648	56876	117536	1436959_x_at	1368153_a_at	Mm.42956	Rn.7504	Nelf	Nelf	-0.51	-0.1	0.07	0.85	11.97	6.6	nasal embryonic LHRH factor
37360	60596	497757	1434141_at	1368154_at	Mm.143831	Rn.1974	Gucy1a3	Gucy1a3	-0.31	-0.42	0.17	0.28	5.63	4.98	guanylate cyclase 1, soluble, alpha 3
74934	404195	25011	1455457_at	1368155_at	Mm.379575	Rn.2586	Cyp2c54	Cyp2c12	0.65	0.33	0.09	0.38	12.11	11.54	cytochrome P450, family 2, subfamily c, polypeptide 54
10327	55984	60341	1418954_at	1368156_at	Mm.9998	Rn.4851	Camkk1	Camkk1	-0.00828532	0.01	0.99	0.88	2.45	3.02	calcium/calmodulin-dependent protein kinase kinase 1, alpha
7528	20262	29246	1435113_x_at	1368157_at	Mm.2319	Rn.14961	Stmn3	Stmn3	0.32	0.00905502	0.89	0.94	3.89	2.62	stathmin-like 3
5650	76983	54350	1444845_at	1368158_at	Mm.216511	Rn.10761	Scfd1	Scfd1	-0.1	0.29	0.99	0.64	3.06	8.86	Sec1 family domain containing 1
11375	74104	140669	1422524_at	1368159_at	Mm.28663	Rn.54408	Abcb6	Abcb6	0.33	-0.34	0.01	0.6	9.86	5.07	ATP-binding cassette, sub-family B (MDR/TAP), member 6
498	16006	25685	1418918_at	1368160_at	Mm.21300	Rn.34026	Igfbp1	Igfbp1	0.23	0.58	0.99	0.9	10.41	7.44	insulin-like growth factor binding protein 1
1225	11625	25373	1455093_a_at	1368161_a_at	Mm.197554	Rn.32083	Ahsg	Ahsg	-0.1	0.12	0.00579034	0.29	15.27	15.14	alpha-2-HS-glycoprotein
1011	73720	171096	1427910_at	1368162_at	Mm.36816	Rn.9609	Cst6	Cst6	0.02	0.00674876	0.99	0.94	2.89	2.62	cystatin E/M
572	109778	116599	1428580_at	1368164_at	Mm.22028	Rn.9865	Blvra	Blvra	0.51	0.09	0.04	0.46	7.24	5.14	biliverdin reductase A
68275	19139	29562	1416052_at	1368165_at	Mm.287178	Rn.9761	Prps1	Prps1	0.14	0.06	0.99	0.71	7.19	3.82	phosphoribosyl pyrophosphate synthetase 1
1260	56327	65142	1422549_at	1368166_at	Mm.21071	Rn.36965	Arl2	Arl2	-0.01	0.07	0.99	0.62	5.44	2.81	ADP-ribosylation factor-like 2
37551	13034	25424	1427797_s_at	1368167_at	Mm.230249	Rn.92738	Ctse	Ctse	-1.41	0.00530575	0.66	0.95	7.54	2.46	cathepsin E
2297	20531	84395	1416854_at	1368168_at	Mm.284891	Rn.16933	Slc34a2	Slc34a2	1.42	-2.17	0.26	0.03	5.25	6.46	solute carrier family 34 (sodium phosphate), member 2
7470	18693	84591	1419384_at	1368169_at	Mm.259464	Rn.24750	Pick1	Pick1	0.09	0.18	0.94	0.24	6.19	4.33	protein interacting with C kinase 1
2290	232333	79212	1452142_at	1368170_at	Mm.5260	Rn.10035	Slc6a1	Slc6a1	0.01	0.02	0.99	0.8	2.92	3.05	solute carrier family 6 (neurotransmitter transporter, GABA), member 1
1741	16948	24914	1416121_at	1368171_at	Mm.172	Rn.11372	Lox	Lox	-0.00257578	-3.12	0.99	0.02	1.68	4.26	lysyl oxidase
7024	55989	60373	1450986_at	1368173_at	Mm.220367	Rn.43930	Nol5	Nol5	0.07	0.84	0.99	0.14	6.83	7.1	nucleolar protein 5
32531	112407	54702	1418648_at	1368174_at	Mm.133037	Rn.10994	Egln3	Egln3	-0.87	0.02	0.15	0.74	6.39	2.62	EGL nine homolog 3 (C. elegans)
5225	22770	171159	1448875_at	1368175_at	Mm.244931	Rn.16902	Zhx1	Zhx1	0.04	0.23	0.99	0.83	8.78	4.94	zinc fingers and homeoboxes protein 1
20262	19401	24705	1450180_a_at	1368176_at	Mm.439744	Rn.91057	Rara	Rara	-0.23	-0.01	0.91	0.95	5.62	6.42	retinoic acid receptor, alpha
3278	74205	114024	1452771_s_at	1368177_at	Mm.276016	Rn.54820	Acsl3	Acsl3	-0.65	-0.29	0.29	0.65	7.94	5.55	acyl-CoA synthetase long-chain family member 3
1964	59020	65144	1431701_a_at	1368178_at	Mm.28015	Rn.19842	Pdzk1	Pdzk1	0.03	-0.08	0.99	0.93	10.06	8.11	PDZ domain containing 1
55940	108156	64300	1415916_a_at	1368181_at	Mm.29584	Rn.1114	Mthfd1	Mthfd1	0.32	-0.79	0.4	0.02	10.07	8.96	methylenetetrahydrofolate dehydrogenase (NADP+ dependent), methenyltetrahydrofolate cyclohydrolase, formyltetrahydrofolate synthase
100939	216739	117243	1437031_at	1368182_at	Mm.267478	Rn.33697	Acsl6	Acsl6	-0.04	0.00548247	0.99	0.94	4.47	2.46	Acyl-CoA synthetase long-chain family member 6
1997	18803	25738	1435149_at	1368183_at	Mm.44463	Rn.11243	Plcg1	Plcg1	0.82	0.01	0.000103233	0.94	8.76	6.41	phospholipase C, gamma 1
2106	67151	161475	1423386_at	1368184_at	Mm.278997	Rn.24127	Psmd9	Psmd9	0.25	-0.11	0.02	0.49	9.11	7.41	proteasome (prosome, macropain) 26S subunit, non-ATPase, 9
2390	20963	25155	1418262_at	1368186_a_at	Mm.375031	Rn.87407	Syk	Syk	0.01	-0.00491135	0.99	0.95	2.92	1.6	spleen tyrosine kinase
1880	93695	113955	1448303_at	1368187_at	Mm.302602	Rn.13778	Gpnmb	Gpnmb	0.00503317	0.27	0.99	0.36	2.17	7.93	glycoprotein (transmembrane) nmb
1620	15445	29531	1424618_at	1368188_at	Mm.439709	Rn.3664	Hpd	Hpd	-0.08	-0.32	0.5	0.08	14.39	13.63	4-hydroxyphenylpyruvic acid dioxygenase
1042	13360	64191	1448619_at	1368189_at	Mm.249342	Rn.228	Dhcr7	Dhcr7	0.24	-0.51	0.99	0.51	10.28	9.99	7-dehydrocholesterol reductase
20665	20517	24904	1418118_at	1368191_a_at	Mm.594	Rn.11186	Slc22a1	Slc22a1	0.16	-0.26	0.02	0.02	12.36	10.63	solute carrier family 22 (organic cation transporter), member 1
1153	12766	84475	1449925_at	1368192_at	Mm.12876	Rn.24787	Cxcr3	Cxcr3	-0.0018069	-0.01	0.99	0.96	2.44	3.37	chemokine (C-X-C motif) receptor 3
20132	23985	29440	1419725_at	1368193_at	Mm.100187	Rn.11792	Slc26a4	Slc26a4	0.000716831	0.00577394	0.99	0.95	1.96	2.58	solute carrier family 26, member 4
69293	68262	170919	1436640_x_at	1368194_at	Mm.258300	Rn.41595	Agpat4	Agpat4	-0.02	0.01	0.87	0.92	3.31	2.87	1-acylglycerol-3-phosphate O-acyltransferase 4 (lysophosphatidic acid acyltransferase, delta)
11617	66667	171460	1428567_at	1368195_at	Mm.45272	Rn.37915	Hspbap1	Hspbap1	-0.09	-0.06	0.77	0.74	2.81	2.9	Hspb associated protein 1
1383	109791	25680	1438612_a_at	1368196_at	Mm.21160	Rn.6714	Clps	Clps	0.0063217	0.01	0.99	0.93	2.81	2.77	colipase, pancreatic
20253	18387	29335	1451813_at	1368197_at	Mm.7977	Rn.89571	Oprk1	Oprk1	-0.00373332	0.02	0.99	0.72	2.33	2.68	opioid receptor, kappa 1
1901	19069	113929	1428073_a_at	1368199_at	Mm.288962	Rn.11042	Nup88	Nup88	-0.01	0.21	0.99	0.44	8.25	5.85	nucleoporin 88
2251	20312	89808	1415803_at	1368200_at	Mm.103711	Rn.107266	Cx3cl1	Cx3cl1	0.01	0.00933807	0.99	0.94	2.46	2.38	chemokine (C-X3-C motif) ligand 1
37367	18160	24603	1449160_at	1368201_at	Mm.4627	Rn.10463	Npr1	Npr1	0.00186448	-0.01	0.99	0.94	2.22	3.03	natriuretic peptide receptor 1
1026	13132	79128	1420498_a_at	1368202_a_at	Mm.240830	Rn.161784	Dab2	Dab2	0.32	-0.00491384	0.36	0.99	7.67	5.17	disabled homolog 2 (Drosophila)
197	16881	81513	1416641_at	1368204_at	Mm.288179	Rn.20467	Lig1	Lig1	0.01	0.05	0.99	0.47	2.65	3.34	ligase I, DNA, ATP-dependent
3991	170789	170588	1417449_at	1368206_at	Mm.277878	Rn.161868	Acot8	Acot8	-0.25	0.21	0.99	0.31	8.06	7.78	acyl-CoA thioesterase 8
7458	18301	60338	1418296_at	1368207_at	Mm.1870	Rn.24997	Fxyd5	Fxyd5	0.26	0.12	0.26	0.66	5.11	2.7	FXYD domain-containing ion transport regulator 5
4213	67182	81916	1417689_a_at	1368209_at	Mm.30181	Rn.3605	Pdzk1ip1	Pdzk1ip1	0.12	0.01	0.99	0.83	2.26	2.46	PDZK1 interacting protein 1
4991	93672	170819	1426181_a_at	1368210_at	Mm.196691	Rn.48710	Il24	Il24	-0.00049022	0.01	0.99	0.93	1.89	2.05	interleukin 24
90926	20044	29284	1436586_x_at	1368211_at	Mm.43778	Rn.36102	Rps14	Rps14	0.22	0.22	0.08	0.05	12.24	12.64	ribosomal protein S14
36164	69207	502603	1452371_at	1368212_at	Mm.223946	Rn.11095	Sfrs11	LOC502603	0.06	-0.04	0.99	0.94	9.19	7.05	splicing factor, arginine/serine-rich 11
21197	17126	29357	1420634_a_at	1368214_at	Mm.391091	Rn.2755	Smad2	Smad2	0.15	0.08	0.99	0.91	6.91	5.25	MAD homolog 2 (Drosophila)
335	12751	83534	1448313_at	1368215_at	Mm.20837	Rn.162472	Tpp1	Tpp1	0.04	-0.21	0.99	0.44	10.92	10.02	tripeptidyl peptidase I
3135	100972	117049	1423990_at	1368216_at	Mm.41555	Rn.4023	Rab28	Rab28	0.21	0.24	0.9	0.35	7.21	8.52	RAB28, member RAS oncogene family
4940	19765	84014	1448634_at	1368217_at	Mm.17009	Rn.7107	Ralbp1	Ralbp1	0.18	0.23	0.92	0.55	7.61	7.67	ralA binding protein 1
3213	12724	29232	1449248_at	1368219_at	Mm.177761	Rn.11073	Clcn2	Clcn2	-0.21	-0.02	0.81	0.78	6.93	2.8	chloride channel 2
1158	229906	81673	1451135_at	1368220_at	Mm.271756	Rn.6109	Gtf2b	Gtf2b	0.16	-0.12	0.97	0.7	8.29	7.63	general transcription factor IIB
30960	14815	24413	1460303_at	1368221_at	Mm.129481	Rn.90070	Nr3c1	Nr3c1	-0.21	-1.25	0.41	0.01	9.73	7.31	nuclear receptor subfamily 3, group C, member 1
21381	11504	79252	1450716_at	1368223_at	Mm.1421	Rn.7897	Adamts1	Adamts1	0.57	0.96	0.19	0.13	4.96	5.39	a disintegrin-like and metallopeptidase (reprolysin type) with thrombospondin type 1 motif, 1
40658	20716	24795	1419100_at	1368224_at	Mm.22650	Rn.202939	Serpina3n	Serpina3n	-0.6	-0.36	0.49	0.15	11.05	14.02	serine (or cysteine) peptidase inhibitor, clade A, member 3N
10122	66482	171455	1428470_at	1368225_at	Mm.293510	Rn.2869	Exoc2	Exoc2	-0.02	0.03	0.99	0.71	6.31	3.6	exocyst complex component 2
4704	381101	171047	1460713_at	1368226_at	Mm.35801	Rn.6997	BC048355	RGD620382	0.15	-0.56	0.99	0.13	6.35	5.82	cDNA sequence BC048355
37827	66603	84404	1451044_at	1368229_at	Mm.35353	Rn.34143	Sip1	Sip1	-0.17	-0.11	0.78	0.25	6.69	3.29	survivor of motor neuron protein interacting protein 1
32460	66706	56769	1418185_at	1368230_a_at	Mm.29471	Rn.40118	4733401H18Rik	RGD708545	0.32	-0.02	0.57	0.96	7.27	7.9	RIKEN cDNA 4733401H18 gene
20680	20850	24918	1450259_a_at	1368231_at	Mm.277403	Rn.154399	Stat5a	Stat5a	-0.35	-0.06	0.99	0.88	3.98	2.42	signal transducer and activator of transcription 5A
37884	68705	81674	1426626_at	1368233_at	Mm.20415	Rn.11000	Gtf2f2	Gtf2f2	-0.14	0.02	0.99	0.72	6.45	5.95	general transcription factor IIF, polypeptide 2
2042	19072	83471	1422796_at	1368234_at	Mm.37294	Rn.11058	Prep	Prep	0.34	0.17	0.01	0.87	8.55	7.04	prolyl endopeptidase
101534	102414	171305	1423849_a_at	1368235_at	Mm.25720	Rn.10340	Clk3	Clk3	0.11	0.27	0.99	0.22	8.56	6.77	CDC-like kinase 3
31323	17287	25684	1447252_s_at	1368236_at	Mm.5346	Rn.16265	Mep1a	Mep1a	0.0017612	0.02	0.99	0.82	2.31	2.28	meprin 1 alpha
11152	64103	64104	1417979_at	1368237_at	Mm.46221	Rn.26691	Tnmd	Tnmd	0.0094994	0.00848872	0.99	0.94	2.42	2.31	tenomodulin
49257	18489	24618	1448290_at	1368238_at	Mm.2553	Rn.9727	Pap	Pap	-0.00105254	0.01	0.99	0.94	2.41	2.5	pancreatitis-associated protein
56424	18751	25023	1460419_a_at	1368240_a_at	Mm.207496	Rn.91118	Prkcb1	Prkcb1	-0.06	0.02	0.99	0.85	3.29	2.87	protein kinase C, beta 1
31337	14251	64665	1448559_at	1368241_a_at	Mm.2931	Rn.9567	Flot1	Flot1	0.93	-0.08	6.26444e-05	0.44	8.87	6.52	flotillin 1
37988	16500	25736	1423179_at	1368242_at	Mm.387390	Rn.26724	Kcnb1	Kcnb1	-0.00339976	0.00388215	0.99	0.95	2.88	2.36	potassium voltage gated channel, Shab-related subfamily, member 1
10746	110542	29530	1438967_x_at	1368243_at	Mm.60331	Rn.10165	Amhr2	Amhr2	-0.00215038	0.00694119	0.99	0.94	1.37	1.94	anti-Mullerian hormone type 2 receptor
10754	57344	140925	1431980_a_at	1368244_at	Mm.28566	Rn.95453	As3mt	As3mt	0.49	-0.88	0.18	0.02	8.6	9.7	arsenic (+3 oxidation state) methyltransferase
9471	103149	116593	1460244_at	1368245_at	Mm.441195	Rn.11110	Upb1	Upb1	0.33	-0.18	0.000115651	0.39	13.01	12.68	ureidopropionase, beta
4950	64933	140667	1417527_at	1368246_at	Mm.390023	Rn.11007	Ap3m2	Ap3m2	-0.04	0.00716814	0.89	0.94	2.5	2.46	adaptor-related protein complex 3, mu 2 subunit
68173	74596	81925	1456114_at	1368248_at	Mm.46764	Rn.18983	Cds1	Cds1	0.00157531	-0.00802271	0.99	0.98	2.62	4.3	CDP-diacylglycerol synthase 1
8553	66277	85497	1448181_at	1368249_at	Mm.41389	Rn.22556	Klf15	Klf15	-0.57	-0.81	0.07	0.31	10.27	9.42	Kruppel-like factor 15
7973	21689	85270	1432075_a_at	1368250_at	Mm.42257	Rn.46442	Tekt1	Tekt1	0.09	0.00514044	0.25	0.95	3.45	2.27	tektin 1
181	16453	25326	1425750_a_at	1368251_at	Mm.249645	Rn.11159	Jak3	Jak3	-0.000808868	0.00699053	0.99	0.94	1.96	3.02	Janus kinase 3
4421	228003	117537	1444494_at	1368252_at	Mm.178784	Rn.28875	Kbtbd10	Kbtbd10	0.00912943	0.00740967	0.99	0.94	2.8	2.49	kelch repeat and BTB (POZ) domain containing 10
32089	14431	25257	1422558_at	1368253_at	Mm.7329	Rn.33890	Gamt	Gamt	0.07	-0.45	0.99	0.16	11.23	12.11	guanidinoacetate methyltransferase
39748	20698	170897	1451596_a_at	1368254_a_at	Mm.20944	Rn.18522	Sphk1	Sphk1	-0.00407071	-0.00491488	0.99	0.94	2.16	2.35	sphingosine kinase 1
41139	235106	50864	1426282_at	1368255_at	Mm.283138	Rn.10075	Hnt	Hnt	-0.02	0.00769475	0.99	0.94	4.52	2.57	neurotrimin
21045	20713	116459	1443756_at	1368256_at	Mm.41560	Rn.52632	Serpini1	Serpini1	0.01	0.02	0.99	0.8	3.4	2.86	Serine (or cysteine) peptidase inhibitor, clade I, member 1
743	19224	24693	1436448_a_at	1368259_at	Mm.275434	Rn.44404	Ptgs1	Ptgs1	0.55	0.16	0.09	0.72	7.05	5.88	prostaglandin-endoperoxide synthase 1
55807	20877	114592	1451246_s_at	1368260_at	Mm.3488	Rn.10865	Aurkb	Aurkb	0.01	0.04	0.99	0.46	3.7	2.98	aurora kinase B
11015	98432	59265	1426994_at	1368262_at	Mm.24115	Rn.163214	Phlpp	Phlpp	-0.2	-0.15	0.43	0.63	8.71	4.29	PH domain and leucine rich repeat protein phosphatase
47914	224824	117265	1424078_s_at	1368264_at	Mm.299399	Rn.10675	Pex6	Pex6	0.12	-0.37	0.07	0.34	9.18	5.69	peroxisomal biogenesis factor 6
29	11846	29221	1419549_at	1368266_at	Mm.154144	Rn.9857	Arg1	Arg1	0.36	-1.24	0.04	0.02	14.38	12.89	arginase 1, liver
68548	99011	84430	1424284_at	1368267_at	Mm.31192	Rn.162659	Pomt1	Pomt1	0.33	0.32	0.13	0.27	7.15	4.11	protein-O-mannosyltransferase 1
21239	16855	25474	1451336_at	1368269_at	Mm.210336	Rn.9656	Lgals4	Lgals4	0.79	0.00824459	0.86	0.94	5.9	2.37	lectin, galactose binding, soluble 4
1243	11810	25383	1451755_a_at	1368270_at	Mm.3333	Rn.10002	Apobec1	Apobec1	-0.64	0.03	0.12	0.96	4.76	5.82	apolipoprotein B editing complex 1
36067	11770	79451	1417023_a_at	1368271_a_at	Mm.582	Rn.4258	Fabp4	Fabp4	0.36	0.03	0.22	0.77	8.02	3.16	fatty acid binding protein 4, adipocyte
1571	14718	24401	1450970_at	1368272_at	Mm.19039	Rn.5819	Got1	Got1	-0.56	0.41	0.67	0.75	10.61	11.14	glutamate oxaloacetate transaminase 1, soluble
55683	50772	58840	1419169_at	1368273_at	Mm.18856	Rn.88457	Mapk6	Mapk6	-0.12	-0.11	0.76	0.87	8.59	8.22	mitogen-activated protein kinase 6
8468	13169	83527	1460334_at	1368274_at	Mm.256925	Rn.4115	Dbnl	Dbnl	0.12	0.52	0.97	0.01	7.11	5.85	drebrin-like
90891	66234	140910	1423078_a_at	1368275_at	Mm.30119	Rn.7167	Sc4mol	Sc4mol	0.59	-0.79	0.53	0.03	12.3	10.81	sterol-C4-methyl oxidase-like
2391	20977	24804	1448280_at	1368276_at	Mm.223674	Rn.11067	Syp	Syp	0.00553565	-0.04	0.99	0.6	3.44	4.73	synaptophysin
4741	107753	171134	1417078_at	1368278_at	Mm.390793	Rn.2982	Lgals2	Lgals2	0.01	-0.01	0.99	0.84	4.02	2.03	lectin, galactose-binding, soluble 2
1373	13032	25423	1416382_at	1368280_at	Mm.322945	Rn.203177	Ctsc	Ctsc	-0.38	-0.43	0.13	0.17	10.47	11.64	cathepsin C
80192	13479	94199	1435943_at	1368282_at	Mm.20388	Rn.6051	Dpep1	Dpep1	0.03	0.01	0.7	0.85	2.52	2.77	dipeptidase 1 (renal)
1486	74147	171142	1448382_at	1368283_at	Mm.28100	Rn.3671	Ehhadh	Ehhadh	0.16	-1.52	0.99	0.02	12.35	12.47	enoyl-Coenzyme A, hydratase/3-hydroxyacyl Coenzyme A dehydrogenase
10578	84094	56765	1418090_at	1368284_at	Mm.260768	Rn.53915	Plvap	Plvap	-0.66	0.0035147	0.48	0.96	8.73	3.48	plasmalemma vesicle associated protein
813	20415	24775	1421602_at	1368285_at	Mm.1431	Rn.37473	Shbg	Shbg	0.00160022	-0.0023585	0.99	0.96	1.97	1.77	sex hormone binding globulin
69170	56017	85256	1450628_at	1368286_at	Mm.305754	Rn.12923	Slc2a8	Slc2a8	0.06	0.00346555	0.98	0.95	6.06	2.64	solute carrier family 2, (facilitated glucose transporter), member 8
65298	108699	84030	1445691_at	1368287_at	Mm.257073	Rn.11166	Chn1	Chn1	-0.00664469	0.02	0.99	0.85	2.58	3.22	chimerin (chimaerin) 1
486	14473	24384	1426547_at	1368289_at	Mm.196595	Rn.1437	Gc	Gc	-0.02	-0.45	0.95	0.11	15.04	9.92	group specific component
1194	16007	83476	1457823_at	1368290_at	Mm.1231	Rn.22129	Cyr61	Cyr61	-0.15	0.24	0.95	0.46	2.25	4.78	cysteine rich protein 61
900	11797	60371	1418854_at	1368291_at	Mm.335659	Rn.205955	Birc2	Birc2	-0.28	-0.27	0.91	0.85	7.42	7.4	baculoviral IAP repeat-containing 2
68397	13429	140694	1427754_a_at	1368292_at	Mm.44736	Rn.10354	Dnm1	Dnm1	0.00222057	-0.04	0.99	0.62	2.23	4.58	dynamin 1
2709	242939	83575	1426251_at	1368293_at	Mm.108557	Rn.11056	Cpz	Cpz	-0.0016204	0.02	0.99	0.79	2.44	2.91	carboxypeptidase Z
3630	13421	116687	1421057_at	1368294_at	Mm.272258	Rn.29996	Dnase1l3	Dnase1l3	-0.19	-0.44	0.72	0.04	8.6	9.39	deoxyribonuclease 1-like 3
21419	101488	140860	1433933_s_at	1368296_at	Mm.11249	Rn.44538	Slco2b1	Slco2b1	-0.12	-0.16	0.99	0.09	11.12	9.49	solute carrier organic anion transporter family, member 2b1
32030	14461	25159	1428816_a_at	1368297_at	Mm.272747	Rn.34322	Gata2	Gata2	0.01	0.000712213	0.99	0.98	2.92	2.23	GATA binding protein 2
7732	14608	140595	1423415_at	1368299_at	Mm.4672	Rn.63075	Gpr83	Gpr83	-0.05	0.00588402	0.99	0.95	2.53	2.37	G protein-coupled receptor 83
20166	11540	25369	1460710_at	1368301_at	Mm.333734	Rn.11180	Adora2a	Adora2a	-0.0070456	-0.01	0.99	0.89	3.73	2.34	adenosine A2a receptor
1836	17701	81710	1417127_at	1368302_at	Mm.256509	Rn.18117	Msx1	Msx1	0.1	0.02	0.94	0.74	4.91	3.56	homeo box, msh-like 1
7885	18627	63840	1417602_at	1368303_at	Mm.218141	Rn.25935	Per2	Per2	1.92	5.19	0.34	0.000323783	6.33	6.07	period homolog 2 (Drosophila)
68130	14262	84493	1449525_at	1368304_at	Mm.2900	Rn.163228	Fmo3	Fmo3	5.96	-0.04	2.55757e-06	0.94	5.86	10.92	flavin containing monooxygenase 3
37455	12368	83584	1415995_at	1368305_at	Mm.281379	Rn.88160	Casp6	Casp6	1.3	0.03	0.02	0.95	9	6.78	caspase 6
647	14813	24411	1449245_at	1368306_at	Mm.39090	Rn.9709	Grin2c	Grin2c	-0.00347566	-0.01	0.99	0.78	2.48	2.23	glutamate receptor, ionotropic, NMDA2C (epsilon 3)
70866	207182	156275	1451094_at	1368307_at	Mm.41757	Rn.15462	Ggtl3	Ggtl3	0.00722019	0.00464634	0.99	0.94	4.07	1.8	gamma-glutamyltransferase-like 3
31092	17869	24577	1424942_a_at	1368308_at	Mm.2444	Rn.12072	Myc	Myc	0.51	-0.08	0.99	0.78	5.38	3.49	myelocytomatosis oncogene
4701	26462	50551	1429972_s_at	1368309_at	Mm.390906	Rn.6300	Txnrd2	Txnrd2	-0.27	-0.2	0.44	0.46	7.19	6.59	thioredoxin reductase 2
1854	17928	29148	1419391_at	1368310_at	Mm.16528	Rn.9465	Myog	Myog	-0.00543058	0.03	0.99	0.76	2.72	3.22	myogenin
31089	17314	25332	1421309_at	1368311_at	Mm.440219	Rn.9836	Mgmt	Mgmt	0.18	0.19	0.74	0.33	4.97	7.18	O-6-methylguanine-DNA methyltransferase
55494	18429	25504	1420556_at	1368312_at	Mm.16745	Rn.48915	Oxt	Oxt	-0.00137565	-0.01	0.99	0.79	0.93	2.38	oxytocin
639	56316	81716	1423554_at	1368314_at	Mm.19937	Rn.22410	Ggcx	Ggcx	0.2	0.37	0.78	0.16	9.05	10.03	gamma-glutamyl carboxylase
68170	12497	85260	1460433_at	1368315_at	Mm.275524	Rn.27017	Entpd6	Entpd6	0.02	-0.03	0.99	0.94	6.84	3.86	ectonucleoside triphosphate diphosphohydrolase 6
68166	11833	29172	1417828_at	1368316_at	Mm.273175	Rn.6315	Aqp8	Aqp8	0.9	0.1	0.25	0.94	10.4	9.22	aquaporin 8
48000	11832	29171	1418849_x_at	1368317_at	Mm.8728	Rn.11111	Aqp7	Aqp7	0.03	0.00531212	0.99	0.94	3.73	1.95	aquaporin 7
40754	17967	24586	1426865_a_at	1368320_at	Mm.4974	Rn.11283	Ncam1	Ncam1	-0.00947731	0.03	0.99	0.92	2.68	3.85	neural cell adhesion molecule 1
56394	13653	24330	1417065_at	1368321_at	Mm.181959	Rn.9096	Egr1	Egr1	-0.9	-0.05	0.99	0.97	7.92	6.58	early growth response 1
2334	20657	25352	1417633_at	1368322_at	Mm.2407	Rn.10358	Sod3	Sod3	0.09	0.07	0.99	0.78	8.3	7.27	superoxide dismutase 3, extracellular
4579	21788	29436	1451791_at	1368323_at	Mm.124316	Rn.15795	Tfpi	Tfpi	-0.24	0.14	0.28	0.2	3.19	4.74	tissue factor pathway inhibitor
41	12190	360254	1419076_a_at	1368324_at	Mm.236256	Rn.103225	Brca2	Brca2	-0.1	0.00354409	0.99	0.95	3.03	2.62	breast cancer 2
1483	13645	25313	1418093_a_at	1368325_at	Mm.366162	Rn.6075	Egf	Egf	0.00741786	-1.39	0.99	0.00916116	2.65	5.51	epidermal growth factor
3557	13666	29702	1430371_x_at	1368326_at	Mm.247167	Rn.24897	Eif2ak3	Eif2ak3	0.01	0.08	0.99	0.67	2.85	4.8	eukaryotic translation initiation factor 2 alpha kinase 3
56580	232493	25623	1424815_at	1368328_at	Mm.275975	Rn.2906	Gys2	Gys2	-0.19	-0.08	0.53	0.94	9.87	8.69	glycogen synthase 2
16813	18399	29509	1438332_at	1368329_at	Mm.30090	Rn.87849	Slc22a6	Slc22a6	0.04	0.2	0.97	0.71	3.3	2.84	solute carrier family 22 (organic anion transporter), member 6
40811	56321	114512	1432394_a_at	1368330_at	Mm.257482	Rn.15500	Aatf	Aatf	-0.08	0.004765	0.25	0.94	6.97	2.49	apoptosis antagonizing transcription factor
3231	74245	81652	1452504_s_at	1368331_at	Mm.45396	Rn.11199	Ctbs	Ctbs	0.42	0.03	0.19	0.94	6.98	9.97	chitobiase, di-N-acetyl-
86912	14469	171164	1418240_at	1368332_at	Mm.24038	Rn.25736	Gbp2	Gbp2	0.47	0.06	0.66	0.71	3.16	3.66	guanylate nucleotide binding protein 2
2522	22242	25128	1426252_a_at	1368333_at	Mm.10826	Rn.31982	Umod	Umod	0.00758155	0.02	0.99	0.77	3.39	2.61	uromodulin
3881	14786	84427	1448227_at	1368334_at	Mm.276702	Rn.28109	Grb7	Grb7	0.01	-0.07	0.99	0.32	10.21	2.39	growth factor receptor bound protein 7
31216	14148	29189	1449108_at	1368336_at	Mm.1061	Rn.6946	Fdx1	Fdx1	0.39	-0.46	0.01	0.11	12.35	10.68	ferredoxin 1
49158	14663	25258	1424825_a_at	1368337_at	Mm.219621	Rn.10939	Glycam1	Glycam1	-0.00603092	0.000793028	0.99	0.98	3.58	3.39	glycosylation dependent cell adhesion molecule 1
36150	12309	24249	1448964_at	1368339_at	Mm.6891	Rn.9974	S100g	S100g	0.00240461	0.03	0.99	0.64	2.51	2.69	S100 calcium binding protein G
76214	69718	171458	1456200_at	1368340_at	Mm.245867	Rn.15187	Ipmk	Ipmk	-0.97	0.04	0.01	0.93	5.98	7.98	inositol polyphosphate multikinase
2013	18970	29240	1434229_a_at	1368341_at	Mm.123211	Rn.9346	Polb	Polb	0.09	0.45	0.9	0.24	7.47	4.86	polymerase (DNA directed), beta
408	11717	25095	1422573_at	1368342_at	Mm.3238	Rn.11106	Ampd3	Ampd3	-0.06	0.01	0.99	0.93	3.03	2.51	AMP deaminase 3
635	14415	24379	1416561_at	1368344_at	Mm.272120	Rn.91245	Gad1	Gad1	0.01	0.01	0.99	0.94	3.25	2.59	glutamic acid decarboxylase 1
2805	54218	171079	1419138_at	1368346_at	Mm.11132	Rn.24575	B3galt4	B3galt4	0.05	0.04	0.99	0.49	2.42	4.48	UDP-Gal:betaGalNAc beta 1,3-galactosyltransferase, polypeptide 4
9253	53867	60379	1419703_at	1368347_at	Mm.334994	Rn.38654	Col5a3	Col5a3	0.04	0.05	0.99	0.58	7.24	3.77	procollagen, type V, alpha 3
817	15567	25553	1417150_at	1368348_at	Mm.300318	Rn.1663	Slc6a4	Slc6a4	-0.000699024	0.01	0.99	0.91	2.12	1.77	solute carrier family 6 (neurotransmitter transporter, serotonin), member 4
3766	14181	64535	1419086_at	1368349_at	Mm.46053	Rn.6346	Fgfbp1	Fgfbp1	0.00802564	0.00557797	0.99	0.95	3.12	2.27	fibroblast growth factor binding protein 1
21300	20264	29571	1450266_at	1368351_at	Mm.247042	Rn.10246	Scn10a	Scn10a	-0.00270082	-0.01	0.99	0.94	2.63	2.28	sodium channel, voltage-gated, type X, alpha
1554	14580	24387	1426508_at	1368353_at	Mm.1239	Rn.91512	Gfap	Gfap	0.08	-0.000640422	0.53	0.98	3.37	1.87	glial fibrillary acidic protein
20235	14871	25260	1418186_at	1368354_at	Mm.2746	Rn.11122	Gstt1	Gstt1	-0.33	-0.35	0.4	0.42	11.9	8.15	glutathione S-transferase, theta 1
49481	17919	25132	1452298_a_at	1368355_at	Mm.260098	Rn.10640	Myo5b	Myo5b	0.16	-0.02	0.99	0.9	7.6	2.88	myosin Vb
56754	80898	80897	1439068_at	1368356_a_at	Mm.83526	Rn.22516	Arts1	Arts1	-0.21	0.13	0.66	0.17	6.74	9.17	type 1 tumor necrosis factor receptor shedding aminopeptidase regulator
2135	19279	94202	1426047_a_at	1368358_a_at	Mm.336316	Rn.6277	Ptprr	Ptprr	0.0028214	0.01	0.99	0.87	2.45	2.6	protein tyrosine phosphatase, receptor type, R
2536	381677	29461	1436094_at	1368359_a_at	Mm.389697	Rn.9704	Vgf	Vgf	0.00292431	0.00455535	0.99	0.95	2.88	2.16	VGF nerve growth factor inducible
55452	18815	85253	1416729_at	1368360_at	Mm.971	Rn.20178	Plg	Plg	-0.37	0.05	0.49	0.91	13.74	14.29	plasminogen
912	11890	29403	1419747_at	1368362_a_at	Mm.1357	Rn.9834	Asgr2	Asgr2	0.00636198	-0.25	0.99	0.06	11.52	11.33	asialoglycoprotein receptor 2
37520	12224	84410	1451739_at	1368363_at	Mm.30262	Rn.8954	Klf5	Klf5	-0.07	0.04	0.99	0.63	3.31	3.12	Kruppel-like factor 5
7417	17235	24899	1418358_at	1368364_at	Mm.331192	Rn.10492	Smcp	Smcp	2.49	0.02	0.01	0.77	4.5	3.04	sperm mitochondria-associated cysteine-rich protein
55458	11671	65183	1415776_at	1368365_at	Mm.398221	Rn.9113	Aldh3a2	Aldh3a2	-0.66	0.12	0.04	0.5	10.83	12.94	aldehyde dehydrogenase family 3, subfamily A2
75167	66116	59300	1418013_at	1368366_at	Mm.13036	Rn.205093	Cml1	Cml2	-0.95	0.04	0.000316584	0.58	11.5	3.06	camello-like 1
7389	16433	117179	1417413_at	1368367_at	Mm.142717	Rn.10825	Cuzd1	Cuzd1	0.00767201	0.01	0.99	0.91	3.01	2.53	CUB and zona pellucida-like domains 1
9306	54135	64355	1451255_at	1368368_a_at	Mm.4067	Rn.48696	Lsr	Lsr	0.2	-0.12	0.33	0.53	11.27	9.82	lipolysis stimulated lipoprotein receptor
4537	18155	25516	1425892_a_at	1368369_at	Mm.16347	Rn.87935	Pnoc	Pnoc	-4.14792e-05	0.00495923	0.99	0.95	2.37	2.83	prepronociceptin
23149	104110	54223	1418098_at	1368370_at	Mm.287010	Rn.1904	Adcy4	Adcy4	0.09	-0.03	0.9	0.79	4.87	2.71	adenylate cyclase 4
85014	16535	84020	1441588_at	1368371_at	Mm.439769	Rn.9779	Kcnq1	Kcnq1	-0.00394744	0.00593994	0.99	0.94	2.95	2.09	Potassium voltage-gated channel, subfamily Q, member 1
2193	24012	54296	1450659_at	1368373_at	Mm.7956	Rn.204219	Rgs7	Rgs7	0.00105478	0.00184227	0.99	0.97	1.76	1.88	regulator of G protein signaling 7
487	16168	25670	1418219_at	1368375_a_at	Mm.4392	Rn.2490	Il15	Il15	0.01	0.00170911	0.99	0.97	2.42	3.1	interleukin 15
8030	23957	117274	1449854_at	1368376_at	Mm.346759	Rn.10712	Nr0b2	Nr0b2	-0.23	-1.57	0.99	0.45	9.42	3.64	nuclear receptor subfamily 0, group B, member 2
48353	12492	117106	1454704_at	1368379_at	Mm.297964	Rn.3957	Scarb2	Scarb2	-0.44	-0.24	0.02	0.35	11.36	8.02	scavenger receptor class B, member 2
532	22370	29169	1420484_a_at	1368380_at	Mm.3667	Rn.87493	Vtn	Vtn	0.11	0.19	0.56	0.24	14.11	13.83	vitronectin
23070	72832	171438	1459858_x_at	1368381_at	Mm.313558	Rn.198566	Crtac1	Crtac1	0.02	-0.07	0.99	0.74	2.94	2.24	cartilage acidic protein 1
2223	20197	114216	1421856_at	1368382_at	Mm.440044	Rn.29233	S100a3	S100a3	0.000377775	0.00362827	0.99	0.95	1.92	1.42	S100 calcium binding protein A3
68279	19144	29245	1448982_at	1368384_at	Mm.3944	Rn.10732	Klk6	Klk6	0.00373247	-0.01	0.99	0.92	3.24	2.96	kallikrein related-peptidase 6
1576	14784	81504	1449111_a_at	1368386_at	Mm.439649	Rn.3360	Grb2	Grb2	0.21	0.04	0.08	0.74	8.66	9.3	growth factor receptor bound protein 2
20860	71911	117099	1426959_at	1368387_at	Mm.293470	Rn.36635	Bdh1	Bdh1	-0.21	0.03	0.99	0.94	7.57	10.86	3-hydroxybutyrate dehydrogenase, type 1
3591	57267	83611	1416182_at	1368389_at	Mm.391560	Rn.6924	Apba3	Apba3	0.19	0.37	0.49	0.25	8.58	9.79	amyloid beta (A4) precursor protein-binding, family A, member 3
1249	11836	64363	1426602_at	1368390_at	Mm.220946	Rn.1714	Araf	Araf	0.39	0.53	0.19	0.1	9.07	7.58	v-raf murine sarcoma 3611 viral oncogene homolog
7823	17064	84398	1419589_at	1368393_at	Mm.681	Rn.162695	Cd93	C1qr1	0.15	0.03	0.99	0.78	6.22	2.33	CD93 antigen
2267	20379	89803	1451031_at	1368394_at	Mm.42095	Rn.10788	Sfrp4	Sfrp4	-0.07	0.04	0.99	0.56	3.3	5.41	secreted frizzled-related protein 4
20944	14734	25236	1450990_at	1368395_at	Mm.22515	Rn.9717	Gpc3	Gpc3	-0.000342378	0.01	0.99	0.93	2.37	2.53	glypican 3
37529	12613	24254	1417257_at	1368396_at	Mm.236017	Rn.91234	Cel	Cel	-0.00494666	0.03	0.99	0.73	2.28	2.97	carboxyl ester lipase
56913	58226	114862	1427607_at	1368398_at	Mm.268378	Rn.49178	Cacna1h	Cacna1h	0.00505713	0.00363779	0.99	0.96	2.27	2.33	calcium channel, voltage-dependent, T type, alpha 1H subunit
9401	54381	58952	1416441_at	1368399_a_at	Mm.158251	Rn.17112	Pgcp	Pgcp	-0.09	-0.19	0.99	0.42	9.93	10.73	plasma glutamate carboxypeptidase
4474	234663	81655	1433926_at	1368402_at	Mm.289583	Rn.31981	Dync1li2	Dncli2	-0.26	-0.04	0.81	0.93	6.49	8.78	dynein, cytoplasmic 1 light intermediate chain 2
3236	56320	81653	1426024_a_at	1368404_at	Mm.19016	Rn.11247	Dbn1	Dbn1	0.03	0.01	0.99	0.92	2.8	2.74	drebrin 1
3942	56044	81757	1423137_at	1368405_at	Mm.27348	Rn.100380	Rala	Rala	-0.39	-0.0089688	0.2	0.98	8.27	4.36	v-ral simian leukemia viral oncogene homolog A (ras related)
68528	15442	64537	1433930_at	1368407_at	Mm.265786	Rn.6392	Hpse	Hpse	0.05	-0.02	0.99	0.73	4.08	2.36	heparanase
3879	14773	59075	1449514_at	1368408_at	Mm.279400	Rn.6500	Grk5	Gprk5	-0.77	0.01	0.36	0.94	6.61	2.56	G protein-coupled receptor kinase 5
37358	14872	29487	1417883_at	1368409_at	Mm.24118	Rn.87212	Gstt2	Gstt2	0.37	-0.63	0.35	0.1	9.68	7.88	glutathione S-transferase, theta 2
1824	268395	24561	1417571_at	1368410_at	Mm.455781	Rn.11241	Mpg	Mpg	0.38	0.09	0.5	0.79	6.81	3.61	N-methylpurine-DNA glycosylase
21564	19277	50677	1417676_a_at	1368412_a_at	Mm.186361	Rn.10163	Ptpro	Ptpro	0.02	0.00531641	0.99	0.95	2.93	2.34	protein tyrosine phosphatase, receptor type, O
68159	76507	65029	1424600_at	1368413_at	Mm.213898	Rn.54493	Abp1	Abp1	0.03	-0.00189798	0.99	0.97	2.15	2.07	amiloride binding protein 1 (amine oxidase, copper-containing)
2289	246787	64522	1419166_at	1368414_at	Mm.38870	Rn.5887	Slc5a2	Slc5a2	0.06	0.01	0.99	0.86	8.31	2.35	solute carrier family 5 (sodium/glucose cotransporter), member 2
20553	17883	24583	1427115_at	1368415_at	Mm.340090	Rn.98847	Myh3	Myh3	0.00260775	0.01	0.99	0.85	4.06	2.01	myosin, heavy polypeptide 3, skeletal muscle, embryonic
3644	15891	24477	1417484_at	1368416_at	Mm.4987	Rn.9721	Ibsp	Ibsp	0.01	0.01	0.99	0.93	3.03	2.67	integrin binding sialoprotein
55722	53420	54309	1422531_at	1368417_at	Mm.358663	Rn.11030	Syt5	Syt5	0.00472767	0.00582464	0.99	0.94	2.21	1.9	synaptotagmin V
75	12870	24268	1448734_at	1368419_at	Mm.13787	Rn.32777	Cp	Cp	-0.42	-0.21	0.00071563	0.29	13.46	8.26	ceruloplasmin
4330	17286	29279	1424233_at	1368422_at	Mm.341398	Rn.34890	Meox2	Meox2	0.04	-0.02	0.99	0.74	3.67	3.06	mesenchyme homeobox 2
23232	57262	81712	1449015_at	1368423_at	Mm.441868	Rn.12120	Retnla	Retnla	-0.00150129	-0.00476419	0.99	0.94	1.75	6.47	resistin like alpha
7782	16150	84351	1426207_at	1368424_at	Mm.277886	Rn.19222	Ikbkb	Ikbkb	-0.16	0.19	0.02	0.35	10.13	6.57	inhibitor of kappaB kinase beta
25873	268932	140722	1455397_at	1368425_at	Mm.70989	Rn.48905	Caskin1	Caskin1	-0.09	0.00637253	0.97	0.94	2.45	1.95	CASK interacting protein 1
8279	219181	498549	1434764_at	1368427_at	Mm.89413	Rn.10557	Akap11	Akap11	0.07	0.02	0.99	0.94	7.8	2.91	A kinase (PRKA) anchor protein 11
37766	170745	117522	1417805_at	1368428_at	Mm.129279	Rn.56142	Xpnpep2	Xpnpep2	-0.03	-1.18	0.99	0.00821099	2.42	8.38	X-prolyl aminopeptidase (aminopeptidase P) 2, membrane-bound
47969	407786	171152	1434960_at	1368429_at	Mm.19440	Rn.11270	Taf9b	Taf9l	0.01	0.33	0.99	0.31	3.37	4.29	TAF9B RNA polymerase II, TATA box binding protein (TBP)-associated factor
38075	19141	63865	1448883_at	1368430_at	Mm.17185	Rn.206021	Lgmn	Lgmn	0.23	-0.03	0.33	0.94	8.71	8.47	legumain
20498	15451	29135	1420712_a_at	1368431_at	Mm.19182	Rn.11139	Hpn	Hpn	0.05	0.25	0.87	0.00995734	12.68	11.44	hepsin
2207	19886	25346	1425970_a_at	1368432_a_at	Mm.236163	Rn.87436	Ros1	Ros1	-0.00360673	0.00310903	0.99	0.96	2.25	2.9	Ros1 proto-oncogene
6320	83493	116482	1438900_at	1368433_at	Mm.273671	Rn.161978	Sacm1l	Sacm1l	0.00872544	-0.42	0.99	0.0044373	3.21	9.04	SAC1 (suppressor of actin mutations 1, homolog)-like (S. cerevisiae)
3233	13124	81924	1449309_at	1368435_at	Mm.20889	Rn.23013	Cyp8b1	Cyp8b1	0.35	-0.48	0.56	0.74	12.06	11.91	cytochrome P450, family 8, subfamily b, polypeptide 1
4812	18221	29648	1419471_a_at	1368436_at	Mm.69	Rn.10413	Nudc	Nudc	0.2	-0.36	0.77	0.31	9.48	8.81	nuclear distribution gene C homolog (Aspergillus)
20183	12351	29242	1448949_at	1368437_at	Mm.1641	Rn.51389	Car4	Ca4	0.01	0.00243736	0.99	0.96	3.04	2.18	carbonic anhydrase 4
5055	20665	29361	1451689_a_at	1368439_at	Mm.276739	Rn.10883	Sox10	Sox10	0.03	0.00729814	0.99	0.94	3.57	2.67	SRY-box containing gene 10
37289	20532	29484	1448741_at	1368440_at	Mm.227176	Rn.11196	Slc3a1	Slc3a1	0.17	-0.12	0.99	0.69	9.47	4.95	solute carrier family 3, member 1
4249	56047	60333	1460238_at	1368441_at	Mm.17510	Rn.18607	Msln	Msln	-0.02	0.01	0.99	0.91	3.26	2.18	mesothelin
426	14061	29251	1418897_at	1368442_at	Mm.89048	Rn.54498	F2	F2	-0.08	-0.06	0.09	0.9	14.16	14.25	coagulation factor II
62200	117148	170928	1418881_at	1368443_at	Mm.356184	Rn.62703	Efcbp2	Efcbp2	0.06	0.00175434	0.99	0.97	5.82	3.74	EF hand calcium binding protein 2
31122	52551	64667	1451067_at	1368444_at	Mm.30068	Rn.9655	Sgta	Sgta	0.00070986	1.02	0.99	0.00274313	8.65	8.32	small glutamine-rich tetratricopeptide repeat (TPR)-containing, alpha
369	16997	59106	1418061_at	1368448_at	Mm.3900	Rn.40921	Ltbp2	Ltbp2	0.000637937	-0.00195454	0.99	0.97	1.82	2.54	latent transforming growth factor beta binding protein 2
20100	17918	25017	1436051_at	1368450_at	Mm.3645	Rn.44865	Myo5a	Myo5a	0.00765896	0.01	0.99	0.92	2.63	2.67	myosin Va
55559	27421	81642	1421212_at	1368452_at	Mm.63514	Rn.29976	Abcc6	Abcc6	-0.08	0.09	0.99	0.67	10.06	10.68	ATP-binding cassette, sub-family C (CFTR/MRP), member 6
3149	56473	83512	1443838_x_at	1368453_at	Mm.38901	Rn.162483	Fads2	Fads2	-0.72	0.64	0.00177407	0.59	6.33	10.47	fatty acid desaturase 2
7894	18814	84377	1460217_at	1368454_at	Mm.3258	Rn.15366	Prl7d1	Prl7d1	0.00965461	0.01	0.99	0.87	2.82	2.3	prolactin family 7, subfamily d, member 1
4092	72310	171062	1450753_at	1368455_at	Mm.34613	Rn.20448	Nkg7	Nkg7	0.00307965	-0.00389105	0.99	0.96	2.16	2.08	natural killer cell group 7 sequence
20470	14408	29694	1450300_at	1368456_at	Mm.14116	Rn.33552	Gabrr1	Gabrr1	0.000391807	0.00527395	0.99	0.95	2.62	2.06	gamma-aminobutyric acid (GABA-C) receptor, subunit rho 1
30987	13122	25428	1422100_at	1368458_at	Mm.57029	Rn.10737	Cyp7a1	Cyp7a1	0.44	-4.67	0.99	0.13	9.19	7.2	cytochrome P450, family 7, subfamily a, polypeptide 1
3640	14560	79216	1424007_at	1368459_at	Mm.432071	Rn.8707	Gdf10	Gdf10	0.17	0.00921296	0.9	0.94	5.22	2.83	growth differentiation factor 10
74459	56485	65197	1416639_at	1368460_at	Mm.260220	Rn.10900	Slc2a5	Slc2a5	0.03	0.01	0.59	0.93	2.79	3.12	solute carrier family 2 (facilitated glucose transporter), member 5
20901	19879	83500	1435418_at	1368461_at	Mm.285294	Rn.23348	Slc22a8	Slc22a8	0.00290426	0.5	0.99	0.12	2.16	10.33	solute carrier family 22 (organic anion transporter), member 8
1671	228550	81677	1424037_at	1368462_at	Mm.65337	Rn.9877	Itpka	Itpka	0.01	0.09	0.99	0.67	3.03	2.78	inositol 1,4,5-trisphosphate 3-kinase A
3962	22341	114111	1439766_x_at	1368463_at	Mm.1402	Rn.6913	Vegfc	Vegfc	-0.16	0.28	0.99	0.41	3.76	5.55	vascular endothelial growth factor C
7836	17312	64195	1419605_at	1368464_at	Mm.252405	Rn.779	Mgl1	Mgl1	0.00503808	0.00470486	0.99	0.95	3.13	2.6	macrophage galactose N-acetyl-galactosamine specific lectin 1
81872	64385	56266	1419559_at	1368467_at	Mm.426027	Rn.5722	Cyp4f14	Cyp4f1	-0.44	-0.00722285	0.12	0.98	11.41	12.87	cytochrome P450, family 4, subfamily f, polypeptide 14
37347	13070	29680	1457604_x_at	1368468_at	Mm.302865	Rn.1401	Cyp11a1	Cyp11a1	0.03	0.00459204	0.95	0.95	4.42	1.83	cytochrome P450, family 11, subfamily a, polypeptide 1
7352	14915	25656	1416905_at	1368471_at	Mm.2614	Rn.11388	Guca2a	Guca2a	-0.00261848	0.07	0.99	0.33	2.08	2.21	guanylate cyclase activator 2a (guanylin)
1077	107934	83466	1425067_at	1368472_at	Mm.39945	Rn.14558	Celsr3	Celsr3	0.00559735	0.01	0.99	0.87	2.41	2.01	cadherin EGF LAG seven-pass G-type receptor 3
838	22329	25361	1448162_at	1368474_at	Mm.76649	Rn.11267	Vcam1	Vcam1	-0.27	-0.09	0.94	0.67	4.85	3.15	vascular cell adhesion molecule 1
10437	382864	29755	1448081_at	1368475_at	Mm.239821	---	Colq	Colq	0.03	-0.00158784	0.84	0.97	3.47	1.81	Collagen-like tail subunit (single strand of homotrimer) of asymmetric acetylcholinesterase
694	110784	25672	1435991_at	1368476_at	Mm.324393	Rn.9678	Nr3c2	Nr3c2	-0.14	-0.02	0.99	0.94	6.77	2.65	nuclear receptor subfamily 3, group C, member 2
30992	13488	24316	1455629_at	1368479_at	Mm.54161	Rn.24039	Drd1a	Drd1a	0.03	0.01	0.99	0.9	3.16	2.96	dopamine receptor D1A
20081	381853	25024	1445790_at	1368481_at	Mm.333633	Rn.9676	Gipr	Gipr	0.00226905	0.01	0.99	0.8	2.01	2.85	gastric inhibitory polypeptide receptor
2302	20562	65047	1425277_at	1368483_a_at	Mm.40322	Rn.30002	Slit1	Slit1	0.000290367	0.00480446	0.99	0.94	2.17	2.51	slit homolog 1 (Drosophila)
10491	56325	63886	1416264_at	1368484_at	Mm.254839	Rn.44870	Abcb9	Abcb9	-0.08	0.01	0.51	0.93	3.86	2.92	ATP-binding cassette, sub-family B (MDR/TAP), member 9
84788	16369	84021	1437672_at	1368486_at	Mm.24486	Rn.9791	Irs3	Irs3	0.0093607	2.73	0.99	0.16	2.78	7.04	insulin receptor substrate 3
20571	18788	60325	1419082_at	1368487_at	Mm.271870	Rn.42912	Serpinb2	Serpinb2	0.01	0.02	0.99	0.83	2.46	2.67	serine (or cysteine) peptidase inhibitor, clade B, member 2
3967	14283	25445	1417488_at	1368489_at	Mm.6215	Rn.11306	Fosl1	Fosl1	-0.000819873	0.00424442	0.99	0.95	2.09	1.8	fos-like antigen 1
493	12475	60350	1417268_at	1368490_at	Mm.3460	Rn.42942	Cd14	Cd14	-0.00965555	-0.9	0.99	0.07	1.88	9.64	CD14 antigen
1052	56629	59296	1450237_at	1368491_at	Mm.25853	Rn.41640	Dnase2b	Dnase2b	-0.11	0.07	0.78	0.76	8.43	2.27	deoxyribonuclease II beta
40949	54486	58962	1421492_at	1368492_at	Mm.442454	Rn.10837	Ptgds2	Ptgds2	-0.01	0.08	0.99	0.88	2.44	4.52	prostaglandin D2 synthase 2, hematopoietic
12744	233187	114903	1438323_at	1368493_at	Mm.458333	Rn.9688	Lim2	Lim2	0.0073349	0.01	0.99	0.92	3.34	2.15	lens intrinsic membrane protein 2
2225	20201	116547	1419394_s_at	1368494_at	Mm.21567	Rn.31839	S100a8	S100a8	0.02	0.12	0.99	0.28	2.8	4.09	S100 calcium binding protein A8 (calgranulin A)
55524	19773	25616	1448074_at	1368495_at	Mm.5033	Rn.9830	Rln1	Rln1	0.0038024	-0.00286646	0.99	0.96	2.82	2.29	Relaxin 1
7456	18285	24610	1440821_x_at	1368496_at	Mm.252830	Rn.9850	Odf1	Odf1	0.03	0.03	0.99	0.74	3.04	2.97	outer dense fiber of sperm tails 1
8604	320558	83820	1444122_at	1368499_at	Mm.70781	Rn.14527	Sycp2	Sycp2	0.01	0.03	0.99	0.72	2.79	3.18	synaptonemal complex protein 2
2845	19739	29481	1418691_at	1368500_a_at	Mm.38548	Rn.10903	Rgs9	Rgs9	0.02	0.00702194	0.99	0.94	6.38	2.45	regulator of G-protein signaling 9
628	14459	25320	1422915_at	1368502_at	Mm.4767	Rn.9754	Gast	Gast	-0.000136579	0.0040392	0.99	0.95	2.02	2.2	gastrin
4061	16783	25328	1415880_a_at	1368504_at	Mm.16716	Rn.40177	Lamp1	Lamp1	-0.1	-0.12	0.44	0.5	13.37	11.04	lysosomal-associated membrane protein 1
4100	19736	29480	1416287_at	1368505_at	Mm.41642	Rn.11065	Rgs4	Rgs4	0.00827978	0.01	0.99	0.85	2.01	3.03	regulator of G-protein signaling 4
12122	67378	113948	1424478_at	1368509_at	Mm.292107	Rn.15987	Bbs2	Bbs2	0.00313172	1.32	0.99	0.08	2.83	5.45	Bardet-Biedl syndrome 2 homolog (human)
1549	14460	25172	1449232_at	1368510_at	Mm.335973	Rn.10024	Gata1	Gata1	0.00152169	0.0019265	0.99	0.97	2.3	2.62	GATA binding protein 1
11549	79362	117095	1421099_at	1368511_at	Mm.154529	Rn.10784	Bhlhb3	Bhlhb3	0.0013877	0.00803327	0.99	0.94	2.13	2.65	basic helix-loop-helix domain containing, class B3
20251	109731	25750	1434354_at	1368514_at	Mm.241656	Rn.6656	Maob	Maob	-0.32	-0.74	0.25	0.00334899	11.94	10.8	monoamine oxidase B
49308	13823	116724	1440595_at	1368515_at	Mm.131135	Rn.19026	Epb4.1l3	Epb4.1l3	0.01	0.01	0.99	0.92	2.53	2.29	erythrocyte protein band 4.1-like 3
20621	19262	25167	1425340_a_at	1368516_at	Mm.224246	Rn.18043	Ptpra	Ptpra	0.28	0.18	0.5	0.21	7.4	4.27	protein tyrosine phosphatase, receptor type, A
23411	72475	84354	1425940_a_at	1368517_at	Mm.195635	Rn.162074	Ssbp3	Ssbp3	-0.35	-0.1	0.42	0.46	8.55	2.84	single-stranded DNA binding protein 3
20152	12508	24251	1448617_at	1368518_at	Mm.316861	Rn.31988	Cd53	Cd53	-0.06	-0.01	0.99	0.97	7.2	5.04	CD53 antigen
68070	18787	24617	1419149_at	1368519_at	Mm.250422	Rn.29367	Serpine1	Serpine1	5.25	0.00684284	0.00159368	0.94	5.15	2.6	serine (or cysteine) peptidase inhibitor, clade E, member 1
68418	16541	60575	1423590_at	1368521_at	Mm.383181	Rn.17097	Napsa	Napsa	0.01	-0.03	0.99	0.66	2.57	2.26	napsin A aspartic peptidase
31206	21853	83508	1417586_at	1368522_at	Mm.6458	Rn.31755	Timeless	Timeless	-0.0033047	0.01	0.99	0.86	2.03	2.76	timeless homolog (Drosophila)
2755	27062	26989	1448955_s_at	1368523_at	Mm.260881	Rn.88197	Cadps	Cadps	0.00964275	0.00638516	0.99	0.95	2.61	2.42	Ca<2+>dependent activator protein for secretion
68134	16502	25327	1443855_at	1368524_at	Mm.249386	Rn.33095	Kcnc1	Kcnc1	0.00536433	0.01	0.99	0.87	2.54	2.78	potassium voltage gated channel, Shaw-related subfamily, member 1
31983	380836	79032	1435548_at	1368525_at	Mm.387097	Rn.33647	Mrs2l	Mrs2l	0.12	0.09	0.99	0.55	5.63	3.57	MRS2-like, magnesium homeostasis factor (S. cerevisiae)
2691	56535	83519	1417442_a_at	1368526_at	Mm.282711	Rn.11773	Pex3	Pex3	0.32	0.00571868	0.12	0.94	8.43	2.06	peroxisomal biogenesis factor 3
31000	19225	29527	1417263_at	1368527_at	Mm.292547	Rn.44369	Ptgs2	Ptgs2	0.03	0.11	0.99	0.25	2.86	3.71	prostaglandin-endoperoxide synthase 2
87079	171486	171485	1456746_a_at	1368528_at	Mm.283879	Rn.20204	Cd99l2	Mic2l1	0.23	-0.35	0.93	0.13	7.08	6.77	Cd99 antigen-like 2
20547	17381	117033	1449153_at	1368530_at	Mm.2055	Rn.33193	Mmp12	Mmp12	0.00107871	-0.09	0.99	0.75	2.63	4.29	matrix metallopeptidase 12
21253	18946	84028	1415777_at	1368532_at	Mm.10753	Rn.6696	Pnliprp1	Pnliprp1	0.00169776	0.00363911	0.99	0.96	2.21	2.33	pancreatic lipase related protein 1
32094	15203	117240	1448696_at	1368533_at	Mm.277092	Rn.43849	Heph	Heph	0.04	0.02	0.91	0.86	3.79	2.8	hephaestin
37853	12123	117271	1450366_at	1368535_at	Mm.384468	Rn.89639	Hrk	Bid3	0.01	0.01	0.99	0.88	2.52	2.88	harakiri, BCL2 interacting protein (contains only BH3 domain)
4526	18606	84050	1448136_at	1368536_at	Mm.250256	Rn.20403	Enpp2	Enpp2	0.51	1.87	0.04	0.000483618	9.72	10.92	ectonucleotide pyrophosphatase/phosphodiesterase 2
41019	53413	64632	1434865_a_at	1368538_at	Mm.22530	Rn.45761	Exoc7	Exoc7	0.26	0.24	0.24	0.25	8.28	6.89	exocyst complex component 7
2237	20274	78956	1442809_at	1368539_at	Mm.440889	Rn.88082	Scn9a	Scn9a	0.03	0.06	0.99	0.48	3.59	3.62	sodium channel, voltage-gated, type IX, alpha
4859	21983	83684	1423310_at	1368540_at	Mm.432513	Rn.43122	Tpbg	Tpbg	0.01	0.01	0.99	0.92	3.07	2.45	trophoblast glycoprotein
7743	13723	114511	1415856_at	1368541_at	Mm.274926	Rn.16221	Emb	Emb	0.0032195	-0.01	0.99	0.94	1.97	2.72	embigin
41065	50490	85431	1419161_a_at	1368543_at	Mm.31748	Rn.14744	Nox4	Nox4	0.07	-1	0.99	0.39	8.16	3.47	NADPH oxidase 4
31208	78688	85383	1444786_at	1368544_a_at	Mm.204876	Rn.86956	Nol3	Nol3	-0.00503822	0.00776401	0.99	0.94	3.7	2.26	nucleolar protein 3 (apoptosis repressor with CARD domain)
7652	12633	117279	1424996_at	1368545_at	Mm.336848	Rn.204752	Cflar	Cflar	-0.55	0.000436442	0.02	0.99	9.03	2.12	CASP8 and FADD-like apoptosis regulator
4900	15273	29721	1422018_at	1368546_at	Mm.42157	Rn.9802	Hivep2	Hivep2	-0.08	0.01	0.48	0.87	2.61	2.9	human immunodeficiency virus type I enhancer binding protein 2
286	20495	25065	1421390_at	1368548_at	Mm.3914	Rn.14799	Slc12a1	Slc12a1	0.01	0.01	0.99	0.88	3.54	2.68	solute carrier family 12, member 1
8171	73389	27080	1432143_a_at	1368549_at	Mm.390461	Rn.89226	Hbp1	Hbp1	-0.04	-0.1	0.99	0.81	9.3	8.42	high mobility group box transcription factor 1
7359	15220	64826	1422735_at	1368550_at	Mm.44235	Rn.10101	Foxq1	Foxq1	-2.68	0.00196675	0.4	0.97	5.06	2.23	forkhead box Q1
6992	17713	79563	1417320_at	1368552_at	Mm.21535	Rn.10630	Grpel1	Grpel1	0.08	0.24	0.32	0.23	10.96	10.05	GrpE-like 1, mitochondrial
20058	11482	25237	1435825_at	1368553_at	Mm.279542	Rn.10631	Acvrl1	Acvrl1	0.01	0.01	0.99	0.94	3.18	2.58	activin A receptor, type II-like 1
30999	69060	25702	1421868_a_at	1368554_at	Mm.20407	Rn.10130	Pnlip	Pnlip	0.00601592	0.00254212	0.99	0.97	2.78	3.06	pancreatic lipase
20422	12493	29185	1419206_at	1368555_at	Mm.3689	Rn.2357	Cd37	Cd37	-0.00363418	0.00892049	0.99	0.94	1.77	2.38	CD37 antigen
1226	11629	29427	1418204_s_at	1368558_s_at	Mm.10747	Rn.32080	Aif1	Aif1	-0.04	0.23	0.99	0.86	5.8	7.07	allograft inflammatory factor 1
20248	16521	29713	1441590_at	1368560_at	Mm.69472	Rn.10047	Kcnj5	Kcnj5	0.01	0.01	0.99	0.88	3.02	2.47	potassium inwardly-rectifying channel, subfamily J, member 5
55873	26874	84356	1438431_at	1368561_at	Mm.295456	Rn.19678	Abcd2	Abcd2	2.33	0.01	0.03	0.91	5.25	2.22	ATP-binding cassette, sub-family D (ALD), member 2
33	11484	79251	1418472_at	1368563_at	Mm.293574	Rn.21677	Aspa	Aspa	0.04	0.00835959	0.99	0.94	7.44	2.97	aspartoacylase (aminoacylase) 2
56883	140919	84487	1428379_at	1368564_at	Mm.256618	Rn.19372	Slc17a6	Slc17a6	0.01	0.00557691	0.99	0.94	3.91	2.28	solute carrier family 17 (sodium-dependent inorganic phosphate cotransporter), member 6
10885	78330	64539	1424628_a_at	1368566_a_at	Mm.28349	Rn.6452	1500032D16Rik	Ndufv3l	0.05	0.05	0.99	0.91	12.82	9.87	RIKEN cDNA 1500032D16 gene
20137	11827	25386	1418903_at	1368568_at	Mm.20206	Rn.90076	Aqp2	Aqp2	0.01	0.00980485	0.99	0.91	2.52	2.49	aquaporin 2
101664	11997	116463	1423556_at	1368569_at	Mm.90151	Rn.32702	Akr1b7	Akr1b7	0.08	0.16	0.99	0.5	2.46	3.1	aldo-keto reductase family 1, member B7
3483	79235	64047	1444487_at	1368570_at	Mm.33921	Rn.137431	Lrat	Lrat	0.26	0.64	0.99	0.15	7.74	3.88	lecithin-retinol acyltransferase (phosphatidylcholine-retinol-O-acyltransferase)
20718	269713	29264	1422984_at	1368571_at	Mm.255138	Rn.10893	Clip2	Cyln2	0.01	0.00171816	0.99	0.97	2.51	2.52	CAP-GLY domain containing linker protein 2
7187	14810	24408	1437968_at	1368572_a_at	Mm.278672	Rn.9840	Grin1	Grin1	0.0081556	0.00487567	0.99	0.94	2.06	1.5	glutamate receptor, ionotropic, NMDA1 (zeta 1)
1707	16211	24917	1451967_x_at	1368573_at	Mm.251013	Rn.11061	Kpnb1	Kpnb1	0.2	0.08	0.88	0.92	7.96	7.55	karyopherin (importin) beta 1
55477	11548	24173	1422183_a_at	1368574_at	Mm.39086	Rn.10032	Adra1b	Adra1b	-0.33	-0.84	0.99	0.01	6.77	8.99	adrenergic receptor, alpha 1b
40785	22598	29323	1451879_a_at	1368575_at	Mm.30370	Rn.9998	Slc6a18	Slc6a18	0.01	0.00530056	0.99	0.94	2.69	2.03	solute carrier family 6 (neurotransmitter transporter), member 18
5075	216285	25401	1435022_at	1368576_at	Mm.19287	Rn.9282	Alx1	Cart1	0.0063196	0.01	0.99	0.94	3.16	2.65	ALX homeobox 1
4936	14623	84403	1448397_at	1368577_at	Mm.25652	Rn.18935	Gjb6	Gjb6	-0.00101387	0.05	0.99	0.54	3.24	3.07	gap junction membrane channel protein beta 6
69149	15492	360348	1448453_at	1368578_at	Mm.140811	Rn.128814	Hsd3b1	Hsd3b1_predicted	0.00391499	0.00572922	0.99	0.95	2.24	2.2	hydroxy-delta-5-steroid dehydrogenase, 3 beta- and steroid delta-isomerase 1
10556	56635	116474	1449032_at	1368579_at	Mm.23585	Rn.17940	Prl2a1	Prl2a1	0.00730739	-0.00311029	0.99	0.96	2.79	2.61	prolactin family 2, subfamily a, member 1
7965	20970	116673	1420853_at	1368581_at	Mm.206536	Rn.10504	Sdc3	Sdc3	0.09	0.00702995	0.99	0.94	6.01	2.08	syndecan 3
56382	11989	29485	1417022_at	1368582_at	Mm.5140	Rn.9804	Slc7a3	Slc7a3	-0.00229396	0.0042455	0.99	0.94	2.66	1.72	solute carrier family 7 (cationic amino acid transporter, y+ system), member 3
38212	12890	116657	1436383_at	1368584_a_at	Mm.268902	Rn.10134	Cplx2	Cplx2	-0.03	0.0039512	0.99	0.96	2.89	3.62	complexin 2
3169	27220	29131	1422825_at	1368585_at	Mm.75498	Rn.89164	Cartpt	Cart	-0.00182347	0.01	0.99	0.89	1.58	1.8	CART prepropeptide
12296	69036	171449	1434137_x_at	1368586_at	Mm.21835	Rn.10439	1810010M01Rik	Zg16	-0.06	0.00942594	0.99	0.94	3.81	2.17	RIKEN cDNA 1810010M01 gene
1244	11812	25292	1417561_at	1368587_at	Mm.182440	Rn.8887	Apoc1	Apoc1	-0.06	-0.2	0.36	0.04	14.93	14.81	apolipoprotein C-I
5093	78394	85432	1434608_at	1368588_at	Mm.280544	Rn.18605	Ddx52	Ddx52	-0.29	0.09	0.99	0.39	5.62	4.34	DEAD (Asp-Glu-Ala-Asp) box polypeptide 52
2130	19271	29645	1455030_at	1368589_at	Mm.330393	Rn.10278	Ptprj	Ptprj	-0.63	-0.02	0.03	0.95	6.87	5.3	protein tyrosine phosphatase, receptor type, J
55939	17389	65205	1443412_s_at	1368590_at	Mm.204820	Rn.208361	Mmp16	Mmp16	0.02	0.01	0.99	0.94	3.47	2.54	matrix metallopeptidase 16
1337	12480	25109	1421647_at	1368593_at	Mm.389465	Rn.11120	Cd1d2	Cd1d1	0.01	-0.33	0.99	0.28	2.45	8.84	CD1d2 antigen
7477	18781	29387	1420584_at	1368594_at	Mm.5189	Rn.216343	Pla2g2c	Pla2g2c	0.00322143	0.00657055	0.99	0.94	1.94	3.32	phospholipase A2, group IIC
7847	17691	59329	1419766_at	1368596_at	Mm.290941	Rn.42905	Snf1lk	Snf1lk	-0.07	0.06	0.99	0.55	4.19	5.33	SNF1-like kinase
20285	20607	171044	1441603_at	1368598_at	Mm.211411	Rn.10458	Sstr3	Sstr3	0.04	0.00409395	0.99	0.94	4.03	2.74	somatostatin receptor 3
20661	226999	24783	1437259_at	1368599_at	Mm.256414	Rn.11047	Slc9a2	Slc9a2	0.00297986	0.00485187	0.99	0.94	2.4	2.18	solute carrier family 9 (sodium/hydrogen exchanger), member 2
32539	231583	64076	1458327_x_at	1368600_at	Mm.440571	Rn.10016	Slc26a1	Slc26a1	-0.19	-0.12	0.98	0.48	9.2	11.39	solute carrier family 26 (sulfate transporter), member 1
55547	13162	24898	1417415_at	1368602_at	Mm.41993	Rn.10093	Slc6a3	Slc6a3	0.00772723	0.00146179	0.99	0.97	2.78	2.04	solute carrier family 6 (neurotransmitter transporter, dopamine), member 3
1221	11519	24171	1431076_at	1368603_at	Mm.104155	Rn.11353	Add2	Add2	-0.02	0.00473665	0.99	0.95	3.59	2.34	adducin 2 (beta)
32441	54483	58923	1460283_at	1368604_at	Mm.143718	Rn.29105	Mefv	Mefv	0.000158637	0.01	0.99	0.82	2.08	2.32	Mediterranean fever
10309	23921	114203	1450718_at	1368605_at	Mm.425294	Rn.163202	Sh2b2	Aps	-0.15	0.01	0.86	0.92	3.31	2.34	SH2B adaptor protein 2
75304	108096	80900	1449203_at	1368606_at	Mm.206599	Rn.9912	Slco1a5	Slco1a5	0.00957053	0.00156076	0.99	0.97	2.41	2.5	solute carrier organic anion transporter family, member 1a5
73898	13107	54246	1448792_a_at	1368608_at	Mm.4515	Rn.10817	Cyp2f2	Cyp2f4	-0.07	0.01	0.19	0.97	14.17	9.18	cytochrome P450, family 2, subfamily f, polypeptide 2
31126	20493	24777	1450261_a_at	1368609_at	Mm.341781	Rn.9913	Slc10a1	Slc10a1	-0.04	-0.98	0.99	0.00688772	12.57	12.24	solute carrier family 10 (sodium/bile acid cotransporter family), member 1
86017	380732	59105	1445687_at	1368610_at	Mm.343952	Rn.40569	Gm885	Mca32	0.01	0.00317185	0.99	0.96	2.88	2.22	gene model 885, (NCBI)
1580	225642	171101	1424525_at	1368611_at	Mm.20298	Rn.10930	Grp	Grp	-0.01	0.01	0.99	0.94	2.33	2.55	gastrin releasing peptide
179	192897	25724	1427387_a_at	1368612_at	Mm.213873	Rn.198908	Itgb4	Itgb4	0.00182641	-0.11	0.99	0.47	1.96	2.73	integrin beta 4
40844	50878	114522	1460229_at	1368613_at	Mm.285609	Rn.18997	Stag3	Stag3	-0.000297811	0.00674085	0.99	0.94	2.24	1.8	stromal antigen 3
11022	20508	60422	1422203_at	1368615_a_at	Mm.190503	Rn.9987	Slc18a3	Slc18a3	0.00010017	0.00551354	0.99	0.94	1.78	1.39	solute carrier family 18 (vesicular monoamine), member 3
109	14088	24361	1450861_at	1368616_at	Mm.126106	Rn.10798	Fancc	Fancc	0.00747	0.08	0.99	0.51	2.22	2.17	Fanconi anemia, complementation group C
20159	268591	65051	1418813_at	1368617_at	Mm.73172	Rn.30006	Serpina5	Serpina5	0.01	-0.01	0.99	0.94	2.84	2.72	serine (or cysteine) peptidase inhibitor, clade A, member 5
3303	50915	58844	1417673_at	1368618_at	Mm.214554	Rn.30028	Grb14	Grb14	-0.22	-0.73	0.4	0.04	10.31	8.44	growth factor receptor bound protein 14
8310	30959	58856	1418263_at	1368619_at	Mm.291723	Rn.205263	Ddx25	Ddx25	-0.02	-9.62772e-05	0.99	0.99	3.1	2.39	DEAD (Asp-Glu-Ala-Asp) box polypeptide 25
41405	64008	65054	1424011_at	1368621_at	Mm.335570	Rn.30018	Aqp9	Aqp9	0.28	-0.08	0.00807169	0.87	11.54	11.08	aquaporin 9
55784	14120	114508	1449088_at	1368622_at	Mm.391871	Rn.15319	Fbp2	Fbp2	-0.00527762	0.01	0.99	0.94	4.59	2.85	fructose bisphosphatase 2
74987	26368	116711	1418218_at	1368623_at	Mm.27096	Rn.81017	Ceacam9	Ceacam9	0.06	0.07	0.99	0.48	2.91	2.96	CEA-related cell adhesion molecule 9
1264	50518	24152	1420516_at	1368624_at	Mm.315593	Rn.205372	a	A	0.03	0.01	0.99	0.9	3.84	2.13	nonagouti
7585	22264	60574	1455996_x_at	1368625_at	Mm.439707	Rn.43329	Prap1	Prap1	-0.09	0.0095755	0.99	0.94	3.71	2.37	proline-rich acidic protein 1
20516	140493	54263	1421632_at	1368626_at	Mm.120250	Rn.10840	Kcnn3	Kcnn3	0.01	0.00728277	0.99	0.94	2.5	3.61	potassium intermediate/small conductance calcium-activated channel, subfamily N, member 3
3437	19733	25106	1448852_at	1368627_at	Mm.2118	Rn.10006	Rgn	Rgn	-0.1	0.27	0.4	0.5	13.78	12.96	regucalcin
68282	19692	24714	1415905_at	1368629_at	Mm.142731	Rn.11332	Reg1	Reg1	0.00422906	0.000751637	0.99	0.98	2.41	2.38	regenerating islet-derived 1
40776	21884	64822	1421804_at	1368630_at	Mm.26654	Rn.10078	Fabp9	Fabp9	0.01	0.04	0.99	0.65	3.49	3.92	fatty acid binding protein 9, testis
10951	13168	59116	1421864_at	1368631_at	Mm.347413	Rn.35510	Dbil5	Dbil5	0.09	0.04	0.99	0.56	3.15	3.35	diazepam binding inhibitor-like 5
3843	15228	24370	1418357_at	1368632_at	Mm.390496	Rn.9864	Foxg1	Foxg1	0.01	0.03	0.99	0.72	3.03	2.99	forkhead box G1
50654	11571	64827	1416325_at	1368633_at	Mm.16781	Rn.10102	Crisp1	Crisp1	0.0098241	0.00888951	0.99	0.94	2.71	2.18	cysteine-rich secretory protein 1
32150	16512	27150	1421619_at	1368634_at	Mm.374793	Rn.144567	Kcnh3	Kcnh3	0.06	0.15	0.28	0.73	2.49	5.42	potassium voltage-gated channel, subfamily H (eag-related), member 3
949	21941	25069	1421649_at	1368635_at	Mm.12810	Rn.11322	Tnfrsf8	Tnfrsf8	0.00319405	0.02	0.99	0.83	2.18	2.77	tumor necrosis factor receptor superfamily, member 8
12602	75469	171403	1417863_at	1368640_at	Mm.45824	Rn.51863	Spata19	Spas1	0.03	0.00972943	0.99	0.94	2.95	2.67	spermatogenesis associated 19
22529	22417	84426	1441687_at	1368641_at	Mm.20355	Rn.34782	Wnt4	Wnt4	0.01	0.03	0.99	0.58	2.14	2.19	wingless-related MMTV integration site 4
20424	12558	83501	1418815_at	1368642_at	Mm.257437	Rn.23200	Cdh2	Cdh2	0.32	-0.84	0.39	0.00325777	11.17	9.53	cadherin 2
10410	67946	171413	1445355_at	1368643_at	Mm.275526	Rn.8467	Spata6	Spata6	0.01	0.03	0.99	0.72	3.07	2.95	spermatogenesis associated 6
2119	19246	24697	1438670_at	1368645_at	Mm.277916	Rn.11317	Ptpn1	Ptpn1	-0.02	0.04	0.99	0.65	7.14	3.19	protein tyrosine phosphatase, non-receptor type 1
55685	26420	50658	1421877_at	1368646_at	Mm.68933	Rn.9910	Mapk9	Mapk9	-0.24	0.52	0.2	0.11	8.96	7.31	mitogen activated protein kinase 9
37570	26385	59076	1451672_at	1368647_at	Mm.10193	Rn.10633	Grk6	Gprk6	-0.23	0.04	0.36	0.7	6.42	5.49	G protein-coupled receptor kinase 6
13082	84682	84683	1421373_at	1368648_at	Mm.196668	Rn.7214	Cox4i2	Cox4i2	-0.000375355	0.0033055	0.99	0.95	2.26	2.25	cytochrome c oxidase subunit IV isoform 2
4135	21847	81813	1416029_at	1368650_at	Mm.4292	Rn.2398	Klf10	Klf10	-0.62	-0.94	0.99	0.37	4.56	4.35	Kruppel-like factor 10
37286	18770	24651	1421258_a_at	1368651_at	Mm.383180	Rn.48821	Pklr	Pklr	-1.14	0.36	0.01	0.82	9.45	9.8	pyruvate kinase liver and red blood cell
31024	12371	58918	1426125_a_at	1368652_at	Mm.88829	Rn.32199	Casp9	Casp9	-0.22	0.01	0.89	0.85	4.31	2.4	caspase 9
38295	57320	117287	1416526_a_at	1368653_a_at	Mm.277349	Rn.30105	Park7	Park7	0.17	0.12	0.02	0.84	11.82	9.28	Parkinson disease (autosomal recessive, early onset) 7
5190	18141	25497	1422719_s_at	1368654_at	Mm.28379	Rn.3242	Nup50	Npap60	-0.46	0.02	0.81	0.76	5.94	4.24	nucleoporin 50
2043	19073	56782	1417426_at	1368655_at	Mm.338790	Rn.40122	Srgn	Pgsg	0.32	0.18	0.09	0.83	8.58	6.86	serglycin
7526	20255	116635	1448628_at	1368656_at	Mm.2386	Rn.11093	Scg3	Scg3	0.00128289	0.00571104	0.99	0.95	2.6	3.07	secretogranin III
20545	17392	171045	1418945_at	1368657_at	Mm.4993	Rn.32086	Mmp3	Mmp3	0.01	0.01	0.99	0.91	2.67	2.5	matrix metallopeptidase 3
12887	268782	83784	1435838_at	1368659_at	Mm.303847	Rn.1874	Agxt2	Agxt2	0.12	0.02	0.1	0.96	10.74	8.39	alanine-glyoxylate aminotransferase 2
21231	223864	59326	1424470_a_at	1368660_at	Mm.24028	Rn.42899	Rapgef3	Rapgef3	-0.13	0.01	0.69	0.87	6.57	2.14	Rap guanine nucleotide exchange factor (GEF) 3
2965	20500	65202	1418857_at	1368661_at	Mm.274058	Rn.10821	Slc13a2	Slc13a2	-0.07	0.0014283	0.79	0.97	2.57	1.85	solute carrier family 13 (sodium-dependent dicarboxylate transporter), member 2
41344	75015	56764	1431184_a_at	1368664_at	Mm.444293	Rn.92862	4930503B20Rik	LOC56764	0.02	0.01	0.99	0.88	4.62	2.02	RIKEN cDNA 4930503B20 gene
22878	319387	170641	1439313_at	1368666_a_at	Mm.461016	Rn.203386	Lphn3	Lphn3	0.02	0.00745359	0.99	0.94	3.24	2.73	latrophilin 3
1922	228139	81739	1458396_at	1368667_at	Mm.440375	Rn.10388	P2rx3	P2rx3	-0.0014366	0.00653501	0.99	0.94	3.05	1.9	purinergic receptor P2X, ligand-gated ion channel, 3
3138	18786	116645	1435001_at	1368668_at	Mm.22724	Rn.22260	Plaa	Plaa	-0.23	0.33	0.99	0.48	4.28	8.73	phospholipase A2, activating protein
2516	22228	54315	1448188_at	1368669_at	Mm.171378	Rn.13333	Ucp2	Ucp2	1.06	0.34	0.000333699	0.51	6.91	5.76	uncoupling protein 2 (mitochondrial, proton carrier)
4520	18577	25638	1421535_a_at	1368670_a_at	Mm.191749	Rn.91357	Pde4a	Pde4a	-0.00320162	0.00664006	0.99	0.94	1.95	2.25	phosphodiesterase 4A, cAMP specific
4598	51795	64316	1451939_a_at	1368671_at	Mm.1927	Rn.1489	Srpx	Srpx	-0.00201167	0.00418602	0.99	0.95	1.68	1.88	sushi-repeat-containing protein
906	11847	29215	1438841_s_at	1368672_at	Mm.3506	Rn.11055	Arg2	Arg2	0.06	0.00389997	0.87	0.96	3.66	2.08	arginase type II
84371	110095	64035	1417741_at	1368674_at	Mm.256926	Rn.21399	Pygl	Pygl	-0.29	-0.51	0.1	0.3	12.9	10.65	liver glycogen phosphorylase
99854	69993	84031	1428574_a_at	1368675_at	Mm.321147	Rn.10521	Chn2	Chn2	-0.81	0.14	0.01	0.62	7	6.63	chimerin (chimaerin) 2
14468	110350	65209	1429250_at	1368676_at	Mm.237596	Rn.44896	Dync2h1	Dnch2	0.00264261	0.00743458	0.99	0.94	2.59	2.19	dynein cytoplasmic 2 heavy chain 1
7245	12064	24225	1422168_a_at	1368678_at	Mm.1442	Rn.11266	Bdnf	Bdnf	-0.12	0.03	0.99	0.7	2.32	3.5	brain derived neurotrophic factor
2113	19227	24695	1427527_a_at	1368681_at	Mm.28440	Rn.9750	Pthlh	Pthlh	0.00558406	-0.15	0.99	0.71	3.14	2.92	parathyroid hormone-like peptide
32237	64051	117559	1423406_at	1368682_at	Mm.200365	Rn.11264	Sv2a	Sv2a	0.02	0.00768031	0.99	0.94	4.43	2.28	synaptic vesicle glycoprotein 2 a
1910	108078	140914	1419534_at	1368683_at	Mm.293626	Rn.87449	Olr1	Oldlr1	0.01	0.06	0.99	0.51	2.9	3.47	oxidized low density lipoprotein (lectin-like) receptor 1
1110	245827	65048	1457135_at	1368684_at	Mm.339363	Rn.137161	Fat2	Fath2	0.1	0.000413429	0.8	0.99	4.39	2.59	FAT tumor suppressor homolog 2 (Drosophila)
20445	121021	81651	1423341_at	1368685_at	Mm.41329	Rn.10381	Cspg4	Cspg4	0.01	0.00238108	0.99	0.96	2.75	1.93	chondroitin sulfate proteoglycan 4
1234	11699	25377	1416649_at	1368686_at	Mm.2197	Rn.18721	Ambp	Ambp	-0.08	-0.04	0.11	0.86	14.75	15.01	alpha 1 microglobulin/bikunin
4577	21754	29460	1450662_at	1368687_at	Mm.10154	Rn.7006	Tesk1	Tesk1	-0.48	-0.0023732	0.26	0.96	5.87	2.27	testis specific protein kinase 1
3858	14622	29586	1449204_at	1368689_at	Mm.26859	Rn.16074	Gjb5	Gjb5	0.000611156	0.01	0.99	0.92	2.37	2.19	gap junction membrane channel protein beta 5
20230	268934	24417	1457299_at	1368690_a_at	Mm.358940	Rn.89046	Grm4	Grm4	-0.00240262	0.0013609	0.99	0.97	2.8	2.6	glutamate receptor, metabotropic 4
37353	53623	29628	1434728_at	1368691_at	Mm.327681	Rn.74049	Gria3	Gria3	0.02	0.01	0.99	0.88	3.44	2.87	glutamate receptor, ionotropic, AMPA3 (alpha 3)
88575	12660	29194	1450264_a_at	1368692_a_at	Mm.225505	Rn.10985	Chka	Chka	0.35	2.8	0.93	0.00293424	9.3	9.71	choline kinase alpha
3842	14191	79113	1442804_at	1368693_at	Mm.271665	Rn.11309	Fgr	Fgr	-0.03	-0.08	0.7	0.74	2.73	2.04	Gardner-Rasheed feline sarcoma viral (Fgr) oncogene homolog
11091	57780	63848	1419200_at	1368696_at	Mm.41770	Rn.33248	Fxyd7	Fxyd7	0.00211262	0.01	0.99	0.94	2.37	2.35	FXYD domain-containing ion transport regulator 7
1108	16204	25440	1450682_at	1368697_at	Mm.142716	Rn.10008	Fabp6	Fabp6	9.38732e-05	0.05	0.99	0.64	3.5	3.41	fatty acid binding protein 6, ileal (gastrotropin)
74393	13508	171119	1441082_at	1368699_at	Mm.328737	Rn.24399	Dscam	Dscam	0.07	0.01	0.99	0.83	3.09	2.74	Down syndrome cell adhesion molecule
101670	232975	24213	1427481_a_at	1368701_at	Mm.44101	Rn.87329	Atp1a3	Atp1a3	-0.00137173	-0.000431414	0.99	0.99	1.75	2.51	ATPase, Na+/K+ transporting, alpha 3 polypeptide
1940	114774	64513	1426910_at	1368702_at	Mm.391419	Rn.9127	Pawr	Pawr	0.01	-0.26	0.99	0.66	7.7	5.67	PRKC, apoptosis, WT1, regulator
21289	56376	64353	1450786_x_at	1368703_at	Mm.117709	Rn.203887	Pdlim5	Pdlim5	-0.25	-0.01	0.27	0.97	7.23	3.97	PDZ and LIM domain 5
4795	29873	50568	1450713_at	1368704_a_at	Mm.38496	Rn.10146	Cspg5	Cspg5	0.04	0.01	0.99	0.88	2.75	2.71	chondroitin sulfate proteoglycan 5
11031	94226	60399	1449365_at	1368705_at	Mm.190619	Rn.45601	Edg8	Edg8	-0.65	0.01	0.23	0.89	4.23	2.83	endothelial differentiation, sphingolipid G-protein-coupled receptor, 8
3393	229302	116467	1424962_at	1368706_at	Mm.26618	Rn.13425	Tm4sf4	Tm4sf4	0.22	0.21	0.08	0.4	9.99	11.97	transmembrane 4 superfamily member 4
1670	16427	54404	1431808_a_at	1368707_at	Mm.34819	Rn.11308	Itih4	Itih4	-0.31	0.15	0.2	0.3	13.66	14.75	inter alpha-trypsin inhibitor, heavy chain 4
22561	13489	24318	1418950_at	1368708_a_at	Mm.41970	Rn.87299	Drd2	Drd2	-0.00832573	0.00344924	0.99	0.95	2.51	1.81	dopamine receptor 2
120	14343	81919	1450359_at	1368709_at	Mm.56933	Rn.11382	Fut1	Fut1	0.00191134	0.02	0.99	0.81	2.16	2.69	fucosyltransferase 1
69013	13728	60328	1415952_at	1368710_at	Mm.258986	Rn.42926	Mark2	Mark2	-0.03	0.06	0.99	0.57	7.14	5.15	MAP/microtubule affinity-regulating kinase 2
7762	15376	25099	1422833_at	1368711_at	Mm.938	Rn.10948	Foxa2	Foxa2	-0.03	-0.68	0.99	0.56	9.04	7.72	forkhead box A2
83286	56220	25165	1451146_at	1368712_at	Mm.254997	Rn.10663	Zfp386	Znf386	0.54	-0.06	0.63	0.93	6.72	7.7	zinc finger protein 386 (Kruppel-like)
20546	17384	117061	1420450_at	1368713_at	Mm.14126	Rn.9946	Mmp10	Mmp10	-0.0042266	0.01	0.99	0.91	2.34	3.19	matrix metallopeptidase 10
49230	13529	24315	1448608_at	1368714_at	Mm.291450	Rn.10114	Prl8a2	Prl8a2	0.00726211	0.13	0.99	0.23	2.49	4.14	prolactin family 8, subfamily a, member 2
12805	76142	171010	1417701_at	1368716_at	Mm.308126	Rn.87667	Ppp1r14c	Ppp1r14c	0.00744103	0.02	0.99	0.78	3.43	3.36	protein phosphatase 1, regulatory (inhibitor) subunit 14c
68184	14073	29347	1434091_at	1368717_at	Mm.256025	Rn.89119	Faah	Faah	0.66	-0.41	0.00115028	0.08	9.12	8.73	fatty acid amide hydrolase
74782	26358	29651	1418601_at	1368718_at	Mm.14609	Rn.74044	Aldh1a7	Aldh1a7	0.28	0.01	0.12	0.9	13.02	3.27	aldehyde dehydrogenase family 1, subfamily A7
48288	270198	54283	1456888_at	1368719_at	Mm.132391	Rn.90092	Pfkfb4	Pfkfb4	-0.00761615	0.01	0.99	0.83	2.73	2.67	6-phosphofructo-2-kinase/fructose-2,6-biphosphatase 4
4132	56720	64206	1449337_at	1368720_at	Mm.258622	Rn.1029	Tdo2	Tdo2	0.48	-0.72	0.05	0.21	12.7	12.68	tryptophan 2,3-dioxygenase
3789	17173	24209	1432018_at	1368721_at	Mm.196417	Rn.10486	Ascl2	Ascl2	0.03	0.00408176	0.99	0.95	3.52	3.08	achaete-scute complex homolog-like 2 (Drosophila)
497	16992	25008	1420353_at	1368722_at	Mm.87787	Rn.160577	Lta	Lta	0.000737675	0.0080786	0.99	0.94	2.39	2.57	lymphotoxin A
7811	16797	81511	1460651_at	1368723_at	Mm.10280	Rn.9773	Lat	Lat	-0.000916364	0.00407552	0.99	0.95	3.6	2.62	linker for activation of T cells
180	16449	29146	1421106_at	1368725_at	Mm.22398	Rn.88804	Jag1	Jag1	0.04	-0.000551466	0.61	0.99	3.56	3.53	jagged 1
56668	30962	116726	1448783_at	1368727_at	Mm.45874	Rn.32225	Slc7a9	Slc7a9	0.000686893	0.01	0.99	0.91	2.34	2.26	solute carrier family 7 (cationic amino acid transporter, y+ system), member 9
11260	70839	64803	1431724_a_at	1368728_at	Mm.422675	Rn.64592	P2ry12	P2ry12	-0.00417636	0.000479018	0.99	0.99	2.08	1.94	purinergic receptor P2Y, G-protein coupled 12
870	11517	24167	1450799_at	1368730_a_at	Mm.44245	Rn.88408	Adcyap1r1	Adcyap1r1	-0.03	0.02	0.99	0.83	2.43	2.56	adenylate cyclase activating polypeptide 1 receptor 1
100534	18405	24614	1451054_at	1368731_at	Mm.4777	Rn.10295	Orm1	Orm1	-0.31	0.13	0.09	0.66	14.19	13.97	orosomucoid 1
37323	21355	24812	1453913_a_at	1368732_at	Mm.14814	Rn.202962	Tap2	Tap2	-0.04	0.01	0.99	0.87	4.11	4.58	transporter 2, ATP-binding cassette, sub-family B (MDR/TAP)
68469	20860	25355	1420447_at	1368733_at	Mm.89655	Rn.32104	Sult1e1	Ste	0.00477666	-0.43	0.99	0.00138711	2.54	14.2	sulfotransferase family 1E, member 1
37340	11447	54240	1420761_at	1368734_at	Mm.2811	Rn.41469	Chrnd	Chrnd	0.000672655	0.01	0.99	0.94	2.25	2.83	cholinergic receptor, nicotinic, delta polypeptide
7993	22368	29465	1416935_at	1368735_a_at	Mm.288064	Rn.206528	Trpv2	Trpv2	0.00112649	-0.04	0.99	0.82	2.04	3.22	transient receptor potential cation channel, subfamily V, member 2
49205	22127	29391	1420439_at	1368736_at	Mm.358644	Rn.87406	Tsx	Tsx	0.00523333	0.01	0.99	0.93	2.6	2.97	testis specific X-linked gene
3975	18440	25041	1450327_at	1368740_at	Mm.8032	Rn.10258	P2rxl1	P2rxl1	0.00328434	0.01	0.99	0.86	2.99	2.87	purinergic receptor P2X-like 1, orphan receptor
74406	12279	117512	1422815_at	1368741_at	Mm.29095	Rn.10252	C9	C9	-0.28	0.27	0.28	0.28	13.41	14.01	complement component 9
56286	666279	25254	1422246_at	1368744_a_at	Mm.319832	Rn.21392	Dspp	Dspp	-0.00269745	0.07	0.99	0.52	1.82	4.7	dentin sialophosphoprotein
390	20494	29500	1450245_at	1368745_at	Mm.3500	Rn.85891	Slc10a2	Slc10a2	-0.19	-0.24	0.71	0.39	3.9	2.95	solute carrier family 10, member 2
68197	192113	171028	1449475_at	1368746_a_at	Mm.273271	Rn.9858	Atp12a	Atp12a	0.01	0.00432464	0.99	0.95	2.88	1.99	ATPase, H+/K+ transporting, nongastric, alpha polypeptide
5188	230661	170908	1426546_at	1368748_at	Mm.425201	Rn.144652	Tesk2	Tesk2	-0.27	0.00700841	0.22	0.94	7.53	2.26	testis-specific kinase 2
20517	16538	117023	1421518_at	1368749_at	Mm.6217	Rn.30012	Kcns1	Kcns1	0.00771374	-0.19	0.99	0.67	2.25	2.51	K+ voltage-gated channel, subfamily S, 1
20518	238076	83588	1445519_at	1368751_at	Mm.113278	Rn.10878	Kcns3	Kcns3	0.01	3.02371e-05	0.99	0.99	2.93	2.23	potassium voltage-gated channel, delayed-rectifier, subfamily S, member 3
824	21338	24808	1440803_x_at	1368752_at	Mm.103810	Rn.9702	Tacr3	Tacr3	0.02	0.08	0.99	0.64	3.06	3.01	tachykinin receptor 3
32756	207565	83506	1455401_at	1368753_at	Mm.394637	Rn.88589	Camkk2	Camkk2	0.64	0.01	0.00541661	0.89	7.04	3.12	calcium/calmodulin-dependent protein kinase kinase 2, beta
14289	233571	117264	1425214_at	1368754_at	Mm.235193	Rn.10671	P2ry6	P2ry6	0.00747751	0.00563947	0.99	0.94	2.44	2.37	pyrimidinergic receptor P2Y, G-protein coupled, 6
9630	51811	114598	1449905_at	1368755_at	Mm.3115	Rn.9886	Clec4f	Clec4f	-0.14	0.3	0.99	0.52	9.47	10.16	C-type lectin domain family 4, member f
10136	99035	64669	1424855_at	1368756_at	Mm.13808	Rn.9674	Olah	Thedc1	0.07	0.01	0.55	0.91	3.51	2.37	oleoyl-ACP hydrolase
5178	22788	114639	1419007_at	1368757_at	Mm.1381	Rn.10892	Zp3	Zp3	0.00216823	0.00814997	0.99	0.94	2.12	2.35	zona pellucida glycoprotein 3
2863	14428	29234	1422942_at	1368758_a_at	Mm.57149	Rn.9789	Galr2	Galr2	0.00317273	0.00309819	0.99	0.95	2.36	1.38	galanin receptor 2
4432	12300	84347	1453363_at	1368759_at	Mm.400802	Rn.72939	Cacng2	Cacng2	0.03	0.00859503	0.99	0.93	4.11	2.35	calcium channel, voltage-dependent, gamma subunit 2
68186	20310	114105	1449984_at	1368760_at	Mm.4979	Rn.10230	Cxcl2	Cxcl2	0.00577793	0.00692327	0.99	0.94	2.54	2.22	chemokine (C-X-C motif) ligand 2
68797	19059	29749	1437535_at	1368761_at	Mm.46125	Rn.42928	Ppp3r2	Ppp3r2	0.00143994	0.00464405	0.99	0.94	2.35	2.07	protein phosphatase 3, regulatory subunit B, alpha isoform (calcineurin B, type II)
4665	24108	29168	1419762_at	1368762_at	Mm.140210	Rn.18473	Ubd	Ubd	0.01	-0.00180182	0.99	0.97	2.57	2.36	ubiquitin D
49243	16187	24495	1450566_at	1368763_at	Mm.983	Rn.10652	Il3	Il3	0.00351591	0.00770429	0.99	0.94	2.43	2.48	interleukin 3
65	12733	79425	1455677_s_at	1368765_at	Mm.167900	Rn.88871	Clcnka	Clcnk1	-0.00580662	0.06	0.99	0.73	2.11	2.48	chloride channel Ka
37619	17393	25335	1449478_at	1368766_at	Mm.4825	Rn.10282	Mmp7	Mmp7	0.00255246	0.02	0.99	0.83	2.99	2.48	matrix metallopeptidase 7
4011	13012	29679	1424479_at	1368767_at	Mm.20435	Rn.18514	Cst8	Cst8	0.00409358	0.01	0.99	0.94	3	2.04	cystatin 8 (cystatin-related epididymal spermatogenic)
8041	24046	29701	1420784_at	1368768_at	Mm.89981	Rn.30023	Scn11a	Scn11a	-0.00150412	0.01	0.99	0.9	2.67	3.01	sodium channel, voltage-gated, type XI, alpha
37486	14537	64043	1460431_at	1368770_at	Mm.244825	Rn.162516	Gcnt1	Gcnt1	0.02	0.03	0.99	0.72	3.6	3.38	glucosaminyl (N-acetyl) transferase 1, core 2
38005	20536	24781	1453687_at	1368772_at	Mm.5053	Rn.87739	Slc4a3	Slc4a3	-0.007836	0.00533866	0.99	0.94	2.77	1.8	solute carrier family 4 (anion exchanger), member 3
4899	102920	25448	1436723_at	1368773_at	Mm.34903	Rn.10411	Cenpi	Fshprh1	0.00157856	0.00498641	0.99	0.95	2.6	2.41	centromere protein I
23164	56226	56227	1423005_a_at	1368774_a_at	Mm.264215	Rn.91373	Espn	Espn	0.01	0.01	0.99	0.88	3.58	2.74	espin
561	11689	25290	1441962_at	1368776_at	Mm.41072	Rn.9662	Alox5	Alox5	-0.00528065	0.00342171	0.99	0.95	2.47	2.2	arachidonate 5-lipoxygenase
400	12021	64557	1420594_at	1368777_at	Mm.10764	Rn.48735	Bard1	Bard1	0.00196245	0.00896149	0.99	0.92	2.05	2.61	BRCA1 associated RING domain 1
2291	21366	29464	1437149_at	1368778_at	Mm.395650	Rn.9968	Slc6a6	Slc6a6	0.3	-0.78	0.41	0.78	10.37	4.13	solute carrier family 6 (neurotransmitter transporter, taurine), member 6
37250	11556	25645	1455918_at	1368780_at	Mm.278475	Rn.10100	Adrb3	Adrb3	-0.3	-0.00107005	0.84	0.98	4.14	3.06	adrenergic receptor, beta 3
15635	233046	170668	1425380_at	1368781_at	Mm.389871	Rn.213071	Rasgrp4	Rasgrp4	-0.00177269	0.00164527	0.99	0.98	1.76	2.39	RAS guanyl releasing protein 4
37427	20606	54305	1422256_at	1368782_at	Mm.454968	Rn.9929	Sstr2	Sstr2	-0.1	0.01	0.99	0.94	3.61	2.6	somatostatin receptor 2
16363	69865	170912	1432212_at	1368784_at	Mm.87538	Rn.162520	1810073H04Rik	Acf	-0.24	-0.78	0.99	0.5	6.42	5.35	RIKEN cDNA 1810073H04 gene
55454	18741	54284	1450482_a_at	1368785_a_at	Mm.246804	Rn.17591	Pitx2	Pitx2	0.01	0.02	0.99	0.78	2.65	3.04	paired-like homeodomain transcription factor 2
3868	14738	80840	1457702_at	1368786_a_at	Mm.153539	Rn.88417	Gpr12	Gpcr12	0.01	0.0039604	0.99	0.95	2.82	2.61	G-protein coupled receptor 12
8156	70603	170841	1422816_a_at	1368787_at	Mm.180333	Rn.44045	Mutyh	Mutyh	0.01	-0.00525671	0.99	0.94	2.59	2.39	mutY homolog (E. coli)
36063	12643	29195	1420569_at	1368788_at	Mm.440523	Rn.9899	Chad	Chad	0.00796355	0.01	0.99	0.86	2.94	3.15	chondroadherin
55552	56318	56780	1441975_at	1368789_at	Mm.19941	Rn.40121	Acpp	Acpp	2.95	-0.07	0.000102065	0.73	5.48	2.97	acid phosphatase, prostate
9414	217847	171154	1424758_s_at	1368790_at	Mm.29094	Rn.10502	Serpina10	Serpina10	-0.04	0.12	0.99	0.74	11.84	11.77	serine (or cysteine) peptidase inhibitor, clade A (alpha-1 antiproteinase, antitrypsin), member 10
20249	16518	29712	1450503_at	1368793_at	Mm.4951	Rn.44415	Kcnj2	Kcnj2	0.01	0.01	0.99	0.9	3.12	2.56	potassium inwardly-rectifying channel, subfamily J, member 2
8148	107766	56823	1432492_a_at	1368794_at	Mm.30100	Rn.48675	Haao	Haao	-0.13	0.38	0.78	0.07	12.38	11.16	3-hydroxyanthranilate 3,4-dioxygenase
68501	14767	65276	1421667_at	1368795_at	Mm.389159	Rn.54457	Nmur1	Nmur1	-0.00578889	-0.01	0.99	0.92	2.28	2.1	neuromedin U receptor 1
11411	114229	78976	1450493_at	1368796_at	Mm.191035	Rn.48681	Kiss1r	Kiss1r	-0.00530812	0.000707876	0.99	0.98	2.14	1.74	KISS1 receptor
3759	12355	65035	1425392_a_at	1368797_at	Mm.3077	Rn.163229	Nr1i3	Nr1i3	1.81	0.3	0.000103233	0.49	10.73	9.28	nuclear receptor subfamily 1, group I, member 3
56	21947	84349	1422283_at	1368800_at	Mm.4861	Rn.44218	Cd40lg	Cd40lg	0.00298808	0.00385167	0.99	0.95	2.63	2.12	CD40 ligand
11878	319478	83824	1456811_at	1368801_at	Mm.442744	Rn.209562	Cxxc4	Cxxc4	0.02	0.00606484	0.99	0.95	3.37	2.35	CXXC finger 4
37653	110312	24659	1429361_at	1368802_at	Mm.391436	Rn.9675	Pmch	Pmch	-0.00304888	0.00406773	0.99	0.95	2.89	2.33	pro-melanin-concentrating hormone
5197	27356	50546	1418346_at	1368803_at	Mm.306511	Rn.48708	Insl6	Insl6	2.54	-0.06	0.000466563	0.77	4.05	2.59	insulin-like 6
1734	16878	60584	1421206_at	1368804_at	Mm.4964	Rn.44379	Lif	Lif	-0.01	0.00763485	0.99	0.94	2.19	2.72	leukemia inhibitory factor
4939	24111	29180	1421799_at	1368805_at	Mm.89984	Rn.48886	Uts2	Uts2	-0.00736409	0.00611201	0.99	0.94	2.13	2.12	urotensin 2
74572	12331	64185	1417461_at	1368809_at	Mm.8687	Rn.112585	Cap1	Cap1	-0.59	0.19	0.85	0.31	6.38	8.12	CAP, adenylate cyclase-associated protein 1 (yeast)
55912	16906	116685	1423520_at	1368811_at	Mm.4105	Rn.11362	Lmnb1	Lmnb1	0.02	0.21	0.99	0.64	2.92	3.88	lamin B1
4082	104776	81708	1448104_at	1368814_at	Mm.247510	Rn.2098	Aldh6a1	Aldh6a1	-0.17	-0.46	0.05	0.04	12.29	10.56	aldehyde dehydrogenase family 6, subfamily A1
445	17528	24564	1423253_at	1368815_at	Mm.9986	Rn.8997	Mpz	Mpz	0.00254069	0.01	0.99	0.9	2.07	2.26	myelin protein zero
5144	14314	79210	1416221_at	1368822_at	Mm.182434	Rn.95652	Fstl1	Fstl1	0.1	0.12	0.99	0.81	5.43	3.16	follistatin-like 1
8287	109624	25687	1424769_s_at	1368824_at	Mm.308134	Rn.204926	Cald1	Cald1	-0.12	-0.1	0.48	0.95	11.67	9.1	caldesmon 1
30982	12846	24267	1449183_at	1368826_at	Mm.100940	Rn.220	Comt	Comt	0.53	0.33	0.0037507	0.86	14.16	9.96	catechol-O-methyltransferase
30958	14118	83727	1460208_at	1368829_at	Mm.271644	Rn.12759	Fbn1	Fbn1	-0.22	0.19	0.99	0.65	3.34	3.5	fibrillin 1
55561	108058	24246	1460630_at	1368834_at	Mm.255822	Rn.87208	Camk2d	Camk2d	0.05	0.11	0.89	0.74	3.44	2.76	calcium/calmodulin-dependent protein kinase II, delta
21428	20846	25124	1450033_a_at	1368835_at	Mm.277406	Rn.33229	Stat1	Stat1	0.17	0.62	0.99	0.04	8.23	8.21	signal transducer and activator of transcription 1
7227	11595	58968	1449827_at	1368836_a_at	Mm.358571	Rn.54503	Acan	Agc1	0.000808477	0.01	0.99	0.89	2.02	2.78	aggrecan
12847	94246	84481	1431024_a_at	1368837_at	Mm.439784	Rn.47249	Arid4b	Arid4b	-0.07	0.07	0.99	0.71	4.59	3.19	AT rich interactive domain 4B (Rbp1 like)
8521	65963	171411	1418004_a_at	1368840_at	Mm.28385	Rn.26876	Tmem176b	Lr8	0.26	-0.13	0.05	0.53	11.5	12.18	transmembrane protein 176B
2407	21413	84382	1416724_x_at	1368842_at	Mm.4269	Rn.23354	Tcf4	Tcf4	1.58	0.0092216	0.000500519	0.93	7.91	1.99	transcription factor 4
31996	27377	114217	1423360_at	1368843_at	Mm.23335	Rn.8153	Yme1l1	Yme1l1	0.11	-0.1	0.97	0.8	3.94	9.17	YME1-like 1 (S. cerevisiae)
5062	110920	29734	1433772_at	1368844_at	Mm.26704	Rn.11050	Stch	Stch	-0.37	0.43	0.38	0.14	9.9	8	stress 70 protein chaperone, microsome-associated, human homolog
56983	235604	79011	1423802_at	1368846_at	Mm.274540	Rn.9958	Camkv	Camkv	-0.00138029	-0.00833443	0.99	0.94	2.52	3.52	CaM kinase-like vesicle-associated
4070	70361	116666	1452671_s_at	1368848_at	Mm.290857	Rn.25734	Lman1	Lman1	-0.12	0.09	0.19	0.87	11.24	9.1	lectin, mannose-binding, 1
3837	23871	24356	1426725_s_at	1368851_at	Mm.292415	Rn.88756	Ets1	Ets1	-0.47	-0.09	0.27	0.55	7.24	7.98	E26 avian leukemia oncogene 1, 5' domain
55588	15502	65028	1460179_at	1368852_at	Mm.27897	Rn.64562	Dnaja1	Dnaja1	0.1	-0.2	0.99	0.75	10.91	10.31	DnaJ (Hsp40) homolog, subfamily A, member 1
2542	26950	24877	1420955_at	1368853_at	Mm.27005	Rn.105934	Vsnl1	Vsnl1	0.01	0.01	0.99	0.88	2.58	2.84	visinin-like 1
1642	20589	29532	1421016_at	1368855_at	Mm.3179	Rn.23984	Ighmbp2	Ighmbp2	-0.1	0.00428079	0.99	0.94	2.81	2.43	immunoglobulin mu binding protein 2
21033	16452	24514	1421065_at	1368856_at	Mm.275839	Rn.18909	Jak2	Jak2	-0.16	-0.02	0.41	0.93	6.02	2.79	Janus kinase 2
20715	22239	50555	1419063_at	1368857_at	Mm.306021	Rn.9744	Ugt8a	Ugt8	0.0080584	0.03	0.99	0.73	2.64	3.01	UDP galactosyltransferase 8A
56428	19042	24666	1451943_a_at	1368859_at	Mm.261045	Rn.37403	Ppm1a	Ppm1a	-0.19	-0.11	0.48	0.68	9.16	9.11	protein phosphatase 1A, magnesium dependent, alpha isoform
7203	21664	29380	1418835_at	1368860_at	Mm.3117	Rn.40778	Phlda1	Phlda1	-1.3	0.02	0.56	0.75	11.33	2.77	pleckstrin homology-like domain, family A, member 1
1771	17136	29409	1460219_at	1368861_a_at	Mm.241355	Rn.87331	Mag	Mag	-0.01	0.00392966	0.99	0.95	2.99	2.13	myelin-associated glycoprotein
3785	11651	24185	1442759_at	1368862_at	Mm.6645	Rn.11422	Akt1	Akt1	-0.02	0.63	0.92	0.06	2.48	7.28	thymoma viral proto-oncogene 1
20562	79059	85269	1448905_at	1368863_at	Mm.430765	Rn.8785	Nme3	Nme3	0.43	0.2	0.02	0.41	8.02	8.77	expressed in non-metastatic cells 3
11407	72003	66030	1423640_at	1368865_at	Mm.317515	Rn.211986	Synpr	Synpr	0.02	0.02	0.99	0.86	3.4	2.79	synaptoporin
81825	239528	59117	1426366_at	1368867_at	Mm.274482	Rn.35512	Eif2c2	Eif2c2	-0.46	-0.06	0.85	0.68	5.56	3.16	eukaryotic translation initiation factor 2C, 2
3740	83397	83425	1419706_a_at	1368869_at	Mm.27481	Rn.122094	Akap12	Akap12	-0.08	0.04	0.73	0.64	3.11	3.16	A kinase (PRKA) anchor protein (gravin) 12
1632	15902	25587	1435176_a_at	1368870_at	Mm.34871	Rn.3272	Id2	Id2	-0.1	1.37	0.99	0.06	11.27	7.54	inhibitor of DNA binding 2
8056	26401	116667	1424850_at	1368871_at	Mm.15918	Rn.11081	Map3k1	Map3k1	-0.33	-0.56	0.28	0.54	5.25	5	mitogen activated protein kinase kinase kinase 1
3560	26557	29547	1424367_a_at	1368872_a_at	Mm.228	Rn.30014	Homer2	Homer2	-0.11	0.01	0.99	0.86	8.93	2.07	homer homolog 2 (Drosophila)
4901	15399	24452	1419602_at	1368873_at	Mm.131	Rn.91077	Hoxa2	Hoxa2	0.00249798	0.00280153	0.99	0.96	2.64	1.88	homeo box A2
86984	18190	116595	1435908_at	1368876_a_at	Mm.440261	Rn.11282	Nrxn2	Nrxn2	-0.01	0.06	0.99	0.58	3.13	2.61	neurexin II
55921	21408	24522	1420390_s_at	1368877_at	Mm.4792	Rn.11049	Zfp354a	Zfp354a	-0.0034046	-0.35	0.99	0.76	2.91	4.17	zinc finger protein 354A
3315	319554	89784	1451122_at	1368878_at	Mm.29847	Rn.10780	Idi1	Idi1	0.34	-1.63	0.81	0.04	12.31	9.68	isopentenyl-diphosphate delta isomerase
39203	14681	50664	1421152_a_at	1368879_a_at	Mm.439667	Rn.90161	Gnao1	Gnao	0.03	0.00599211	0.95	0.94	2.74	2.76	guanine nucleotide binding protein, alpha o
7938	20447	29758	1420903_at	1368882_at	Mm.440929	Rn.88072	St6galnac3	St6galnac3	0.00839777	0.01	0.99	0.89	2.96	2.41	ST6 (alpha-N-acetyl-neuraminyl-2,3-beta-galactosyl-1,3)-N-acetylgalactosaminide alpha-2,6-sialyltransferase 3
1884	18133	81526	1426852_x_at	1368883_at	Mm.5167	Rn.162955	Nov	Nov	0.14	0.01	0.89	0.93	3.15	2.52	nephroblastoma overexpressed gene
20423	12495	64519	1453586_at	1368884_at	Mm.2824	Rn.17491	Entpd1	Entpd1	-0.05	0.0082849	0.99	0.94	2.91	2.44	ectonucleoside triphosphate diphosphohydrolase 1
4592	26404	25579	1438908_at	1368886_at	Mm.172897	Rn.146082	Map3k12	Map3k12	-0.05	-0.2	0.99	0.45	8.36	8.7	mitogen activated protein kinase kinase kinase 12
39963	53611	65277	1419190_at	1368889_at	Mm.258637	Rn.154408	Vti1a	Vti1a	0.07	0.13	0.84	0.2	4.09	4.9	vesicle transport through interaction with t-SNAREs homolog 1A (yeast)
40716	14712	84470	1417456_at	1368890_at	Mm.29114	Rn.1739	Gnpat	Gnpat	0.14	-0.11	0.42	0.86	8.47	4.9	glyceronephosphate O-acyltransferase
69317	216856	117096	1460013_at	1368895_at	Mm.151293	Rn.55111	Nlgn2	Nlgn2	-0.01	-0.00455625	0.99	0.95	2.42	2.94	neuroligin 2
4314	17131	81516	1423389_at	1368897_at	Mm.34407	Rn.29980	Smad7	Smad7	0.27	-0.15	0.99	0.73	6.01	2.97	MAD homolog 7 (Drosophila)
20911	12166	81507	1425491_at	1368899_at	Mm.237825	Rn.88925	Bmpr1a	Bmpr1a	0.18	0.03	0.49	0.87	5.92	2.79	bone morphogenetic protein receptor, type 1A
308	21824	83580	1448529_at	1368900_at	Mm.24096	Rn.88295	Thbd	Thbd	0.07	-0.01	0.65	0.93	3.08	2.24	thrombomodulin
55664	18481	29433	1417923_at	1368902_at	Mm.40035	Rn.10128	Pak3	Pak3	-0.01	0.00211425	0.99	0.96	2.82	2.52	p21 (CDKN1A)-activated kinase 3
7548	20744	84476	1442465_s_at	1368903_at	Mm.436522	Rn.98476	Strbp	Strbp	-0.12	-0.08	0.73	0.84	7.39	6.19	spermatid perinuclear RNA binding protein
56880	56807	65171	1451224_at	1368907_at	Mm.102278	Rn.24420	Scamp5	Scamp5	0.11	0.01	0.99	0.86	5.6	2.51	secretory carrier membrane protein 5
41348	54645	116493	1417315_at	1368909_a_at	Mm.194811	Rn.53868	Gripap1	Gripap1	-0.08	0.08	0.99	0.91	6.76	5.22	GRIP1 associated protein 1
31928	381511	54705	1434228_at	1368910_at	Mm.331489	Rn.31799	Ppm2c	Ppm2c	0.07	0.00782477	0.97	0.94	2.53	2.32	protein phosphatase 2C, magnesium dependent, catalytic subunit
3654	16523	25472	1418142_at	1368911_at	Mm.1482	Rn.118306	Kcnj8	Kcnj8	0.11	-0.04	0.94	0.84	3.81	3.51	potassium inwardly-rectifying channel, subfamily J, member 8
5163	22044	25569	1418756_at	1368912_at	Mm.1363	Rn.22	Trh	Trh	-0.01	0.00694814	0.99	0.94	2.63	3.15	thyrotropin releasing hormone
1426	12991	29173	1420370_s_at	1368913_at	Mm.268737	Rn.10745	Csn2	Csn2	-0.0020987	0.00138028	0.99	0.97	1.87	1.71	casein beta
2729	98256	59113	1418998_at	1368915_at	Mm.27217	Rn.35029	Kmo	Kmo	-0.16	-0.8	0.66	0.00996923	11.6	9.68	kynurenine 3-monooxygenase (kynurenine 3-hydroxylase)
32	109900	59085	1448350_at	1368916_at	Mm.23869	Rn.64591	Asl	Asl	-0.59	-0.46	0.02	0.63	12.12	10.43	argininosuccinate lyase
1839	17766	117260	1449349_at	1368917_at	Mm.118846	Rn.10669	Nudt1	Nudt1	0.53	-0.00175247	0.04	0.97	7.72	1.92	nudix (nucleoside diphosphate linked moiety X)-type motif 1
1978	18654	94203	1418471_at	1368918_at	Mm.4809	Rn.6960	Pgf	Pgf	-0.00431528	0.01	0.99	0.88	2.59	2.22	placental growth factor
2303	20564	83467	1452296_at	1368920_at	Mm.202457	Rn.12298	Slit3	Slit3	-0.09	0.00409315	0.89	0.94	2.36	2.15	slit homolog 3 (Drosophila)
508	12505	25406	1434376_at	1368921_a_at	Mm.423621	Rn.1120	Cd44	Cd44	0.17	0.01	0.99	0.79	6.3	2.09	CD44 antigen
3549	13599	60417	1422586_at	1368923_at	Mm.140765	Rn.45803	Ecel1	Ecel1	0.33	0.01	0.86	0.82	2.94	2.64	endothelin converting enzyme-like 1
134	14600	25235	1417962_s_at	1368924_at	Mm.3986	Rn.2178	Ghr	Ghr	-0.44	-1.05	0.000605325	0.00606492	12.69	10.94	growth hormone receptor
2895	54126	114559	1449066_a_at	1368925_a_at	Mm.244068	Rn.146763	Arhgef7	Arhgef7	0.26	0.04	0.48	0.71	7.18	3.69	Rho guanine nucleotide exchange factor (GEF7)
3147	20355	29745	1419328_at	1368926_at	Mm.270543	Rn.42885	Sema4f	Sema4f	0.01	0.01	0.99	0.85	2.47	2.51	sema domain, immunoglobulin domain (Ig), TM domain, and short cytoplasmic domain
40794	23943	29579	1451099_at	1368927_at	Mm.66056	Rn.11636	Mbc2	Mbc2	-0.24	0.15	0.4	0.54	7.03	3.3	membrane bound C2 domain containing protein
21290	55992	83616	1451663_a_at	1368928_at	Mm.29290	Rn.203982	Trim3	Trim3	-0.11	0.00748533	0.22	0.94	5.15	2.07	tripartite motif protein 3
1696	16534	65206	1435945_a_at	1368930_at	Mm.9911	Rn.44212	Kcnn4	Kcnn4	0.01	0.01	0.99	0.94	2.22	3.47	potassium intermediate/small conductance calcium-activated channel, subfamily N, member 4
37723	20408	81921	1432103_a_at	1368931_at	Mm.432002	Rn.5909	Sh3gl3	Sh3gl3	0.00278966	1	0.99	0.04	2.13	6.72	SH3-domain GRB2-like 3
55899	19877	81762	1450994_at	1368932_at	Mm.6710	Rn.89756	Rock1	Rock1	-0.15	0.00808128	0.5	0.94	9.6	2.76	Rho-associated coiled-coil containing protein kinase 1
8280	110532	25367	1434932_at	1368933_at	Mm.276815	Rn.89675	Adarb1	Adarb1	-0.12	0.00343648	0.34	0.95	5.57	2.24	adenosine deaminase, RNA-specific, B1
56577	12322	25400	1457311_at	1368935_at	Mm.131530	Rn.107499	Camk2a	Camk2a	0.01	0.02	0.99	0.83	2.97	2.5	calcium/calmodulin-dependent protein kinase II alpha
4768	17978	83724	1435233_at	1368937_at	Mm.2537	Rn.49136	Ncoa2	Ncoa2	-0.07	-0.08	0.99	0.79	9.44	2.52	nuclear receptor coactivator 2
4104	13388	84010	1419204_at	1368938_at	Mm.4875	Rn.10628	Dll1	Dll1	-0.04	1.54	0.99	0.11	4.95	3.23	delta-like 1 (Drosophila)
49183	18213	29613	1443970_at	1368939_a_at	Mm.33496	Rn.9963	Ntrk3	Ntrk3	0.00328184	0.01	0.99	0.94	1.89	2.58	neurotrophic tyrosine kinase, receptor, type 3
1927	18442	29597	1450318_a_at	1368940_at	Mm.3000	Rn.11102	P2ry2	P2ry2	0.09	1.05	0.71	0.02	5.89	9.44	purinergic receptor P2Y, G-protein coupled 2
20261	19219	84023	1424208_at	1368941_at	---	Rn.16062	Ptger4	Ptger4	-0.06	0.00895123	0.99	0.94	2.5	2.37	prostaglandin E receptor 4 (subtype EP4)
7755	15208	79225	1456010_x_at	1368942_at	Mm.137268	Rn.22422	Hes5	Hes5	0.06	0.00538495	0.99	0.95	4.02	2.25	hairy and enhancer of split 5 (Drosophila)
1449	13197	25112	1449519_at	1368947_at	Mm.389750	Rn.10250	Gadd45a	Gadd45a	-1.28	2.49	0.19	0.07	5.44	7.72	growth arrest and DNA-damage-inducible 45 alpha
1833	17698	81521	1421814_at	1368948_at	Mm.138876	Rn.2762	Msn	Msn	0.15	0.07	0.79	0.73	8.71	2.91	moesin
7297	13591	116543	1416301_a_at	1368949_at	Mm.439662	Rn.11257	Ebf1	Ebf1	0.04	0.02	0.99	0.81	3.55	2.95	early B-cell factor 1
648	14814	24412	1421393_at	1368951_at	Mm.322594	Rn.91209	Grin2d	Grin2d	-0.00175236	0.00442463	0.99	0.95	2.11	2.59	glutamate receptor, ionotropic, NMDA2D (epsilon 4)
10586	320011	171129	1432318_at	1368953_at	Mm.261022	Rn.162227	Ugcgl1	Ugcgl1	0.00276113	0.74	0.99	0.07	2.16	5.54	UDP-glucose ceramide glucosyltransferase-like 1
55672	18806	25097	1457252_x_at	1368954_at	Mm.260177	Rn.9798	Pld2	Pld2	0.25	0.02	0.49	0.81	7.66	3.14	phospholipase D2
2736	12361	29647	1427692_a_at	1368955_at	Mm.327591	Rn.72627	Cask	Cask	-0.3	-0.44	0.95	0.28	5.79	3.41	calcium/calmodulin-dependent serine protein kinase (MAGUK family)
1943	18530	64865	1432491_at	1368956_at	Mm.390715	Rn.23337	Pcdh8	Pcdh8	-0.00742531	0.01	0.99	0.94	2.81	2.97	protocadherin 8
31293	14708	58979	1455190_at	1368957_at	Mm.222496	Rn.11335	Gng7	Gng7	-0.00700941	0.00944298	0.99	0.92	2.74	2.02	guanine nucleotide binding protein (G protein), gamma 7 subunit
22674	23969	29704	1449380_at	1368958_at	Mm.4926	Rn.161729	Pacsin1	Pacsin1	-0.00500453	0.01	0.99	0.86	2.3	2.65	protein kinase C and casein kinase substrate in neurons 1
31386	56048	116641	1422661_at	1368960_at	Mm.171186	Rn.10069	Lgals8	Lgals8	0.09	0.39	0.99	0.1	9.43	9.49	lectin, galactose binding, soluble 8
3424	26561	94339	1417282_at	1368961_at	Mm.29373	Rn.22562	Mmp23	Mmp23	0.02	0.05	0.99	0.61	2.24	2.41	matrix metallopeptidase 23
5227	104079	59315	1419710_at	1368962_at	Mm.22970	Rn.19736	Nxph3	Nxph3	-0.01	0.00396243	0.99	0.96	3.13	2.5	neurexophilin 3
36315	16981	81514	1434539_at	1368964_at	Mm.39913	Rn.39124	Lrrn3	Lrrn3	0.01	0.01	0.99	0.9	3.36	3.01	leucine rich repeat protein 3, neuronal
37900	80879	80878	1449005_at	1368965_at	Mm.28632	Rn.10826	Slc16a3	Slc16a3	0.01	0.01	0.99	0.83	2.33	2.81	solute carrier family 16 (monocarboxylic acid transporters), member 3
3661	53311	83708	1419487_at	1368966_at	Mm.379067	Rn.23666	Mybph	Mybph	0.0029016	0.00185022	0.99	0.97	2.25	2.59	myosin binding protein H
7005	108067	171145	1434524_at	1368967_at	Mm.34612	Rn.10577	Eif2b3	Eif2b3	0.32	0.1	0.81	0.87	6.69	3.23	eukaryotic translation initiation factor 2B, subunit 3
2981	109689	25387	1460444_at	1368968_at	Mm.260193	Rn.34876	Arrb1	Arrb1	-0.19	0.00899568	0.99	0.94	5.69	2.75	arrestin, beta 1
11542	74499	80722	1436240_at	1368969_at	Mm.265602	Rn.95369	Sost	Sost	-0.15	0.000229889	0.99	0.99	5.09	2.72	sclerostin
11142	22295	114102	1452028_a_at	1368970_at	Mm.440327	Rn.208796	Cdh23	Cdh23	0.00311246	0.02	0.99	0.75	2.28	3.16	cadherin 23 (otocadherin)
88700	20975	84018	1427685_a_at	1368971_a_at	Mm.236068	Rn.10868	Synj2	Synj2	0.04	0.01	0.99	0.87	2.61	2.47	synaptojanin 2
9281	56417	81635	1439276_at	1368973_at	Mm.316628	Rn.10056	Adar	Adar	-0.1	-0.06	0.94	0.8	2.82	2.01	Adenosine deaminase, RNA-specific
47953	234889	66012	1459336_at	1368974_at	Mm.435507	Rn.209304	Gucy1a2	Gucy1a2	0.00408146	0.00690378	0.99	0.94	2.62	2.55	Guanylate cyclase 1, soluble, alpha 2
8142	14356	84384	1436416_x_at	1368977_a_at	Mm.220330	Rn.13451	Fxc1	Fxc1	0.13	-0.06	0.66	0.93	6.88	7.67	fractured callus expressed transcript 1
5269	20284	64458	1420764_at	1368978_at	Mm.12886	Rn.7724	Scrg1	Scrg1	0.00918392	0.00308043	0.99	0.96	2.87	2.38	scrapie responsive gene 1
9478	74055	114633	1452398_at	1368980_at	Mm.34031	Rn.64650	Plce1	Plce1	0.02	-0.09	0.99	0.75	5.43	3.23	phospholipase C, epsilon 1
1466	15200	25433	1418350_at	1368983_at	Mm.289681	Rn.10148	Hbegf	Hbegf	0.03	0.00600763	0.85	0.95	2.21	2.62	heparin-binding EGF-like growth factor
645	14811	24409	1421616_at	1368985_at	Mm.2953	Rn.9710	Grin2a	Grin2a	8.70897e-05	0.01	0.99	0.92	2.23	2.94	glutamate receptor, ionotropic, NMDA2A (epsilon 1)
68035	13078	25426	1416612_at	1368990_at	Mm.214016	Rn.10125	Cyp1b1	Cyp1b1	8.22	9.46	4.77172e-10	4.99451e-05	6.85	8.32	cytochrome P450, family 1, subfamily b, polypeptide 1
10260	58994	94338	1450748_at	1368991_at	Mm.23298	Rn.54555	Smpd3	Smpd3	0.02	-0.21	0.99	0.7	2.61	2.62	sphingomyelin phosphodiesterase 3, neutral
22672	23964	117242	1457273_at	1368993_at	Mm.439889	Rn.205610	Odz2	Odz2	0.01	0.02	0.99	0.84	2.74	3.13	odd Oz/ten-m homolog 2 (Drosophila)
37746	27224	25562	1422591_at	1368997_at	Mm.27663	Rn.37427	Tceb3	Tceb3	0.05	-0.07	0.99	0.23	6.99	2.36	transcription elongation factor B (SIII), polypeptide 3
591	110834	25101	1444368_at	1369001_at	Mm.63569	Rn.10996	Chrna3	Chrna3	0.00892778	0.00715133	0.99	0.94	2.84	2.64	Cholinergic receptor, nicotinic, alpha polypeptide 3
7980	21945	83631	1432000_a_at	1369003_at	Mm.270139	Rn.203286	Dedd	Dedd	0.1	-0.000783834	0.8	0.98	6.9	2.4	death effector domain-containing
25655	328778	171111	1435500_at	1369004_at	Mm.266033	Rn.10975	Rab26	Rab26	0.00507295	0.000504953	0.99	0.99	2.52	2.15	RAB26, member RAS oncogene family
4509	18227	54278	1455034_at	1369007_at	Mm.3507	Rn.88129	Nr4a2	Nr4a2	0.03	0.03	0.99	0.63	3.33	2.27	Nuclear receptor subfamily 4, group A, member 2
38289	50883	114212	1422747_at	1369010_at	Mm.279308	Rn.163213	Chek2	Chek2	0.12	0.00418782	0.93	0.95	3.15	2.47	CHK2 checkpoint homolog (S. pombe)
14197	66113	140638	1417610_at	1369011_at	Mm.29738	Rn.48763	Apoa5	Apoa5	-0.56	-0.00580543	0.00919947	0.99	13.46	12.6	apolipoprotein A-V
1653	16323	29200	1422053_at	1369012_at	Mm.8042	Rn.9874	Inhba	Inhba	-0.62	0.04	0.29	0.72	5.56	3.14	inhibin beta-A
32526	27397	171061	1450866_a_at	1369013_a_at	Mm.44225	Rn.40354	Mrpl17	Mrpl17	0.46	0.44	0.00146503	0.05	10.23	10.4	mitochondrial ribosomal protein L17
226	18015	24592	1441523_at	1369014_at	---	Rn.10686	Nf1	Nf1	-0.1	0.0082034	0.66	0.94	1.76	1.75	neurofibromatosis 1
37327	18125	24598	1458626_at	1369015_at	Mm.44249	Rn.10573	Nos1	Nos1	0.05	0.00665812	0.99	0.94	3.34	5.32	nitric oxide synthase 1, neuronal
22996	57810	50938	1434957_at	1369016_at	Mm.80509	Rn.10818	Cdon	Cdon	-0.00469171	0.01	0.99	0.84	2.56	3.01	cell adhesion molecule-related/down-regulated by oncogenes
7318	14235	58921	1448834_at	1369018_at	Mm.42148	Rn.10665	Foxm1	Foxm1	0.01	0.00129253	0.99	0.97	3.22	2.3	forkhead box M1
55485	110835	25102	1442035_at	1369019_at	Mm.103778	Rn.40125	Chrna5	Chrna5	0.01	0.00328215	0.99	0.95	2.88	2.09	cholinergic receptor, nicotinic, alpha polypeptide 5
37311	114479	114613	1436239_at	1369020_at	Mm.172923	Rn.10505	Slc5a5	Slc5a5	0.01	0.00936534	0.99	0.92	4.01	1.72	solute carrier family 5 (sodium iodide symporter), member 5
41283	68666	171442	1452663_at	1369022_at	Mm.63584	Rn.162148	Svop	Svop	0.01	0.00218872	0.99	0.97	2.17	2.14	SV2 related protein
4337	70478	81684	1459294_at	1369023_at	---	Rn.2266	Mipep	Mipep	0.000591615	0.33	0.99	0.08	2.13	9.51	mitochondrial intermediate peptidase
23489	70314	80754	1440795_x_at	1369024_at	Mm.35467	Rn.3228	Rabep2	Rabep2	-0.68	0.01	0.04	0.91	7.22	2.55	rabaptin, RAB GTPase binding effector protein 2
7260	12507	54236	1418353_at	1369025_at	Mm.779	Rn.11337	Cd5	Cd5	-0.00164909	0.05	0.99	0.69	2.15	2.37	CD5 antigen
8692	99889	60382	1454916_s_at	1369026_at	Mm.316536	Rn.162603	Arfip1	Arfip1	-0.35	0.01	0.09	0.91	8.09	3.04	ADP-ribosylation factor interacting protein 1
9690	239559	63888	1455338_at	1369027_at	Mm.323805	Rn.48584	A4galt	A4galt	2.68867e-05	0.00983246	0.99	0.94	2.92	3.16	alpha 1,4-galactosyltransferase
3947	20473	78974	1426638_at	1369028_at	Mm.391586	Rn.123641	Six3	Six3	0.02	0.00638544	0.97	0.94	2.81	3.01	sine oculis-related homeobox 3 homolog (Drosophila)
41418	22038	117540	1453181_x_at	1369029_at	Mm.441702	Rn.96807	Plscr1	Plscr1	-0.05	0.00691808	0.99	0.94	8.61	2.66	phospholipid scramblase 1
86946	22072	24691	1433459_x_at	1369030_at	Mm.276926	Rn.34435	Prss2	Prss1	0.03	0.05	0.99	0.76	3.48	2.62	protease, serine, 2
7781	16068	84388	1450424_a_at	1369031_at	Mm.422756	Rn.20083	Il18bp	Il18bp	0.08	0.33	0.99	0.22	6.89	6.3	interleukin 18 binding protein
1688	16522	25743	1421581_at	1369035_a_at	Mm.328720	Rn.10185	Kcnj6	Kcnj6	-0.12	0.02	0.99	0.83	2.57	2.91	potassium inwardly-rectifying channel, subfamily J, member 6
40717	14806	54257	1425790_a_at	1369036_at	Mm.332838	Rn.87696	Grik2	Grik2	-0.00315522	0.04	0.99	0.62	2.2	3.03	glutamate receptor, ionotropic, kainate 2 (beta 2)
6741	107650	81747	1439197_at	1369039_at	Mm.217222	Rn.14991	Pi4kb	Pik4cb	-0.01	0.11	0.99	0.59	3.05	7.18	phosphatidylinositol 4-kinase, catalytic, beta polypeptide
55765	226751	114116	1438449_at	1369040_at	Mm.259655	Rn.10871	Cdc42bpa	Cdc42bpa	0.1	0.01	0.62	0.92	4.29	3.01	Cdc42 binding protein kinase alpha
56690	192167	116647	1437160_at	1369041_at	Mm.316080	Rn.10173	Nlgn1	Nlgn1	0.04	0.00432534	0.99	0.95	3.9	2.55	neuroligin 1
6274	67556	79112	1418964_at	1369042_at	Mm.26612	Rn.163231	Pigm	Pigm	-0.15	0.06	0.99	0.62	4.33	2.99	phosphatidylinositol glycan anchor biosynthesis, class M
20514	16492	25469	1438613_at	1369043_at	Mm.142718	Rn.207159	Kcna4	Kcna4	0.04	0.01	0.99	0.92	3.88	2.52	potassium voltage-gated channel, shaker-related subfamily, member 4
1953	18578	24626	1422473_at	1369044_a_at	Mm.20181	Rn.37733	Pde4b	Pde4b	-1.41	-0.3	0.03	0.69	5	2.96	phosphodiesterase 4B, cAMP specific
4735	51791	114705	1419221_a_at	1369045_at	Mm.1426	Rn.9795	Rgs14	Rgs14	-0.01	0.00609548	0.99	0.94	2.59	1.92	regulator of G-protein signaling 14
10301	54524	60565	1449766_at	1369046_at	Mm.88818	Rn.48074	Syt6	Syt6	0.05	0.01	0.99	0.9	3.96	2.44	synaptotagmin VI
80233	53315	60393	1418138_at	1369047_at	Mm.6824	Rn.45325	Sult1d1	Sult1d1	0.27	0.1	0.7	0.33	9.35	3.88	sulfotransferase family 1D, member 1
55489	14403	29689	1457763_at	1369048_at	Mm.388925	Rn.10927	Gabrd	Gabrd	0.02	-0.00152184	0.99	0.97	2.19	2.14	Gamma-aminobutyric acid (GABA-A) receptor, subunit delta
3362	18705	116720	1421704_a_at	1369050_at	Mm.333471	Rn.14870	Pik3c2g	Pik3c2g	0.01	-1.55	0.99	0.0051959	2.61	5.82	phosphatidylinositol 3-kinase, C2 domain containing, gamma polypeptide
20090	16337	24954	1421380_at	1369051_at	Mm.439671	Rn.9876	Insr	Insr	-0.00217027	0.08	0.99	0.73	2.95	4.6	insulin receptor
81873	56707	170849	1421131_a_at	1369052_at	Mm.333655	Rn.10168	Zfp111	Zfp111	0.01	0.04	0.99	0.71	3.64	2.29	zinc finger protein 111
22516	20980	24805	1440323_at	1369053_at	Mm.5102	Rn.88574	Syt2	Syt2	0.01	0.01	0.99	0.93	2.89	2.02	synaptotagmin II
7921	19894	171039	1449961_at	1369054_at	Mm.181166	Rn.10976	Rph3a	Rph3a	0.00636599	-0.00674438	0.99	0.94	2.93	3.39	rabphilin 3A
8123	65086	66025	1418723_at	1369055_at	Mm.155520	Rn.64507	Edg7	Edg7	0.00902577	0.00306448	0.99	0.96	2.82	2.44	endothelial differentiation, lysophosphatidic acid G-protein-coupled receptor 7
20108	19892	89826	1450197_at	1369056_at	Mm.131708	Rn.76724	Rpe65	Rpe65	0.000784516	0.01	0.99	0.91	2.49	4.03	retinal pigment epithelium 65
55530	20911	81804	1448341_a_at	1369057_at	Mm.7247	Rn.10121	Stxbp2	Stxbp2	0.24	-0.02	0.32	0.95	6.64	5.86	syntaxin binding protein 2
9617	20981	25731	1417708_at	1369058_at	Mm.4824	Rn.48884	Syt3	Syt3	0.13	2.97099e-06	0.62	0.99	2.58	2.59	synaptotagmin III
48250	15183	84578	1426437_s_at	1369060_a_at	Mm.20521	Rn.17284	Hdac3	Hdac3	0.1	0.12	0.99	0.54	7.76	6.52	histone deacetylase 3
531	14782	116686	1421817_at	1369061_at	Mm.283573	Rn.19721	Gsr	Gsr	0.73	0.32	0.000633105	0.24	10.63	7.23	glutathione reductase 1
8413	17123	54266	1425253_a_at	1369062_at	Mm.391556	Rn.87175	Madcam1	Madcam1	-0.00474703	0.01	0.99	0.9	2.26	2.58	mucosal vascular addressin cell adhesion molecule 1
21269	11737	25379	1434555_at	1369063_at	Mm.269088	Rn.10123	Anp32a	Anp32a	0.21	-0.13	0.95	0.81	7.82	7.7	acidic (leucine-rich) nuclear phosphoprotein 32 family, member A
7927	20273	29710	1457412_at	1369064_a_at	Mm.385012	Rn.91216	Scn8a	Scn8a	0.00919845	0.01	0.99	0.88	2.65	2.87	sodium channel, voltage-gated, type VIII, alpha
5074	18124	58853	1438796_at	1369067_at	Mm.247261	Rn.62694	Nr4a3	Nr4a3	0.00260488	0.00502857	0.99	0.95	2.16	2.31	nuclear receptor subfamily 4, group A, member 3
2597	75717	64624	1456102_a_at	1369068_at	Mm.218910	Rn.163001	Cul5	Cul5	0.11	0.07	0.99	0.73	5.08	2.81	cullin 5
31165	11640	114124	1418279_a_at	1369069_at	Mm.2969	Rn.163146	Akap1	Akap1	-0.13	0.41	0.99	0.08	8.39	8.79	A kinase (PRKA) anchor protein 1
240	103737	116718	1416259_at	1369070_at	Mm.102205	Rn.29982	Pex12	Pex12	0.2	0.33	0.91	0.56	6.44	5.2	peroxisomal biogenesis factor 12
1071	13609	29733	1423571_at	1369071_at	Mm.982	Rn.109455	Edg1	Edg1	-0.48	0.03	0.34	0.63	8.69	3.29	endothelial differentiation sphingolipid G-protein-coupled receptor 1
37333	11529	171178	1421058_at	1369072_at	Mm.8473	Rn.42935	Adh7	Adh7	0.04	-0.09	0.94	0.74	3.45	4.68	alcohol dehydrogenase 7 (class IV), mu or sigma polypeptide
3760	20186	60351	1419105_at	1369073_at	Mm.3095	Rn.42943	Nr1h4	Nr1h4	0.47	-0.88	0.03	0.01	10.26	7.11	nuclear receptor subfamily 1, group H, member 4
75077	69354	170573	1448889_at	1369074_at	Mm.250980	Rn.17990	Slc38a4	Slc38a4	-0.27	-0.83	0.03	0.00860276	13.37	11.77	solute carrier family 38, member 4
10018	67878	59303	1431105_a_at	1369076_at	Mm.23217	Rn.203963	Tmem33	Tmem33	0.31	-0.1	0.04	0.76	7.81	7.78	transmembrane protein 33
10504	11886	84431	1416735_at	1369077_at	Mm.22547	Rn.127798	Asah1	Asah1	0.15	0.09	0.22	0.5	9.17	6.37	N-acylsphingosine amidohydrolase 1
8284	18231	25501	1436718_at	1369079_at	Mm.459651	Rn.10610	Nxph1	Nxph1	0.08	0.000793794	0.82	0.98	3.48	2.26	neurexophilin 1
273	19133	25534	1420511_at	1369080_at	Mm.291370	Rn.48882	Prph2	Rds	0.00288757	0.00807889	0.99	0.94	2.28	2.06	peripherin 2
375	18010	24591	1416831_at	1369081_at	Mm.8856	Rn.128560	Neu1	Neu1	0.44	1.26	0.00579034	0.00845261	8.34	6.33	neuraminidase 1
980	12696	81825	1416332_at	1369083_at	Mm.17898	Rn.28931	Cirbp	Cirbp	0.64	0.00140857	0.43	0.98	6.65	2.44	cold inducible RNA binding protein
9632	51800	29884	1417040_a_at	1369084_a_at	Mm.3295	Rn.44461	Bok	Bok	-0.00996784	0.05	0.99	0.69	6.98	3.75	Bcl-2-related ovarian killer protein
20457	13867	29496	1434606_at	1369088_at	Mm.373043	Rn.10228	Erbb3	Erbb3	1.07	0.00701595	0.00779469	0.98	10.75	5.99	v-erb-b2 erythroblastic leukemia viral oncogene homolog 3 (avian)
20602	18752	24681	1455758_at	1369089_at	Mm.7980	Rn.9747	Prkcc	Prkcc	0.0033975	-0.00380573	0.99	0.95	1.91	1.81	protein kinase C, gamma
4556	19092	25523	1435162_at	1369090_at	Mm.263002	Rn.87721	Prkg2	Prkg2	0.01	0.02	0.99	0.86	2.67	3.66	protein kinase, cGMP-dependent, type II
594	11443	24261	1420682_at	1369091_at	Mm.86425	Rn.44611	Chrnb1	Chrnb1	-0.00258512	0.004871	0.99	0.94	2.39	2.22	cholinergic receptor, nicotinic, beta polypeptide 1 (muscle)
8246	317717	117513	1416320_at	1369092_at	Mm.259164	Rn.34191	Sec22a	Sec22l2	0.21	0.13	0.63	0.4	6.1	5.92	SEC22 vesicle trafficking protein-like A (S. cerevisiae)
14247	243725	84685	1456072_at	1369095_at	Mm.332901	Rn.10849	Ppp1r9a	Ppp1r9a	0.28	0.00796489	0.99	0.94	6.28	2.67	protein phosphatase 1, regulatory (inhibitor) subunit 9A
20935	13841	171287	1451991_at	1369096_at	Mm.257266	Rn.10181	Epha7	Epha7	0.03	0.00877189	0.99	0.94	3.44	2.6	Eph receptor A7
6681	22782	58976	1422786_at	1369099_at	Mm.9024	Rn.10120	Slc30a1	Slc30a1	-0.26	-0.63	0.14	0.3	6.58	7.09	solute carrier family 30 (zinc transporter), member 1
15881	101613	171390	1427369_at	1369100_at	Mm.386833	Rn.9669	Nlrp6	Nalp6	1.21	-0.05	0.000552062	0.93	9.56	3.92	NLR family, pyrin domain containing 6
56439	26414	25272	1437195_x_at	1369102_at	Mm.39253	Rn.9911	Mapk10	Mapk10	0.01	0.00206894	0.99	0.97	3.19	2.28	mitogen activated protein kinase 10
49590	105787	65248	1437539_at	1369104_at	Mm.207004	Rn.87789	Prkaa1	Prkaa1	-0.04	0.03	0.99	0.87	5.04	3.23	protein kinase, AMP-activated, alpha 1 catalytic subunit
7474	18768	24678	1421137_a_at	1369105_a_at	Mm.262135	Rn.9748	Pkib	Pkib	-0.06	0.08	0.99	0.42	3.2	3.46	protein kinase inhibitor beta, cAMP dependent, testis specific
68304	21400	29575	1418107_at	1369106_at	Mm.24245	Rn.78891	Tcea2	Tcea2	-0.00384716	0.00696344	0.99	0.94	2.06	2.16	transcription elongation factor A (SII), 2
3946	20387	24773	1429626_at	1369107_at	Mm.46062	Rn.11343	Sftpa1	Sftpa1	0.00331818	0.01	0.99	0.87	2.68	2.97	surfactant associated protein A1
37368	18390	25601	1451705_a_at	1369109_at	Mm.457998	Rn.10118	Oprm1	Oprm1	0.01	0.00682709	0.94	0.94	2.78	2.31	opioid receptor, mu 1
1106	14080	24360	1417556_at	1369111_at	Mm.22126	Rn.36412	Fabp1	Fabp1	0.15	0.07	0.02	0.64	15.74	15.53	fatty acid binding protein 1, liver
20191	12671	24260	1422258_at	1369112_at	Mm.342315	Rn.87735	Chrm3	Chrm3	0.00136824	0.00597216	0.99	0.94	2.85	2.69	cholinergic receptor, muscarinic 3, cardiac
8022	23892	50566	1425357_a_at	1369113_at	Mm.458492	Rn.42929	Grem1	Grem1	0.01	0.01	0.99	0.92	2.71	2.57	gremlin 1
30948	11555	24176	1437302_at	1369115_at	Mm.5598	Rn.10206	Adrb2	Adrb2	0.03	0.00626313	0.99	0.94	3.32	2.36	adrenergic receptor, beta 2
81806	16866	25329	1450795_at	1369120_a_at	Mm.57061	Rn.10108	Lhb	Lhb	-0.00174028	-0.01	0.99	0.82	1.28	2.87	luteinizing hormone beta
3851	14566	59304	1448120_at	1369121_at	Mm.9714	Rn.42874	Gdf9	Gdf9	0.000150972	0.00170417	0.99	0.97	1.68	1.79	growth differentiation factor 9
7242	12028	24887	1416837_at	1369122_at	Mm.19904	Rn.10668	Bax	Bax	0.01	-0.07	0.99	0.46	7.63	6.72	Bcl2-associated X protein
741	19220	25652	1446331_at	1369127_a_at	Mm.460678	Rn.97602	Ptgfr	Ptgfr	0.00738468	-0.03	0.99	0.68	2.62	2.23	prostaglandin F receptor
1578	14809	24407	1418784_at	1369128_at	Mm.2879	Rn.74042	Grik5	Grik5	-0.01	0.00304269	0.99	0.95	2.53	2.39	glutamate receptor, ionotropic, kainate 5 (gamma 2)
4195	19419	29434	1431749_a_at	1369130_at	Mm.42150	Rn.162685	Rasgrp1	Rasgrp1	0.05	0.02	0.5	0.84	2.75	2.82	RAS guanyl releasing protein 1
2298	214084	25549	1437079_at	1369131_at	Mm.361919	Rn.9686	Slc18a2	Slc18a2	0.05	0.01	0.99	0.93	4.34	2.29	solute carrier family 18 (vesicular monoamine), member 2
23120	229521	60568	1456464_x_at	1369135_at	Mm.379376	Rn.9805	Syt11	Syt11	-0.05	0.00594387	0.97	0.95	2.28	2.17	Synaptotagmin XI
60	11448	29422	1420560_at	1369137_at	Mm.4980	Rn.10301	Chrne	Chrne	0.0023392	0.00575631	0.99	0.94	2.17	1.94	cholinergic receptor, nicotinic, epsilon polypeptide
3355	50873	56816	1426135_a_at	1369138_a_at	Mm.311110	Rn.207194	Park2	Park2	0.06	0.02	0.99	0.85	2.86	3.48	parkin
1950	20028	25343	1449179_at	1369139_at	Mm.440883	Rn.9739	Pdc	Pdc	0.01	0.02	0.99	0.85	2.92	2.67	phosducin
2177	19674	140936	1450215_at	1369140_at	Mm.439726	Rn.38641	Rcvrn	Rcvrn	0.00697551	0.01	0.99	0.81	2.22	3.23	recoverin
36035	108043	171131	1451842_a_at	1369143_at	Mm.110444	Rn.9694	Chrnb3	Chrnb3	0.00594975	0.01	0.99	0.94	2.06	2.59	cholinergic receptor, nicotinic, beta polypeptide 3
21036	56543	65195	1447513_at	1369144_a_at	Mm.44530	Rn.10540	Kcnd3	Kcnd3	0.02	0.01	0.99	0.91	2.82	2.53	potassium voltage-gated channel, Shal-related family, member 3
1224	11622	25690	1422631_at	1369146_a_at	Mm.341377	Rn.91370	Ahr	Ahr	0.16	1.32	0.99	0.13	9.97	7.02	aryl-hydrocarbon receptor
459	21405	24817	1421234_at	1369148_at	Mm.332607	Rn.9660	Tcf1	Tcf1	-0.00357831	-0.17	0.99	0.17	2.25	7.26	transcription factor 1
1738	16885	65172	1425836_a_at	1369149_at	Mm.15409	Rn.11250	Limk1	Limk1	0.02	0.00495969	0.99	0.94	4.65	1.84	LIM-domain containing, protein kinase
38109	27273	89813	1417273_at	1369150_at	Mm.235547	Rn.30070	Pdk4	Pdk4	1.5	1.71	0.05	0.29	7.46	8.48	pyruvate dehydrogenase kinase, isoenzyme 4
2846	13386	114587	1449939_s_at	1369151_at	Mm.157069	Rn.14547	Dlk1	Dlk1	0.00486309	0.00240883	0.99	0.97	2.17	2.32	delta-like 1 homolog (Drosophila)
68099	19058	29748	1433591_at	1369152_at	Mm.41840	Rn.42903	Ppp3r1	Ppp3r1	-0.79	-0.39	0.5	0.37	8.52	6.66	protein phosphatase 3, regulatory subunit B, alpha isoform (calcineurin B, type I)
20974	54631	64563	1422142_at	1369153_at	Mm.437830	Rn.48745	Nphs1	Nphs1	0.01	0.03	0.99	0.67	2.53	2.85	nephrosis 1 homolog, nephrin (human)
48065	14302	79209	1436413_at	1369156_at	Mm.332432	Rn.10556	Frk	Frk	0.1	-0.46	0.99	0.38	4.05	4.35	fyn-related kinase
332	12374	24247	1449882_a_at	1369158_at	Mm.103619	Rn.10019	Casr	Casr	0.2	0.00172353	0.72	0.97	3.12	2.18	calcium-sensing receptor
28	11835	24208	1455647_at	1369159_at	Mm.392845	Rn.9813	Ar	Ar	0.32	0.00232048	0.5	0.96	5.31	2.95	androgen receptor
2680	218756	117955	1438673_at	1369160_a_at	Mm.258893	Rn.26856	Slc4a7	Slc4a7	-0.23	0.000482927	0.42	0.99	6.49	2.47	solute carrier family 4, sodium bicarbonate cotransporter, member 7
56421	18670	24891	1449818_at	1369161_at	Mm.297825	Rn.82691	Abcb4	Abcb4	0.01	0.48	0.99	0.13	11.85	9.94	ATP-binding cassette, sub-family B (MDR/TAP), member 4
3641	14917	25711	1436370_at	1369162_at	Mm.222729	Rn.10931	Gucy2c	Gucy2c	0.01	0.00770112	0.99	0.94	2.7	2.96	guanylate cyclase 2c
81829	110637	24406	1437681_at	1369163_at	Mm.370291	Rn.10049	Grik4	Grik4	-0.00854685	0.03	0.99	0.81	3.71	2.84	glutamate receptor, ionotropic, kainate 4
22955	22066	84494	1451033_a_at	1369164_a_at	Mm.10100	Rn.10853	Trpc4	Trpc4	0.01	0.02	0.99	0.75	2.88	3.15	transient receptor potential cation channel, subfamily C, member 4
3603	12753	60447	1418659_at	1369168_a_at	Mm.3552	Rn.205839	Clock	Clock	-0.25	0.00818806	0.56	0.94	8.41	2.3	circadian locomoter output cycles kaput
40769	20522	50621	1421912_at	1369169_at	Mm.22702	Rn.144579	Slc23a1	Slc23a1	0.49	0.008962	0.32	0.99	9.23	7.76	solute carrier family 23 (nucleobase transporters), member 1
7360	15235	24566	1418267_at	1369171_at	Mm.8369	Rn.10613	Mst1	Mst1	-0.03	-0.01	0.99	0.97	11.05	10.76	macrophage stimulating 1 (hepatocyte growth factor-like)
21043	18573	81529	1431625_at	1369172_at	Mm.40678	Rn.204552	Pde1a	Pde1a	0.00655296	0.01	0.99	0.94	2.51	2.03	phosphodiesterase 1A, calmodulin-dependent
2992	12267	84007	1442082_at	1369173_at	Mm.2408	Rn.9772	C3ar1	C3ar1	0.01	0.02	0.99	0.8	2.99	3.02	complement component 3a receptor 1
7625	11698	25376	1449417_at	1369175_a_at	Mm.8437	Rn.11370	Ambn	Ambn	-0.04	0.00619857	0.99	0.94	2.55	2.64	ameloblastin
70571	215335	155205	1428793_at	1369176_at	Mm.35732	Rn.76305	Slc36a1	Slc36a1	0.09	0.00849307	0.89	0.93	6.47	1.43	solute carrier family 36 (proton/amino acid symporter), member 1
101681	84095	114554	1433462_a_at	1369177_at	Mm.117037	Rn.162533	Pi4k2a	Pi4k2a	-0.33	0.1	0.18	0.89	8.42	5.35	phosphatidylinositol 4-kinase type 2 alpha
1921	18436	25505	1460719_a_at	1369178_a_at	Mm.25722	Rn.91176	P2rx1	P2rx1	0.00121159	0.00438406	0.99	0.95	2.24	1.88	purinergic receptor P2X, ligand-gated ion channel, 1
7899	19016	25664	1420715_a_at	1369179_a_at	Mm.3020	Rn.23443	Pparg	Pparg	-0.14	0.01	0.73	0.9	7.21	3.14	peroxisome proliferator activated receptor gamma
68054	13058	66021	1436778_at	1369181_at	Mm.200362	Rn.98491	Cybb	Cybb	0.29	0.13	0.85	0.71	6.3	2.55	cytochrome b-245, beta polypeptide
1511	14066	25584	1417408_at	1369182_at	Mm.273188	Rn.9980	F3	F3	-0.08	0.02	0.99	0.81	3.61	2.56	coagulation factor III
48133	26415	29513	1448871_at	1369183_at	Mm.27970	Rn.207195	Mapk13	Mapk13	-0.000438622	0.00930956	0.99	0.93	2.42	3.38	mitogen activated protein kinase 13
4799	114141	155268	1420434_at	1369184_at	Mm.275205	Rn.43852	Cldn16	Cldn16	0.00391277	0.00312424	0.99	0.96	2.33	2.41	claudin 16
12182	67731	171043	1448747_at	1369188_at	Mm.292042	Rn.72619	Fbxo32	Fbxo32	-0.12	0.01	0.99	0.9	2.59	2.83	F-box protein 32
38119	19065	29471	1422271_at	1369189_at	Mm.57059	Rn.10574	Ppyr1	Ppyr1	-0.00139407	0.00340137	0.99	0.95	1.58	1.68	pancreatic polypeptide receptor 1
1338	12481	497761	1418770_at	1369190_at	Mm.22842	Rn.10328	Cd2	Cd2	0.03	0.06	0.81	0.26	2.88	3.12	CD2 antigen
502	16193	24498	1450297_at	1369191_at	Mm.1019	Rn.9873	Il6	Il6	0.00151281	0.02	0.99	0.85	2.19	2.7	interleukin 6
55859	12579	25164	1449152_at	1369193_at	Mm.423094	Rn.105626	Cdkn2b	Cdkn2b	-0.02	-0.00380044	0.99	0.95	3.09	2.18	cyclin-dependent kinase inhibitor 2B (p15, inhibits CDK4)
55430	12578	25163	1450140_a_at	1369194_a_at	Mm.4733	Rn.48717	Cdkn2a	Cdkn2a	-0.00065053	0.00728928	0.99	0.94	2.15	2.22	cyclin-dependent kinase inhibitor 2A
107	14079	25598	1418438_at	1369195_at	Mm.28398	Rn.91358	Fabp2	Fabp2	0.11	2.55	0.99	0.02	10.51	5.39	fatty acid binding protein 2, intestinal
2039	19064	24677	1420440_at	1369196_at	Mm.1269	Rn.9755	Ppy	Ppy	0.00380249	0.00124064	0.99	0.98	1.94	4.08	pancreatic polypeptide
7626	11783	78963	1452870_at	1369198_at	Mm.220289	Rn.64522	Apaf1	Apaf1	-0.01	-0.04	0.99	0.69	3.45	3.6	apoptotic peptidase activating factor 1
20288	21336	24807	1422282_at	1369199_at	Mm.8055	Rn.89609	Tacr1	Tacr1	0.00449101	0.01	0.99	0.94	2.13	2.96	tachykinin receptor 1
1895	23959	58813	1428547_at	1369200_at	Mm.244235	Rn.40132	Nt5e	Nt5e	0.48	0.49	0.45	0.11	6.35	9.58	5' nucleotidase, ecto
31430	24117	114557	1425425_a_at	1369203_at	Mm.32831	Rn.74256	Wif1	Wif1	0.01	0.02	0.99	0.86	3.22	2.8	Wnt inhibitory factor 1
20489	15162	25734	1449455_at	1369204_at	Mm.715	Rn.10945	Hck	Hck	0.05	0.46	0.99	0.61	4.86	5.21	hemopoietic cell kinase
4490	18014	29410	1438551_at	1369205_at	Mm.266665	Rn.10606	Neurog1	Neurod3	0.00744939	-0.01	0.99	0.89	2.53	2.91	neurogenin 1
55610	56373	113936	1418771_a_at	1369206_at	Mm.24242	Rn.12572	Cpb2	Cpb2	-0.05	0.63	0.99	0.0010016	12.72	12.94	carboxypeptidase B2 (plasma)
680	16196	25647	1422080_at	1369208_at	Mm.3825	Rn.10793	Il7	Il7	0.01	-0.04	0.99	0.79	3.25	2.28	interleukin 7
11648	66939	171435	1438379_x_at	1369209_at	Mm.34338	Rn.163023	2310007F21Rik	P34	0.05	-0.09	0.94	0.76	5.36	2.26	RIKEN cDNA 2310007F21 gene
21375	20265	81574	1450121_at	1369210_at	Mm.439704	Rn.32079	Scn1a	Scn1a	0.03	0.02	0.99	0.82	3.33	2.77	sodium channel, voltage-gated, type I, alpha
20128	16728	50687	1450435_at	1369213_at	Mm.260568	Rn.10378	L1cam	L1cam	0.05	0.00425844	0.84	0.95	3.25	2.38	L1 cell adhesion molecule
207	12265	85483	1421211_a_at	1369214_a_at	Mm.249560	Rn.162013	Ciita	C2ta	-0.00320596	0.02	0.99	0.86	2.42	5.82	class II transactivator
7321	14257	114110	1421442_at	1369216_a_at	Mm.3291	Rn.81043	Flt4	Flt4	-0.09	-0.12	0.99	0.91	5.38	3.55	FMS-like tyrosine kinase 4
206	17295	24553	1422990_at	1369218_at	Mm.86844	Rn.10617	Met	Met	-0.46	0.21	0.12	0.69	6.89	7.08	met proto-oncogene
2035	71978	117104	1429715_at	1369221_at	Mm.273997	Rn.81155	Ppp2r2a	Ppp2r2a	-0.08	-0.16	0.94	0.49	3.82	2.28	protein phosphatase 2 (formerly 2A), regulatory subunit B (PR 52), alpha isoform
11055	227632	60444	1439486_at	1369222_at	Mm.119462	Rn.162642	Kcnt1	Kcnt1	0.03	0.02	0.99	0.82	2.74	3.04	potassium channel, subfamily T, member 1
56859	12557	117048	1419331_at	1369224_at	Mm.33402	Rn.76726	Cdh17	Cdh17	-0.00113278	0.04	0.99	0.95	1.8	9.96	cadherin 17
1735	16880	81680	1450207_at	1369228_at	Mm.149720	Rn.14529	Lifr	Lifr	-0.1	0.00335822	0.91	0.95	3	2.36	leukemia inhibitory factor receptor
20471	14409	29695	1420735_at	1369230_at	Mm.6227	Rn.48659	Gabrr2	Gabrr2	0.000307105	0.00776366	0.99	0.94	2.33	2.35	gamma-aminobutyric acid (GABA-C) receptor, subunit rho 2
34254	72351	286972	1432161_a_at	1369231_at	Mm.32215	Rn.107234	Ptar1	Ptar1	0.07	0.00806479	0.99	0.94	3.67	2.05	protein prenyltransferase alpha subunit repeat containing 1
11321	72258	65272	1431613_a_at	1369233_at	Mm.196158	Rn.53999	Kcnk10	Kcnk10	-0.00472597	0.04	0.99	0.6	2.63	3.15	potassium channel, subfamily K, member 10
68531	20516	29502	1451768_a_at	1369234_at	Mm.323901	Rn.13642	Slc20a2	Slc20a2	-0.12	-0.64	0.99	0.01	8.04	6.77	solute carrier family 20, member 2
32538	107449	60630	1435110_at	1369235_at	Mm.290433	Rn.34617	Unc5b	Unc5b	0.07	0.000399627	0.98	0.99	3.61	2.22	unc-5 homolog B (C. elegans)
8235	72843	170820	1452208_at	1369236_at	Mm.25307	Rn.162921	Prdm4	Prdm4	-0.000905621	0.02	0.99	0.65	2.68	3.17	PR domain containing 4
8592	240332	117100	1455469_at	1369237_at	Mm.39846	Rn.9663	Slc6a7	Slc6a7	0.04	0.03	0.99	0.73	2.82	3.1	solute carrier family 6 (neurotransmitter transporter, L-proline), member 7
7381	16326	83711	1422144_at	1369238_at	Mm.3510	Rn.30020	Inhbe	Inhbe	0.44	0.72	0.9	0.06	6.94	9.32	inhibin beta E
73872	12728	25749	1420296_at	1369239_at	---	Rn.10337	Clcn5	Clcn5	0.01	0.00417543	0.99	0.95	2.95	2.25	chloride channel 5
22678	26361	29462	1422204_at	1369240_a_at	Mm.89986	Rn.10096	Avpr1b	Avpr1b	-0.00181229	0.00271214	0.99	0.95	2.11	1.75	arginine vasopressin receptor 1B
1212	18508	25509	1425960_s_at	1369242_at	Mm.3608	Rn.89724	Pax6	Pax6	0.00797693	0.00996802	0.99	0.94	2.44	2.23	paired box gene 6
2475	22026	50659	1445613_at	1369243_at	Mm.383196	Rn.10485	Nr2c2	Nr2c2	0.02	0.00325443	0.93	0.96	3.31	2.37	Nuclear receptor subfamily 2, group C, member 2
1261	11863	25242	1419996_s_at	1369244_at	Mm.250265	Rn.10520	Arnt	Arnt	-0.11	0.00697918	0.5	0.95	8.51	3.99	aryl hydrocarbon receptor nuclear translocator
901	11798	63879	1437533_at	1369248_a_at	Mm.259879	Rn.91239	Birc4	Birc4	-0.43	0.01	0.03	0.99	11.06	5.33	baculoviral IAP repeat-containing 4
10664	11732	114506	1450627_at	1369249_at	Mm.265264	Rn.211841	Ank	Ank	-0.19	-0.44	0.62	0.51	8.86	7.13	progressive ankylosis
48483	20964	24949	1451484_a_at	1369251_a_at	Mm.439844	Rn.9923	Syn1	Syn1	-0.00171827	-0.01	0.99	0.94	1.55	2.48	synapsin I
592	11438	25590	1421203_at	1369252_a_at	Mm.252369	Rn.9697	Chrna4	Chrna4	-0.00558898	0.00666229	0.99	0.94	2.09	2.25	cholinergic receptor, nicotinic, alpha polypeptide 4
12935	84035	114107	1435472_at	1369253_at	Mm.209989	Rn.90021	Kremen1	Kremen1	0.14	0.01	0.62	0.93	6.02	2.62	kringle containing transmembrane protein 1
738	19216	25637	1445445_s_at	1369254_a_at	Mm.457969	Rn.11423	Ptger1	Ptger1	0.2	0.01	0.99	0.92	4.87	2.69	prostaglandin E receptor 1 (subtype EP1)
8014	23821	29392	1450384_at	1369256_at	Mm.24044	Rn.207201	Bace1	Bace1	-0.43	-0.00479203	0.52	0.98	5.97	3.61	beta-site APP cleaving enzyme 1
2197	24013	81760	1421361_at	1369257_at	Mm.257501	Rn.10548	Grk1	Grk1	-0.0050985	0.01	0.99	0.84	3.35	2.82	G protein-coupled receptor kinase 1
4800	14348	84597	1450771_at	1369258_at	Mm.39101	Rn.212206	Fut9	Fut9	0.04	0.02	0.99	0.84	3.64	2.78	fucosyltransferase 9
620	13370	25430	1417991_at	1369259_at	Mm.148342	Rn.87549	Dio1	Dio1	0.05	-0.21	0.99	0.91	11.52	4.51	deiodinase, iodothyronine, type I
23296	227157	58808	1460368_at	1369260_a_at	Mm.445171	Rn.163075	Mpp4	Mpp4	-0.53	0.02	0.87	0.78	3.16	2.74	membrane protein, palmitoylated 4 (MAGUK p55 subfamily member 4)
7657	12370	64044	1424552_at	1369262_at	Mm.336851	Rn.54474	Casp8	Casp8	-0.1	0.1	0.98	0.63	8.38	3.55	caspase 8
20720	22418	64566	1448818_at	1369263_at	Mm.287544	Rn.48749	Wnt5a	Wnt5a	-0.00588236	0.01	0.99	0.86	3.51	3.17	wingless-related MMTV integration site 5A
68063	13079	24298	1455691_at	1369264_at	Mm.440407	Rn.161726	Cyp21a1	Cyp21a1	0.03	0.00501457	0.99	0.95	1.75	2.77	cytochrome P450, family 21, subfamily a, polypeptide 1
11005	75826	78973	1451717_s_at	1369265_at	Mm.297431	Rn.9367	Senp2	Senp2	0.02	0.61	0.99	0.4	7.13	3.8	SUMO/sentrin specific peptidase 2
534	16165	171060	1422177_at	1369266_at	Mm.368330	Rn.162308	Il13ra2	Il13ra2	-0.01	-0.000704507	0.99	0.98	2.57	1.97	interleukin 13 receptor, alpha 2
22444	14407	79211	1439717_at	1369267_at	Mm.434343	Rn.10369	Gabrg3	Gabrg3	0.02	0.00301279	0.99	0.95	2.83	2.08	gamma-aminobutyric acid (GABA-A) receptor, subunit gamma 3
1265	11910	25389	1449363_at	1369268_at	Mm.2706	Rn.9664	Atf3	Atf3	0.00745087	0.04	0.99	0.68	2.47	3.04	activating transcription factor 3
8469	14423	79214	1423237_at	1369269_at	Mm.30249	Rn.10266	Galnt1	Galnt1	-0.08	0.21	0.99	0.52	8.02	7.87	UDP-N-acetyl-alpha-D-galactosamine:polypeptide N-acetylgalactosaminyltransferase 1
40757	18171	84385	1451807_at	1369270_at	Mm.8509	Rn.207164	Nr1i2	Nr1i2	-0.58	0.21	0.25	0.63	7.53	8.47	nuclear receptor subfamily 1, group I, member 2
38046	108097	64562	1435874_at	1369271_at	Mm.31175	Rn.207202	Prkab2	Prkab2	-0.03	0.0080211	0.99	0.94	3.41	2.18	protein kinase, AMP-activated, beta 2 non-catalytic subunit
550	11542	25370	1429609_at	1369272_at	Mm.235024	Rn.10457	Adora3	Adora3	0.00422534	0.00755387	0.99	0.94	2.42	1.79	adenosine A3 receptor
699	18162	25339	1448024_at	1369273_a_at	Mm.25259	Rn.11297	Npr3	Npr3	0.00373572	0.01	0.99	0.91	2.42	2.17	natriuretic peptide receptor 3
49467	213084	60396	1456052_at	1369274_a_at	Mm.280557	Rn.154405	Cdkl3	Cdkl3	0.00530684	0.02	0.99	0.8	2.2	2.97	cyclin-dependent kinase-like 3
4313	17129	59328	1451873_a_at	1369276_at	Mm.272920	Rn.144588	Smad5	Smad5	0.00685134	0.00995758	0.99	0.93	3.4	2.6	MAD homolog 5 (Drosophila)
3657	17257	29386	1460246_at	1369277_at	Mm.131408	Rn.9680	Mecp2	Mecp2	-0.21	0.02	0.54	0.72	4.57	2.83	methyl CpG binding protein 2
22398	14673	81663	1450096_at	1369278_at	Mm.370185	Rn.10497	Gna12	Gna12	-0.00967176	-0.26	0.99	0.47	3.17	7.06	guanine nucleotide binding protein, alpha 12
2744	21943	117516	1419083_at	1369282_at	Mm.249221	Rn.217570	Tnfsf11	Tnfsf11	0.0082204	0.03	0.99	0.73	2.69	3.21	tumor necrosis factor (ligand) superfamily, member 11
10572	104382	65050	1437555_at	1369284_at	Mm.271593	Rn.30005	Barhl2	LOC65050	0.05	0.05	0.99	0.86	4.16	3.15	BarH-like 2 (Drosophila)
3685	225467	81746	1429769_at	1369285_at	Mm.262096	Rn.10031	Pggt1b	Pggt1b	-0.15	-0.02	0.29	0.88	4.42	4.78	protein geranylgeranyltransferase type I, beta subunit
37288	19123	25268	1444979_at	1369286_at	Mm.2786	Rn.91064	Proc	Proc	-0.08	-0.13	0.99	0.23	3.03	12.57	protein C
11062	60510	60564	1423258_at	1369287_at	Mm.302793	Rn.10194	Syt9	Syt9	0.00280884	0.00674985	0.99	0.94	2.59	2.15	synaptotagmin IX
20584	18740	113983	1449488_at	1369288_at	Mm.135195	Rn.74248	Pitx1	Pitx1	0.01	0.00305182	0.99	0.95	1.89	1.62	paired-like homeodomain transcription factor 1
395	15378	25735	1450447_at	1369289_at	Mm.202383	Rn.44442	Hnf4a	Hnf4a	-1.13	0.19	0.99	0.71	9.08	10.54	hepatic nuclear factor 4, alpha
37325	12774	117029	1422260_x_at	1369290_at	Mm.14302	Rn.10736	Ccr5	Ccr5	0.09	0.01	0.97	0.88	3.78	2.4	chemokine (C-C motif) receptor 5
37303	15485	25322	1449392_at	1369292_at	Mm.188939	Rn.10594	Hsd17b1	Hsd17b1	0.01	0.02	0.99	0.83	2.78	3.24	hydroxysteroid (17-beta) dehydrogenase 1
3198	12182	81506	1449454_at	1369294_at	Mm.246332	Rn.10728	Bst1	Bst1	0.00769462	0.00642877	0.99	0.94	2.66	2.23	bone marrow stromal cell antigen 1
55669	109820	24864	1415786_at	1369295_at	Mm.22957	Rn.9735	Pgc	Pgc	0.02	0.00423591	0.99	0.95	2.99	2.34	progastricsin (pepsinogen C)
36386	269643	117256	1438054_x_at	1369297_at	Mm.41694	Rn.54550	Ppp2r2c	Ppp2r2c	0.00994049	0.00615916	0.99	0.94	3.08	2.19	protein phosphatase 2 (formerly 2A), regulatory subunit B (PR 52), gamma isoform
20399	11831	29170	1447974_s_at	1369298_at	Mm.202309	Rn.48667	Aqp6	Aqp6	-0.04	0.00702998	0.99	0.94	5.95	2.3	aquaporin 6
20260	19204	58949	1427871_at	1369299_at	Mm.89389	Rn.10137	Ptafr	Ptafr	0.26	0.01	0.99	0.83	4.09	2.96	platelet-activating factor receptor
3551	17086	117547	1422089_at	1369300_at	Mm.240231	Rn.30049	Ncr1	Ncr1	0.000731498	0.00786535	0.99	0.94	2.16	2.44	natural cytotoxicity triggering receptor 1
3784	23796	83518	1423037_at	1369301_at	Mm.29368	Rn.7965	Agtrl1	Agtrl1	0.04	0.00559589	0.99	0.94	2.15	1.61	angiotensin receptor-like 1
15855	76854	171104	1447583_x_at	1369302_at	Mm.389706	Rn.9806	Gper	Gpr30	-0.03	0.0046752	0.99	0.95	3.97	2	G protein-coupled estrogen receptor 1
599	12918	81648	1457984_at	1369303_at	Mm.290689	Rn.10349	Crh	Crh	0.01	0.00913334	0.99	0.94	2.92	2.51	corticotropin releasing hormone
268	19286	29498	1450660_at	1369304_at	Mm.35856	Rn.87164	Pts	Pts	-0.1	0.22	0.66	0.59	8.47	6.03	6-pyruvoyl-tetrahydropterin synthase
40880	74760	171452	1425133_s_at	1369305_at	Mm.281969	Rn.162492	Rab3il1	Rab3il1	-0.24	0.00526303	0.62	0.94	3.66	2.49	RAB3A interacting protein (rabin3)-like 1
1705	16643	25110	1460245_at	1369306_at	Mm.391515	Rn.6025	Klrd1	Klrd1	0.000429383	0.00926914	0.99	0.94	2.46	2.5	killer cell lectin-like receptor, subfamily D, member 1
80191	20908	81802	1425536_at	1369308_at	Mm.272264	Rn.10951	Stx3	Stx3	0.26	0.00289975	0.48	0.96	3.21	2.04	syntaxin 3
2394	21333	24806	1431883_at	1369309_a_at	Mm.410823	Rn.1920	Tac1	Tac1	0.02	0.00267561	0.99	0.95	3.52	1.82	tachykinin 1
3373	72821	25349	1457144_at	1369311_at	Mm.229373	Rn.88636	Scn2b	Scn2b	0.03	0.00490426	0.99	0.95	3.03	2.55	sodium channel, voltage-gated, type II, beta
37546	93687	113927	1428537_at	1369312_a_at	Mm.26908	Rn.23810	Csnk1a1	Csnk1a1	0.24	0.28	0.35	0.49	10.09	8.2	casein kinase 1, alpha 1
3283	14176	60662	1426186_a_at	1369314_at	Mm.5055	Rn.44445	Fgf5	Fgf5	-0.00260604	0.01	0.99	0.94	1.88	2.35	fibroblast growth factor 5
681	16159	84405	1425454_a_at	1369315_at	Mm.103783	Rn.207199	Il12a	Il12a	0.00504469	0.02	0.99	0.79	2.5	3.03	interleukin 12a
7305	13863	29552	1419336_at	1369317_at	Mm.12867	Rn.10362	Lcn5	Erabp	-0.00124721	0.00486399	0.99	0.95	2.73	2.76	lipocalin 5
21661	14198	60398	1425893_a_at	1369318_at	Mm.441926	Rn.45598	Fhit	Fhit	1.21	-0.00528708	0.05	0.94	7.18	2.92	fragile histidine triad gene
4763	12587	81510	1419608_a_at	1369320_at	Mm.347405	Rn.10660	Mia1	Mia1	-0.00157525	0.03	0.99	0.75	1.97	3.12	melanoma inhibitory activity 1
13055	84543	84605	1450809_at	1369324_at	Mm.138766	Rn.74250	Sval2	Sval2	0.01	0.01	0.99	0.93	2.97	2.31	seminal vesicle antigen-like 2
61	17101	85419	1434674_at	1369325_at	Mm.342337	Rn.44274	Lyst	Lyst	-1.31	0.00385788	0.00296324	0.95	7.21	3.34	lysosomal trafficking regulator
3157	238161	64553	1444357_at	1369326_at	Mm.310822	Rn.147642	Akap6	Akap6	0.03	0.03	0.99	0.7	2.96	3.05	A kinase (PRKA) anchor protein 6
23393	68070	65034	1435553_at	1369327_at	Mm.423205	Rn.48728	Pdzd2	Pdzk3	0.02	0.00322764	0.99	0.96	3.04	2.29	PDZ domain containing 2
74382	100705	116719	1445754_at	1369328_at	Mm.81793	Rn.162151	Acacb	Acacb	-0.000606153	0.09	0.99	0.61	4.11	2.96	Acetyl-Coenzyme A carboxylase beta
376	18131	56761	1421965_s_at	1369329_at	Mm.439741	Rn.53876	Notch3	Notch3	-0.04	0.00324171	0.92	0.95	3.09	1.65	Notch gene homolog 3 (Drosophila)
11279	382018	64829	1437472_at	1369330_at	Mm.334606	Rn.10126	Unc13a	Unc13a	0.00152534	0.03	0.99	0.64	2.73	3.33	unc-13 homolog A (C. elegans)
31376	22249	64830	1417757_at	1369331_a_at	Mm.128892	Rn.10127	Unc13b	Unc13b	-0.27	0.01	0.57	0.92	4.63	2.13	unc-13 homolog B (C. elegans)
103855	116837	84556	1435667_at	1369332_a_at	Mm.60061	Rn.10799	Rims1	Rims1	0.01	0.00180486	0.99	0.97	2.94	1.83	regulating synaptic membrane exocytosis 1
81639	116838	116839	1422809_at	1369333_a_at	Mm.309296	Rn.161948	Rims2	Rims2	0.04	0.04	0.99	0.63	3.86	3.37	regulating synaptic membrane exocytosis 2
23371	320277	64555	1446747_at	1369335_at	Mm.127822	Rn.48731	C230086A09Rik	Kpl2	0.03	0.04	0.99	0.59	3.15	3.42	RIKEN cDNA C230086A09 gene
3774	15460	60563	1422110_at	1369336_at	Mm.7598	Rn.41543	Hr	Hr	0.02	0.00455507	0.99	0.94	3.7	2.49	hairless
10188	271639	59320	1439613_at	1369337_at	Mm.66952	Rn.42892	Sacy	Adcy10	0.02	0.01	0.97	0.94	2.62	2.93	soluble adenylyl cyclase
21081	13176	25311	1440487_at	1369339_at	Mm.167882	Rn.10666	Dcc	Dcc	0.01	0.03	0.99	0.73	2.79	3.35	deleted in colorectal carcinoma
8189	50791	113970	1420532_at	1369341_a_at	Mm.332231	Rn.205058	Magi2	Magi2	0.01	-0.00677596	0.99	0.95	3.05	2.71	membrane associated guanylate kinase, WW and PDZ domain containing 2
35	11977	24941	1418774_a_at	1369342_at	Mm.392688	Rn.10554	Atp7a	Atp7a	-0.12	0.00740113	0.99	0.94	4.7	2.48	ATPase, Cu++ transporting, alpha polypeptide
12938	74053	84016	1435951_at	1369343_at	Mm.196692	Rn.74240	Grip1	Grip1	0.02	0.11	0.99	0.64	3.19	3.09	glutamate receptor interacting protein 1
11408	104082	66031	1435028_at	1369344_at	Mm.30850	Rn.211985	Wdr7	Wdr7	0.04	0.00250996	0.99	0.96	8.03	2.66	WD repeat domain 7
3516	20563	360272	1451430_at	1369346_at	Mm.289739	Rn.146652	Slit2	Slit2	0.02	0.08	0.99	0.32	2.73	3.56	slit homolog 2 (Drosophila)
44536	192212	192211	1417047_at	1369347_s_at	Mm.34171	Rn.82155	Prom2	Prom2	0.01	0.00773251	0.99	0.94	2.96	2.57	prominin 2
23433	171382	171384	1421617_at	1369348_at	Mm.218753	Rn.81225	Trpm8	Trpm8	0.03	-0.000595526	0.99	0.99	3.57	2.24	transient receptor potential cation channel, subfamily M, member 8
56763	241489	140928	1432999_at	1369349_a_at	Mm.246613	Rn.212754	Pde11a	Pde11a	0.00162223	0.04	0.99	0.64	2.75	3.31	phosphodiesterase 11A
26174	16536	170848	1435942_at	1369350_at	Mm.40615	Rn.33317	Kcnq2	Kcnq2	0.03	0.00173164	0.99	0.97	3.13	2.28	potassium voltage-gated channel, subfamily Q, member 2
7461	18488	54279	1420739_at	1369351_at	Mm.435479	Rn.10043	Cntn3	Cntn3	0.01	0.00756813	0.99	0.94	3.03	1.74	contactin 3
21084	13869	59323	1427783_at	1369353_at	Mm.442420	Rn.163078	Erbb4	Erbb4	0.02	0.02	0.99	0.79	3.91	2.72	v-erb-a erythroblastic leukemia viral oncogene homolog 4 (avian)
7282	12977	78965	1425154_a_at	1369354_at	Mm.795	Rn.83632	Csf1	Csf1	0.45	0.01	0.86	0.87	5.63	2.53	colony stimulating factor 1 (macrophage)
37354	108071	24418	1455272_at	1369355_at	Mm.438588	Rn.29972	Grm5	Grm5	0.01	0.00202246	0.99	0.97	3.14	2.16	glutamate receptor, metabotropic 5
2935	15114	29430	1416997_a_at	1369358_a_at	Mm.281700	Rn.37430	Hap1	Hap1	-0.21	0.00382821	0.93	0.95	2.97	2.21	huntingtin-associated protein 1
37591	16199	24500	1421570_at	1369359_at	Mm.384	Rn.10045	Il9r	Il9r	-0.000692211	0.0059326	0.99	0.94	2.03	1.78	interleukin 9 receptor
55442	14919	79222	1422193_at	1369360_at	Mm.291816	Rn.10060	Gucy2e	Gucy2e	0.01	3.16347e-06	0.99	0.99	2.56	1.91	guanylate cyclase 2e
68415	16591	83504	1451892_at	1369361_at	Mm.6500	Rn.30061	Kl	Kl	0.0027121	0.00244509	0.99	0.96	2.26	2.18	klotho
314	64930	60445	1455252_at	1369362_at	Mm.224354	Rn.205837	Tsc1	Tsc1	-0.2	-0.00633797	0.99	0.98	7.43	3.13	tuberous sclerosis 1
2341	20688	25162	1437508_at	1369363_at	Mm.259312	Rn.9989	Sp4	Sp4	-0.07	0.00856731	0.92	0.94	3.73	2.75	trans-acting transcription factor 4
708	54611	50678	1450284_at	1369365_at	Mm.103728	Rn.44403	Pde3a	Pde3a	0.00375276	0.02	0.99	0.89	2.36	2.36	phosphodiesterase 3A, cGMP inhibited
74915	22067	140933	1422048_at	1369368_at	Mm.328378	Rn.212751	Trpc5	Trpc5	-0.00170581	0.00640453	0.99	0.94	1.72	2.62	transient receptor potential cation channel, subfamily C, member 5
55437	14184	84489	1421841_at	1369373_at	Mm.6904	Rn.23671	Fgfr3	Fgfr3	0.1	-0.00595961	0.99	0.94	7.9	2.42	fibroblast growth factor receptor 3
52	12335	29155	1433681_x_at	1369375_a_at	Mm.458021	Rn.9726	Capn3	Capn3	0.03	0.01	0.99	0.91	4.55	2.37	calpain 3
21148	240028	171105	1433747_at	1369376_a_at	Mm.393452	Rn.10614	Lnpep	Lnpep	-0.21	0.01	0.25	0.9	8.46	2.53	leucyl/cystinyl aminopeptidase
1168	387285	25605	1444223_at	1369377_at	Mm.335300	Rn.9893	Hcrtr2	Hcrtr2	0.004092	0.01	0.99	0.94	2.23	2.4	hypocretin (orexin) receptor 2
68440	54338	50622	1417329_at	1369378_at	Mm.103581	Rn.207197	Slc23a2	Slc23a2	0.08	0.00548148	0.99	0.94	6.73	1.83	solute carrier family 23 (nucleobase transporters), member 2
21083	13837	29210	1426057_a_at	1369379_at	Mm.1977	Rn.10713	Epha3	Epha3	0.04	0.01	0.99	0.93	3.1	2.44	Eph receptor A3
21355	73804	171529	1437611_x_at	1369380_at	Mm.247651	Rn.152404	Kif2c	Kif2c	0.01	0.14	0.99	0.27	3.07	3.86	kinesin family member 2C
38006	56643	117261	1419343_at	1369381_a_at	Mm.155618	Rn.10500	Slc15a1	Slc15a1	0.01	0.02	0.99	0.8	3.12	3.6	solute carrier family 15 (oligopeptide transporter), member 1
4626	17289	65037	1422869_at	1369382_at	Mm.239655	Rn.207207	Mertk	Mertk	0.2	-0.01	0.53	0.94	7.45	3.38	c-mer proto-oncogene tyrosine kinase
20227	14802	29629	1440891_at	1369384_at	Mm.209263	Rn.10938	Gria4	Gria4	0.01	0.00833102	0.99	0.94	3	2.4	glutamate receptor, ionotropic, AMPA4 (alpha 4)
11009	70292	140935	1436729_at	1369385_at	Mm.125167	Rn.208751	Afap1	Afap	-0.17	0.00347117	0.56	0.95	2.92	2	actin filament associated protein 1
73876	13521	117267	1421145_at	1369386_at	Mm.24803	Rn.14549	Slc26a2	Slc26a2	-0.07	0.0051053	0.48	0.94	2.61	1.78	solute carrier family 26 (sulfate transporter), member 2
3961	22324	25156	1422932_a_at	1369387_at	Mm.248172	Rn.48861	Vav1	Vav1	-0.00109209	0.01	0.99	0.86	3.6	2.9	vav 1 oncogene
4084	18198	81725	1450511_at	1369388_at	Mm.16148	Rn.10210	Musk	Musk	0.00463723	0.00459198	0.99	0.95	2.7	2.14	muscle, skeletal, receptor tyrosine kinase
22560	13483	29272	1451394_at	1369390_a_at	Mm.42078	Rn.10076	Dpp6	Dpp6	0.00291713	0.00288232	0.99	0.96	1.59	2.09	dipeptidylpeptidase 6
2887	11643	79254	1419019_a_at	1369392_at	Mm.1498	Rn.10777	Akap4	Akap4	0.02	0.01	0.99	0.85	3.26	2.8	A kinase (PRKA) anchor protein 4
3812	26410	116596	1419208_at	1369393_at	Mm.3275	Rn.9939	Map3k8	Map3k8	0.0025276	0.05	0.99	0.57	2.5	3.49	mitogen activated protein kinase kinase kinase 8
41474	107448	60629	1434095_at	1369394_at	Mm.23573	Rn.44433	Unc5a	Unc5a	-0.00446262	-0.00548841	0.99	0.94	1.96	2.68	unc-5 homolog A (C. elegans)
1808	107895	65271	1428644_at	1369396_at	Mm.449989	Rn.53998	Mgat5	Mgat5	0.05	0.00800264	0.99	0.94	2.7	2.73	mannoside acetylglucosaminyltransferase 5
12890	83771	170634	1420778_at	1369397_at	Mm.358792	Rn.81025	Tas1r3	Tas1r3	0.00411802	-0.0075464	0.99	0.94	2.75	2.56	taste receptor, type 1, member 3
21124	381204	83568	1457068_at	1369398_at	Mm.359041	Rn.10856	Naaladl1	Naaladl1	0.02	0.00200498	0.99	0.97	3.4	2.5	N-acetylated alpha-linked acidic dipeptidase-like 1
112	14126	25316	1443264_at	1369399_at	Mm.329735	Rn.10922	Ms4a2	Ms4a2	0.01	0.05	0.99	0.62	3.16	3.18	membrane-spanning 4-domains, subfamily A, member 2
23416	28254	84608	1419496_at	1369401_at	Mm.38953	---	Slco1a6	Slco1a6	0.00460787	0.1	0.99	0.44	2.12	4.11	solute carrier organic anion transporter family, member 1a6
21072	320129	25372	1434450_s_at	1369403_at	Mm.285619	Rn.9861	Adrbk2	Adrbk2	0.01	-0.00320124	0.99	0.95	4.69	2.54	adrenergic receptor kinase, beta 2
21005	18189	60391	1454691_at	1369404_a_at	Mm.312068	Rn.54924	Nrxn1	Nrxn1	-0.06	0.03	0.33	0.69	3.46	2.88	neurexin I
20196	108015	25103	1425849_at	1369405_a_at	Mm.32694	Rn.9695	Chrnb4	Chrnb4	0.00479237	0.00333326	0.99	0.95	2.28	2.11	cholinergic receptor, nicotinic, beta polypeptide 4
10310	54447	114104	1450726_at	1369406_at	Mm.104900	Rn.156958	Asah2	Asah2	0.07	0.00193508	0.99	0.97	6.64	3.75	N-acylsphingosine amidohydrolase 2
1912	18383	25341	1418309_at	1369407_at	Mm.15383	Rn.202973	Tnfrsf11b	Tnfrsf11b	-0.07	-0.0018896	0.95	0.97	2.88	2.18	tumor necrosis factor receptor superfamily, member 11b (osteoprotegerin)
8754	56710	140610	1417318_at	1369408_at	Mm.248788	Rn.211646	Dbc1	Dbccr1	0.01	0.0038717	0.99	0.95	2.97	2.41	deleted in bladder cancer 1 (human)
4352	17936	64824	1417624_at	1369409_at	Mm.25903	Rn.10099	Nab1	Nab1	-0.42	-0.37	0.02	0.04	10.05	7.55	Ngfi-A binding protein 1
3854	14581	24388	1417679_at	1369411_at	Mm.2078	Rn.10935	Gfi1	Gfi1	0.00977218	0.02	0.99	0.81	3.01	2.64	growth factor independent 1
57139	20509	29723	1420138_at	1369412_a_at	Mm.265060	Rn.9042	Slc19a1	Slc19a1	0.18	0.02	0.81	0.71	4.81	2.73	solute carrier family 19 (sodium/hydrogen exchanger), member 1
56598	22255	29375	1419633_at	1369413_at	Mm.42190	Rn.10710	Uncx4.1	Uncx4.1	0.00149491	-0.06	0.99	0.38	2.46	2.51	Unc4.1 homeobox (C. elegans)
5260	20912	114095	1435058_x_at	1369414_at	Mm.316894	Rn.211988	Stxbp3a	Stxbp3	0.05	-0.14	0.99	0.14	6.56	8.17	syntaxin binding protein 3A
2722	20893	79431	1418025_at	1369415_at	Mm.2436	Rn.81055	Bhlhb2	Bhlhb2	-1.4	-0.74	0.3	0.64	8	5.54	basic helix-loop-helix domain containing, class B2
22453	15168	114245	1451023_at	1369416_at	Mm.389461	Rn.48801	Hcn3	Hcn3	0.01	-0.000228119	0.99	0.99	2.19	1.77	hyperpolarization-activated, cyclic nucleotide-gated K+ 3
37989	16524	116560	1450712_at	1369418_at	Mm.261168	---	Kcnj9	Kcnj9	-0.01	0.01	0.99	0.83	3.21	2.14	potassium inwardly-rectifying channel, subfamily J, member 9
4847	50877	117185	1419339_at	1369420_at	Mm.103703	Rn.67067	Neu3	Neu3	0.04	0.01	0.99	0.94	3.48	2.58	neuraminidase 3
2467	21969	64550	1423474_at	1369421_at	Mm.217233	Rn.91572	Top1	Top1	-0.21	0.38	0.63	0.41	9.48	5.37	topoisomerase (DNA) I
48282	14089	192203	1417552_at	1369422_at	Mm.41816	Rn.82756	Fap	Fap	0.00088816	0.02	0.99	0.72	2.35	2.26	fibroblast activation protein
68320	27204	29130	1421248_at	1369423_at	Mm.441038	Rn.162920	Syn3	Syn3	-0.03	0.00603226	0.99	0.95	2.82	2.32	synapsin III
20335	12554	192248	1434115_at	1369425_at	Mm.334841	Rn.23806	Cdh13	Cdh13	0.08	0.01	0.99	0.9	2.37	1.92	cadherin 13
72405	67772	65027	1437297_at	1369426_at	Mm.289934	Rn.98337	Chd8	Chd8	-0.19	0.01	0.69	0.94	6.91	2.59	chromodomain helicase DNA binding protein 8
11216	17476	64552	1427076_at	1369427_at	Mm.3999	Rn.162497	Mpeg1	Mpeg1	-0.07	-0.41	0.99	0.29	8.55	9.73	macrophage expressed gene 1
671	15561	79246	1418268_at	1369428_a_at	Mm.4831	Rn.55109	Htr3a	Htr3a	-0.00199322	0.0024934	0.99	0.96	2.09	1.84	5-hydroxytryptamine (serotonin) receptor 3A
55896	18598	117098	1450962_at	1369429_at	Mm.4223	Rn.11126	Pdha2	Pdha2	0.00191135	0.01	0.99	0.93	2.3	2.62	pyruvate dehydrogenase E1 alpha 2
41172	63857	114106	1449907_at	1369430_at	Mm.174133	Rn.126587	Bcmo1	Bcmo1	0.58	0.25	0.27	0.43	5.62	7.95	beta-carotene 15,15'-monooxygenase
9685	108150	29750	1426908_at	1369431_at	Mm.62886	Rn.207200	Galnt7	Galnt7	0.08	0.00464397	0.35	0.95	2.9	2.39	UDP-N-acetyl-alpha-D-galactosamine: polypeptide N-acetylgalactosaminyltransferase 7
595	11444	54239	1420744_at	1369432_at	Mm.35088	Rn.53978	Chrnb2	Chrnb2	0.01	0.00535848	0.99	0.94	2.08	2.34	cholinergic receptor, nicotinic, beta polypeptide 2 (neuronal)
11030	208518	60347	1436352_at	1369433_at	Mm.105652	Rn.42936	Cep78	Ip63	0.01	0.0076984	0.99	0.94	2.71	3.2	centrosomal protein 78
37295	50500	25571	1427284_a_at	1369435_at	Mm.24375	Rn.64565	Ttpa	Ttpa	-0.25	-0.75	0.11	0.00241931	12.4	11.45	tocopherol (alpha) transfer protein
84871	11608	81638	1446527_at	1369439_at	Mm.134863	Rn.9815	Agtr1b	Agtr1b	0.00462394	0.03	0.99	0.74	2.44	2.57	angiotensin II receptor, type 1b
23361	67470	155192	1420656_at	1369440_at	Mm.26581	Rn.161892	Abcg8	Abcg8	-0.53	0.2	0.57	0.94	8.08	4.24	ATP-binding cassette, sub-family G (WHITE), member 8
31212	12337	171495	1449165_at	1369441_at	Mm.326847	Rn.205446	Capn5	Capn5	0.02	0.01	0.99	0.84	1.98	2.79	calpain 5
22695	26360	171100	1455090_at	1369443_at	Mm.208919	Rn.162660	Angptl2	Angptl2	-0.24	-0.05	0.41	0.77	6.2	3.23	angiopoietin-like 2
30955	13075	25147	1449920_at	1369444_at	Mm.5199	Rn.21402	Cyp19a1	Cyp19a1	0.000625398	0.00485891	0.99	0.95	2.39	2.16	cytochrome P450, family 19, subfamily a, polypeptide 1
4083	17535	64046	1416748_a_at	1369445_at	Mm.149071	Rn.209040	Mre11a	Mre11a	0.17	0.11	0.99	0.72	3.35	2.56	meiotic recombination 11 homolog A (S. cerevisiae)
56466	12953	170917	1426383_at	1369446_at	Mm.254181	Rn.212745	Cry2	Cry2	-0.39	0.14	0.15	0.39	8.38	3.85	cryptochrome 2 (photolyase-like)
32533	114304	140944	1445528_at	1369447_at	Mm.18188	Rn.81200	Slc28a3	Slc28a3	0.00958487	0.00278642	0.99	0.96	3.02	2.37	solute carrier family 28 (sodium-coupled nucleoside transporter), member 3
49551	76898	117108	1425691_at	1369448_at	Mm.218788	Rn.88274	B3gat1	B3gat1	0.01	0.00472886	0.99	0.94	2.34	2.04	beta-1,3-glucuronyltransferase 1 (glucuronosyltransferase P)
77136	171405	171398	1419751_x_at	1369450_at	Mm.326517	Rn.81214	AB056442	Ust5r	0.01	-0.93	0.99	0.03	3.4	11.01	cDNA sequence AB056442
56764	56379	24521	1418614_at	1369451_a_at	Mm.390168	Rn.22609	Kcnj1	Kcnj1	-0.00123714	0.03	0.99	0.71	2.49	2.92	potassium inwardly-rectifying channel, subfamily J, member 1
32172	13854	117277	1427039_at	1369453_at	Mm.3091	Rn.30007	Epn1	Epn1	0.43	-0.07	0.52	0.75	9	7.19	epsin 1
37297	22337	24873	1418175_at	1369454_at	Mm.245084	Rn.10911	Vdr	Vdr	0.00553245	-0.00738712	0.99	0.94	2.92	2.55	vitamin D receptor
31909	27409	114628	1419393_at	1369455_at	Mm.289590	Rn.74258	Abcg5	Abcg5	-0.31	0.56	0.8	0.61	9.48	6.26	ATP-binding cassette, sub-family G (WHITE), member 5
55492	15559	29581	1422125_at	1369456_at	Mm.439747	Rn.10425	Htr2b	Htr2b	-0.00182038	0.06	0.99	0.5	2.09	3.04	5-hydroxytryptamine (serotonin) receptor 2B
8454	27359	140594	1425998_at	1369457_a_at	Mm.38674	Rn.107417	Sytl4	Sytl4	0.02	0.0014275	0.99	0.97	3.96	2.23	synaptotagmin-like 4
69067	14389	84477	1419829_a_at	1369458_at	Mm.45086	Rn.211990	Gab2	Gab2	-0.12	0.00581165	0.99	0.94	2.82	2.98	Growth factor receptor bound protein 2-associated protein 2
2634	108083	89812	1435068_at	1369459_at	Mm.39700	Rn.30025	Pip5k2b	Pip5k2b	-0.15	0.00428911	0.99	0.95	6.6	2.33	phosphatidylinositol-4-phosphate 5-kinase, type II, beta
20659	11988	64554	1426008_a_at	1369460_at	Mm.4676	Rn.48707	Slc7a2	Slc7a2	-0.46	-0.01	0.34	0.83	8.44	2.28	solute carrier family 7 (cationic amino acid transporter, y+ system), member 2
3701	213527	81753	1452129_at	1369461_at	Mm.294225	Rn.10601	Pthr2	Pthr2	0.00460742	0.00252921	0.99	0.97	2.51	2.43	parathyroid hormone receptor 2
20223	14417	24380	1429589_at	1369462_at	Mm.4784	Rn.29951	Gad2	Gad2	0.05	0.01	0.99	0.92	3.61	2.79	glutamic acid decarboxylase 2
22461	15563	25689	1443276_at	1369463_at	Mm.4835	Rn.10569	Htr5a	Htr5a	0.00172536	0.00927391	0.99	0.94	2.45	2.57	5-hydroxytryptamine (serotonin) receptor 5A
33483	22786	85271	1450306_at	1369464_at	Mm.24767	Rn.10890	Zp1	Zp1	0.00186893	0.00205998	0.99	0.96	2.16	2.14	zona pellucida glycoprotein 1
104116	15496	24470	1420531_at	1369465_at	Mm.17910	Rn.34902	Hsd3b5	Hsd3b	-0.51	-0.54	0.02	0.04	12.47	11.73	hydroxy-delta-5-steroid dehydrogenase, 3 beta- and steroid delta-isomerase 5
9729	231252	65024	1430086_at	1369466_at	Mm.460059	Rn.54463	Chrna9	Chrna9	0.01	0.01	0.99	0.94	3.08	2.64	cholinergic receptor, nicotinic, alpha polypeptide 9
68267	18639	24638	1427213_at	1369467_a_at	Mm.249131	Rn.10115	Pfkfb1	Pfkfb1	-0.26	-0.27	0.59	0.9	7.65	7.85	6-phosphofructo-2-kinase/fructose-2,6-biphosphatase 1
7325	14366	64558	1419301_at	1369468_at	Mm.387968	Rn.48736	Fzd4	Fzd4	-0.13	-0.15	0.99	0.62	6.1	4.02	frizzled homolog 4 (Drosophila)
16357	70891	192209	1441390_at	1369469_s_at	Mm.391036	Rn.19576	Spdya	Spdy1	0.04	0.02	0.99	0.86	3.45	3.2	speedy homolog A (Drosophila)
32512	434756	60332	1457541_at	1369470_at	Mm.459834	Rn.42933	Akap14	Akap14	0.06	0.03	0.99	0.73	2.25	2.86	A kinase (PRKA) anchor protein 14
31061	11909	81647	1426583_at	1369472_a_at	Mm.209903	Rn.9825	Atf2	Atf2	-0.08	-0.00610453	0.91	0.97	8.94	3.25	activating transcription factor 2
14251	231602	114115	1435212_at	1369474_a_at	Mm.55948	Rn.88799	P2rx2	P2rx2	-0.000698921	0.03	0.99	0.76	3.13	3.08	purinergic receptor P2X, ligand-gated ion channel, 2
3263	13641	25186	1418286_a_at	1369476_at	Mm.3374	Rn.44398	Efnb1	Efnb1	0.08	0.01	0.9	0.86	8.01	2.36	ephrin B1
4399	70481	170636	1429224_at	1369477_at	Mm.444348	Rn.81186	Pnma1	Pnma1	0.00115184	0.00980961	0.99	0.92	2.06	2.61	paraneoplastic antigen MA1
403	11614	58850	1417760_at	1369478_at	Mm.5180	Rn.10596	Nr0b1	Nr0b1	0.00475747	0.00374424	0.99	0.96	2.55	2.19	nuclear receptor subfamily 0, group B, member 1
20796	13447	81820	1420667_at	1369479_at	Mm.5137	Rn.10689	Doc2b	Doc2b	0.01	0.05	0.99	0.59	2.71	2.81	double C2, beta
75006	57274	65200	1457014_x_at	1369480_at	Mm.441697	Rn.14526	Slc16a8	Slc16a8	0.00465366	0.01	0.99	0.91	3.55	2.68	Solute carrier family 16 (monocarboxylic acid transporters), member 8
2495	22164	89814	1421744_at	1369481_at	Mm.4994	Rn.30043	Tnfsf4	Tnfsf4	-0.00035668	0.00871805	0.99	0.94	2.66	2.57	tumor necrosis factor (ligand) superfamily, member 4
513	12504	24932	1427779_a_at	1369483_at	Mm.2209	Rn.10748	Cd4	Cd4	0.03	-0.08	0.99	0.81	4.62	2.45	CD4 antigen
2882	22403	29576	1419015_at	1369484_at	Mm.13828	Rn.53991	Wisp2	Wisp2	-0.00233255	0.00750853	0.99	0.94	2.35	2.37	WNT1 inducible signaling pathway protein 2
12540	74156	170570	1419395_at	1369485_at	Mm.275963	Rn.212205	Acot12	Acot12	-0.09	-1.33	0.99	0.00173394	8.93	8.89	acyl-CoA thioesterase 12
11374	74068	170578	1422402_a_at	1369486_at	Mm.73091	Rn.81233	Asz1	Asz1	-0.00448212	0.03	0.99	0.78	2.36	2.73	ankyrin repeat, SAM and basic leucine zipper domain containing 1
3653	16520	116649	1451808_at	1369487_a_at	Mm.140760	Rn.10197	Kcnj4	Kcnj4	0.00134595	0.00425062	0.99	0.95	2.36	2.61	potassium inwardly-rectifying channel, subfamily J, member 4
1538	14345	60670	1455843_at	1369488_at	Mm.63450	Rn.44467	Fut4	Fut4	0.00248548	0.00408791	0.99	0.95	2.79	2.25	fucosyltransferase 4
37553	13142	114027	1420709_s_at	1369491_at	Mm.20115	Rn.81058	Dao1	Dao1	0.00727364	-0.84	0.99	0.12	2.35	8.9	D-amino acid oxidase 1
37436	67758	57300	1448813_at	1369492_at	Mm.24547	Rn.48732	Aadac	Aadac	-0.44	-0.61	0.00429474	0.14	13.22	9.3	arylacetamide deacetylase (esterase)
640	14602	25321	1427611_at	1369494_a_at	Mm.89928	Rn.10936	Ghrhr	Ghrhr	-0.00129031	0.01	0.99	0.91	1.67	2.4	growth hormone releasing hormone receptor
55612	12922	64680	1422012_at	1369495_at	Mm.236081	Rn.10023	Crhr2	Crhr2	-0.00433992	0.00707063	0.99	0.94	4.13	1.82	corticotropin releasing hormone receptor 2
37691	19248	117255	1455105_at	1369496_at	Mm.319117	Rn.10707	Ptpn12	Ptpn12	-0.48	-0.01	0.1	0.91	7.84	4.26	protein tyrosine phosphatase, non-receptor type 12
4321	17203	25726	1460723_at	1369498_at	Mm.8003	Rn.9673	Mc5r	Mc5r	-0.00103513	0.00482759	0.99	0.95	2.39	1.98	melanocortin 5 receptor
834	22171	29261	1438690_at	1369499_at	Mm.268395	Rn.162284	Tyms	Tyms	0.02	0.00838741	0.99	0.94	3.24	2.14	Thymidylate synthase
1691	16525	59324	1455896_a_at	1369500_at	Mm.10800	Rn.15693	Kcnk1	Kcnk1	0.04	0.0018148	0.48	0.97	2.54	2.9	potassium channel, subfamily K, member 1
37854	110911	114101	1438957_x_at	1369505_at	Mm.284503	Rn.212746	Cds2	Cds2	0.37	0.00285455	0.07	0.95	9.93	2.01	CDP-diacylglycerol synthase (phosphatidate cytidylyltransferase) 2
2702	14531	29394	1420601_at	1369506_at	Mm.1400	Rn.30042	Gcm1	Gcm1	0.00410853	0.00638173	0.99	0.94	2.42	2.12	glial cells missing homolog 1 (Drosophila)
103845	113855	497787	1422378_at	1369507_at	Mm.377152	---	V1rb7	V1rb5	0.00830128	0.00769578	0.99	0.94	2.66	2.64	vomeronasal 1 receptor, B7
1690	16516	170847	1450185_a_at	1369508_at	Mm.272239	Rn.81018	Kcnj15	Kcnj15	0.01	0.01	0.99	0.89	3.29	2.22	potassium inwardly-rectifying channel, subfamily J, member 15
101265	14447	66020	1449974_at	1369510_at	Mm.436562	Rn.64496	Gapdhs	Gapdhs	-0.04	0.00165386	0.99	0.97	2.5	3.24	glyceraldehyde-3-phosphate dehydrogenase, spermatogenic
1478	13617	24326	1433525_at	1369511_at	Mm.283168	Rn.10915	Ednra	Ednra	-0.03	-0.02	0.99	0.82	3.2	2.58	endothelin receptor type A
3156	53374	84468	1460322_at	1369512_at	Mm.12866	Rn.64646	Chst3	Chst3	0.01	0.00868274	0.99	0.94	2.3	1.77	carbohydrate (chondroitin 6/keratan) sulfotransferase 3
10649	56838	114492	1450217_at	1369513_at	Mm.143745	Rn.195764	Ccl28	Ccl28	0.15	0.01	0.65	0.94	2.87	2.94	chemokine (C-C motif) ligand 28
31262	19157	116691	1418183_a_at	1369517_at	Mm.86413	Rn.10672	Pscd1	Pscd1	-0.64	-0.00307383	0.01	0.95	6.16	2.26	pleckstrin homology, Sec7 and coiled-coil domains 1
2690	18710	60664	1456482_at	1369518_at	Mm.253819	Rn.44448	Pik3r3	Pik3r3	0.56	0.00580751	0.38	0.94	3.6	2.6	phosphatidylinositol 3 kinase, regulatory subunit, polypeptide 3 (p55)
1476	13614	24323	1451924_a_at	1369519_at	Mm.14543	Rn.10918	Edn1	Edn1	0.00216767	0.00146896	0.99	0.97	2.93	3.07	endothelin 1
20320	12035	29592	1430111_a_at	1369520_a_at	Mm.4606	Rn.8273	Bcat1	Bcat1	0.02	0.04	0.99	0.63	2.66	2.31	branched chain aminotransferase 1, cytosolic
992	59289	140473	1437937_at	1369523_at	Mm.258105	Rn.10771	Ccbp2	Ccbp2	0.19	-0.00526336	0.42	0.94	5.39	2.04	chemokine binding protein 2
2562	22771	64618	1439627_at	1369524_at	Mm.457992	Rn.161923	Zic1	Zic1	0.01	0.00399617	0.99	0.95	2.98	2.12	zinc finger protein of the cerebellum 1
1550	14462	85471	1448886_at	1369525_at	Mm.313866	Rn.92350	Gata3	Gata3	0.01	0.07	0.99	0.59	2.77	4.09	GATA binding protein 3
1216	66885	25618	1455446_x_at	1369526_at	Mm.334274	Rn.44423	Acadsb	Acadsb	-0.1	-0.83	0.55	0.00426403	10.22	8.98	acyl-Coenzyme A dehydrogenase, short/branched chain
20350	13051	171056	1450020_at	1369527_at	Mm.44065	Rn.10482	Cx3cr1	Cx3cr1	-0.1	0.01	0.99	0.92	3.34	2.28	chemokine (C-X3-C) receptor 1
55937	17127	25631	1454960_at	1369528_at	Mm.7320	Rn.10636	Smad3	Smad3	-0.34	0.00678612	0.14	0.94	6.27	1.99	MAD homolog 3 (Drosophila)
7677	12985	25610	1419427_at	1369529_at	Mm.1238	Rn.53973	Csf3	Csf3	0.00193337	0.00303401	0.99	0.96	2.38	2.25	colony stimulating factor 3 (granulocyte)
10730	104360	57233	1418676_at	1369530_at	Mm.273996	Rn.10026	Isl2	Isl2	-0.01	-0.00486154	0.99	0.94	4.35	2.28	insulin related protein 2 (islet 2)
16368	246313	192649	1437695_at	1369532_at	Mm.283777	Rn.82760	Prokr2	Prokr2	0.02	0.01	0.95	0.94	3.58	3.04	prokineticin receptor 2
20243	15562	25324	1427654_a_at	1369533_a_at	Mm.20440	Rn.10094	Htr4	Htr4	0.00177624	-0.02	0.99	0.93	2.61	2.32	5 hydroxytryptamine (serotonin) receptor 4
535	16156	171040	1449982_at	1369534_at	Mm.35814	Rn.198483	Il11	Il11	0.00930401	0.01	0.99	0.9	3.1	2.3	interleukin 11
40799	24100	85494	1460276_a_at	1369535_at	Mm.284480	Rn.3566	Gpr175	Gpr175	0.09	0.00706688	0.99	0.94	7.53	2.47	G protein-coupled receptor 175
1477	13615	24324	1449161_at	1369536_at	Mm.284855	Rn.10642	Edn2	Edn2	-0.002955	0.00408494	0.99	0.95	2.76	2.18	endothelin 2
21097	207911	83567	1428031_at	1369537_at	Mm.323523	Rn.10822	Mchr1	Mchr1	-0.00213485	0.01	0.99	0.93	1.88	2.13	melanin-concentrating hormone receptor 1
31200	12569	116671	1433450_at	1369538_at	Mm.142275	Rn.11213	Cdk5r1	Cdk5r1	0.02	-0.00680073	0.92	0.94	2.68	2.83	cyclin-dependent kinase 5, regulatory subunit (p35) 1
7539	20441	64445	1450406_a_at	1369539_at	Mm.251002	Rn.44390	St3gal3	St3gal3	-0.41	0.01	0.71	0.87	9.09	2.3	ST3 beta-galactoside alpha-2,3-sialyltransferase 3
11172	69352	64169	1437156_at	1369540_at	Mm.389031	Rn.64485	Efcbp1	Efcbp1	-0.21	0.01	0.66	0.92	5.47	2.64	EF hand calcium binding protein 1
22817	50876	58814	1437167_at	1369541_at	Mm.291880	Rn.74047	Tmod2	Tmod2	0.01	0.02	0.99	0.8	2.71	3.19	tropomodulin 2
10968	58182	192648	1456543_at	1369542_at	Mm.333226	Rn.82759	Prokr1	Prokr1	0.01	0.00397453	0.99	0.95	2.59	1.6	prokineticin receptor 1
6752	78244	192210	1457281_at	1369543_s_at	Mm.297862	Rn.53644	4930461P20Rik	Gs3	-0.16	-0.21	0.99	0.48	5.95	5.47	RIKEN cDNA 4930461P20 gene
37923	13655	25148	1436329_at	1369545_at	Mm.103737	Rn.44371	Egr3	Egr3	0.01	0.01	0.99	0.85	2.78	2.38	early growth response 3
2967	170442	64564	1459030_at	1369546_at	Mm.27335	Rn.16333	Bbox1	Bbox1	-0.18	-0.18	0.97	0.68	9.06	9.9	butyrobetaine (gamma), 2-oxoglutarate dioxygenase 1 (gamma-butyrobetaine hydroxylase)
68363	116872	117092	1449500_at	1369547_at	Mm.66015	Rn.212747	Serpinb7	Serpinb7	0.00383206	0.00339822	0.99	0.96	2.48	2.26	serine (or cysteine) peptidase inhibitor, clade B, member 7
56331	83602	83830	1454631_at	1369548_at	Mm.275728	Rn.44436	Gtf2a1	Gtf2a1	0.27	-0.000712217	0.44	0.98	7.02	3.21	General transcription factor II A, 1
7209	27007	24934	1450495_a_at	1369549_at	Mm.8217	Rn.14544	Klrk1	Klrk1	0.00843532	0.0043568	0.99	0.94	2.3	2.06	killer cell lectin-like receptor subfamily K, member 1
10354	70771	64021	1429986_at	1369551_at	Mm.158445	Rn.53986	Gpr173	Gpr173	-0.01	0.03	0.99	0.69	2.72	2.85	G-protein coupled receptor 173
11148	67742	170637	1421457_a_at	1369552_at	Mm.131406	Rn.81187	Samsn1	Samsn1	0.00608218	0.02	0.99	0.79	2.58	4.63	SAM domain, SH3 domain and nuclear localization signals, 1
20089	15487	117182	1421671_at	1369553_at	Mm.5109	Rn.10895	Hsd17b3	Hsd17b3	0.0057653	0.00118516	0.99	0.98	2.68	2	hydroxysteroid (17-beta) dehydrogenase 3
21135	12773	171054	1421655_a_at	1369555_at	Mm.1337	Rn.81076	Ccr4	Ccr4	0.00218713	0.00486601	0.99	0.94	2.08	2.1	chemokine (C-C motif) receptor 4
10519	57260	114098	1450807_at	1369556_at	---	Rn.74251	Ltb4r2	Ltb4r2	0.02	0.00454661	0.82	0.94	1.87	1.78	leukotriene B4 receptor 2
21142	16325	64549	1422001_at	1369558_at	Mm.2594	Rn.48697	Inhbc	Inhbc	-0.67	0.26	0.39	0.31	9.68	7.98	inhibin beta-C
1346	16423	29364	1428187_at	1369559_a_at	Mm.31752	Rn.7409	Cd47	Cd47	-0.09	-0.03	0.99	0.94	9.49	9.04	CD47 antigen (Rh-related antigen, integrin-associated signal transducer)
4837	58861	114099	1449282_at	1369561_at	Mm.287166	Rn.74253	Cysltr1	Cysltr1	0.01	0.00544162	0.99	0.94	2.96	1.74	cysteinyl leukotriene receptor 1
7593	22326	64571	1421774_at	1369563_at	Mm.23801	Rn.48764	Vax1	Vax1	-0.000331452	0.02	0.99	0.78	2.75	3.12	ventral anterior homeobox containing gene 1
11222	140743	64626	1457651_x_at	1369564_at	Mm.274727	Rn.48804	Rem2	Rem2	-0.00387927	0.01	0.99	0.89	2.09	2.18	rad and gem related GTP binding protein 2
1648	16160	64546	1419530_at	1369565_at	Mm.239707	Rn.48686	Il12b	Il12b	0.01	0.000549704	0.99	0.99	2.65	2.92	interleukin 12b
10480	57254	78979	1450585_at	1369566_at	Mm.377133	Rn.48782	Tas2r119	Tas2r1	-0.00189859	0.05	0.99	0.62	2.03	2.01	taste receptor, type 2, member 119
24938	111174	113914	1422355_at	1369567_at	Mm.377141	Rn.81209	Taar1	Taar1	-8.58593e-05	0.00188921	0.99	0.97	2.12	2.32	trace amine-associated receptor 1
21184	58244	60562	1423038_at	1369568_at	Mm.66264	Rn.100217	Stx6	Stx6	-0.09	0.00962116	0.99	0.92	5.6	3.51	syntaxin 6
2743	18317	65140	1460313_at	1369569_at	Mm.445780	Rn.144601	Olfr2	Olr226	0.00527129	0.00513148	0.99	0.94	2.38	1.74	olfactory receptor 2
56942	66629	78961	1450394_at	1369571_at	Mm.250936	Rn.64519	Golph3	Golph3	-0.23	-0.14	0.07	0.62	10.44	8.31	golgi phosphoprotein 3
69307	57252	78985	1422389_at	1369576_at	Mm.377131	Rn.48788	Tas2r105	Tas2r105	0.000900678	0.01	0.99	0.88	1.98	2.46	taste receptor, type 2, member 105
2753	20856	63878	1419503_at	1369579_at	Mm.32506	Rn.44823	Stc2	Stc2	0.26	-0.0031277	0.99	0.96	2.66	2.96	stanniocalcin 2
6291	18618	25511	1450612_a_at	1369581_at	Mm.2731	Rn.9875	Pemt	Pemt	-0.25	-0.28	0.27	0.13	11.5	10.16	phosphatidylethanolamine N-methyltransferase
8048	24113	64572	1450303_at	1369582_at	Mm.307165	Rn.48765	Vax2	Vax2	0.00593993	-0.13	0.99	0.72	2.28	5.46	ventral anterior homeobox containing gene 2
2941	12702	89829	1416576_at	1369584_at	Mm.3468	Rn.127801	Socs3	Socs3	-1.2	0.1	0.6	0.63	3.24	2.57	suppressor of cytokine signaling 3
1097	13874	59325	1419431_at	1369587_at	Mm.4791	Rn.42897	Ereg	Ereg	0.00538088	-0.00322282	0.99	0.95	2.76	2.8	epiregulin
40581	11983	25392	1448770_a_at	1369588_a_at	Mm.2171	Rn.1658	Atpif1	Atpif1	0.1	0.13	0.99	0.53	9.21	7.87	ATPase inhibitory factor 1
3012	13198	29467	1417516_at	1369590_a_at	Mm.110220	Rn.11183	Ddit3	Ddit3	-0.43	-0.15	0.29	0.54	6.6	4.77	DNA-damage inducible transcript 3
3818	12994	29188	1451851_a_at	1369591_at	Mm.296303	Rn.10746	Csn3	Csn10	0.00186034	0.00950335	0.99	0.94	2.26	2.39	casein kappa
32160	22378	192645	1448121_at	1369592_at	Mm.284792	Rn.198920	Wbp2	Wbp2	0.03	-0.09	0.99	0.82	9.98	2.97	WW domain binding protein 2
1482	13640	116683	1436866_at	1369594_at	Mm.7978	Rn.10714	Efna5	Efna5	0.03	-0.11	0.99	0.8	4.13	2.91	ephrin A5
433	14573	25453	1419080_at	1369598_at	Mm.4679	Rn.53970	Gdnf	Gdnf	0.000726042	0.00782895	0.99	0.94	2.18	2.95	glial cell line derived neurotrophic factor
3035	14166	170632	1439959_at	1369600_at	Mm.269011	Rn.73083	Fgf11	Fgf11	0.01	0.00252678	0.99	0.97	2.92	2.27	fibroblast growth factor 11
2872	14171	29368	1456239_at	1369602_at	Mm.12814	Rn.44353	Fgf17	Fgf17	0.00301636	0.00499822	0.99	0.95	2.48	2.27	fibroblast growth factor 17
3284	14165	25443	1420690_at	1369604_at	Mm.317323	Rn.44439	Fgf10	Fgf10	0.00303146	0.01	0.99	0.93	2.22	2.68	fibroblast growth factor 10
22455	15206	29567	1423029_at	1369605_at	Mm.57038	Rn.44655	Hes2	Hes2	0.00541212	-0.000573519	0.99	0.99	2.73	2.16	hairy and enhancer of split 2 (Drosophila)
10527	80857	66017	1421677_at	1369606_at	Mm.425526	Rn.64492	Fgf20	Fgf20	-0.01	0.03	0.99	0.74	2.77	3.5	fibroblast growth factor 20
10870	14177	170700	1427582_at	1369607_at	Mm.3403	Rn.81222	Fgf6	Fgf6	-0.00680236	0.05	0.99	0.48	2.73	3.2	fibroblast growth factor 6
11057	80903	60464	1420806_at	1369608_at	Mm.154768	Rn.44348	Fgf16	Fgf16	0.01	-0.00575848	0.99	0.94	3	2.57	fibroblast growth factor 16
22649	22343	60442	1418898_at	1369610_at	Mm.235300	Rn.44269	Lin7c	Lin7c	-0.29	0.00666333	0.87	0.94	5.95	2.43	lin-7 homolog C (C. elegans)
2989	12050	60434	1423572_at	1369611_at	Mm.6967	Rn.44267	Bcl2l2	Bcl2l2	-0.1	0.0020088	0.99	0.96	7.24	1.93	Bcl2-like 2
55701	74012	170923	1417914_at	1369614_at	Mm.422674	Rn.217110	Rap2b	Rap2b	-0.03	0.00642578	0.99	0.94	3.02	3.03	RAP2B, member of RAS oncogene family
10770	67112	170579	1450205_at	1369616_at	Mm.154211	Rn.198777	Fgf22	Fgf22	0.0035757	0.00572487	0.99	0.94	3.31	2.02	fibroblast growth factor 22
1649	16163	116553	1420802_at	1369618_at	Mm.1284	Rn.9921	Il13	Il13	0.00680831	0.00621827	0.99	0.94	2.52	1.98	interleukin 13
9268	50501	192206	1426176_a_at	1369622_at	Mm.87365	Rn.211872	Prok2	Prok2	-0.03	0.05	0.99	0.34	3.71	3.07	prokineticin 2
68051	11826	25240	1416203_at	1369625_at	Mm.18625	Rn.1618	Aqp1	Aqp1	0.38	-0.38	0.07	0.58	10.43	2.5	aquaporin 1
32236	64176	117556	1434800_at	1369628_at	Mm.273082	Rn.58137	Sv2b	Sv2b	-0.06	-0.22	0.99	0.94	2.23	5.42	synaptic vesicle glycoprotein 2 b
4891	11534	25368	1438292_x_at	1369629_at	Mm.188734	Rn.64165	Adk	Adk	-0.11	-0.91	0.43	0.000483618	14.13	11.28	adenosine kinase
68048	20927	25559	1455765_a_at	1369632_a_at	Mm.259076	Rn.11187	Abcc8	Abcc8	0.11	0.01	0.99	0.92	3.45	2.9	ATP-binding cassette, sub-family C (CFTR/MRP), member 8
507	20315	24772	1417574_at	1369633_at	Mm.303231	Rn.54439	Cxcl12	Cxcl12	-0.69	-0.64	0.00539745	0.03	10.52	9.97	chemokine (C-X-C motif) ligand 12
37290	20533	24779	1434502_x_at	1369634_at	Mm.7248	Rn.32202	Slc4a1	Slc4a1	0.05	0.05	0.99	0.39	3.55	3.54	solute carrier family 4 (anion exchanger), member 1
55715	20322	24788	1438183_x_at	1369636_at	Mm.371580	Rn.11334	Sord	Sord	-0.1	-0.13	0.99	0.3	11.78	12.28	sorbitol dehydrogenase
1932	18475	64189	1422792_at	1369642_at	Mm.200859	Rn.24751	Pafah1b2	Pafah1b2	-0.13	0.15	0.63	0.83	7.87	4.48	platelet-activating factor acetylhydrolase, isoform 1b, alpha2 subunit
22609	18389	29256	1426204_a_at	1369645_at	Mm.285075	Rn.9762	Oprl1	Oprl1	0.01	0.01	0.99	0.94	3.49	2.99	opioid receptor-like 1
21179	54598	25029	1425814_a_at	1369647_at	Mm.75467	Rn.11202	Calcrl	Calcrl	-0.58	-0.01	0.00822629	0.94	6.73	2.92	calcitonin receptor-like
579	12293	25399	1440397_at	1369649_at	---	Rn.11276	Cacna2d1	Cacna2d1	0.02	0.00495304	0.99	0.94	3.33	1.54	calcium channel, voltage-dependent, alpha2/delta subunit 1
99711	224105	29432	1454887_at	1369650_at	Mm.234204	Rn.3840	Pak2	Pak2	0.07	0.11	0.99	0.4	6.61	6.03	p21 (CDKN1A)-activated kinase 2
4580	21838	24832	1423135_at	1369651_at	Mm.3951	Rn.108198	Thy1	Thy1	-0.00279766	-0.0025881	0.99	0.96	2.21	2.44	thymus cell antigen 1, theta
2435	21813	81810	1426397_at	1369653_at	Mm.172346	Rn.9954	Tgfbr2	Tgfbr2	0.4	-0.17	0.43	0.18	7.67	8	transforming growth factor, beta receptor II
4551	108079	78975	1429464_at	1369654_at	Mm.48638	Rn.64583	Prkaa2	Prkaa2	-0.4	-0.92	0.71	0.51	3.59	8.33	protein kinase, AMP-activated, alpha 2 catalytic subunit
1986	225326	65052	1425580_a_at	1369655_at	Mm.194127	Rn.30010	Pik3c3	Pik3c3	0.22	0.02	0.7	0.85	7.16	5.59	phosphoinositide-3-kinase, class 3
55609	109697	24269	1428062_at	1369657_at	Mm.25377	Rn.9576	Cpa1	Cpa1	0.00118992	0.02	0.99	0.85	2	2.89	carboxypeptidase A1
3211	12606	24252	1418982_at	1369658_at	Mm.349667	Rn.204833	Cebpa	Cebpa	-0.69	-0.7	0.05	0.00942105	12.17	8.69	CCAAT/enhancer binding protein (C/EBP), alpha
587	12640	116700	1418549_at	1369659_at	Mm.1361	Rn.10589	Cga	Cga	-0.000232915	0.00477594	0.99	0.94	1.67	1.46	glycoprotein hormones, alpha subunit
3822	13214	83687	1419491_at	1369660_at	Mm.431316	Rn.31800	Defb1	Defb1	0.08	0.01	0.99	0.94	2.61	3.84	defensin beta 1
90883	13430	25751	1432004_a_at	1369661_at	Mm.433257	Rn.11231	Dnm2	Dnm2	-1.07	0.0058395	0.99	0.94	7.03	1.65	dynamin 2
75001	110876	24766	1435933_at	1369662_at	Mm.220329	Rn.89192	Scn2a1	Scn2a1	0.02	0.00909165	0.99	0.94	3.06	2.92	sodium channel, voltage-gated, type II, alpha 1
37558	13850	65030	1448499_a_at	1369663_at	Mm.15295	Rn.54495	Ephx2	Ephx2	-0.01	-0.78	0.99	0.25	13.75	10.08	epoxide hydrolase 2, cytoplasmic
568	54140	25107	1418603_at	1369664_at	Mm.4351	Rn.32282	Avpr1a	Avpr1a	-1.16	1.52	0.01	0.07	9.04	10.25	arginine vasopressin receptor 1A
1200	16173	29197	1417932_at	1369665_a_at	Mm.1410	Rn.11118	Il18	Il18	-0.29	0.54	0.12	0.1	7.7	6.29	interleukin 18
352	14571	25062	1417434_at	1369666_at	Mm.3711	Rn.89705	Gpd2	Gpd2	-1.08	-0.11	0.02	0.6	8.54	3.96	glycerol phosphate dehydrogenase 2, mitochondrial
69315	75805	117041	1451555_at	1369669_at	Mm.127692	Rn.11029	Nln	Nln	-0.2	-0.2	0.43	0.51	7.35	7.09	neurolysin (metallopeptidase M3 family)
446	18416	25611	1436615_a_at	1369671_at	Mm.2611	Rn.2391	Otc	Otc	-0.36	-0.91	0.01	0.00317854	12.81	11.19	ornithine transcarbamylase
1231	11690	29624	1452016_at	1369672_at	Mm.19844	Rn.18399	Alox5ap	Alox5ap	-0.02	0.00138535	0.99	0.98	2.88	2.66	arachidonate 5-lipoxygenase activating protein
1924	94045	113995	1449433_at	1369673_at	Mm.156893	Rn.10257	P2rx5	P2rx5	-0.00634828	0.02	0.99	0.78	2.81	2.95	purinergic receptor P2X, ligand-gated ion channel, 5
37593	16439	81678	1427287_s_at	1369676_at	Mm.7800	Rn.89152	Itpr2	Itpr2	-0.19	0.66	0.2	0.08	4.87	5.67	inositol 1,4,5-triphosphate receptor 2
7273	12801	25248	1434172_at	1369677_at	Mm.7992	Rn.89774	Cnr1	Cnr1	0.01	0.02	0.99	0.82	2.98	2.69	cannabinoid receptor 1 (brain)
43139	239606	171147	1435387_at	1369680_at	Mm.360596	Rn.21287	Slc2a13	Slc2a13	0.00165713	0.05	0.99	0.73	2.13	2.29	solute carrier family 2 (facilitated glucose transporter), member 13
1661	16392	64444	1422720_at	1369681_at	Mm.42242	Rn.202645	Isl1	Isl1	-0.00528802	0.01	0.99	0.94	2.03	2.06	ISL1 transcription factor, LIM/homeodomain
396	21410	25640	1451687_a_at	1369682_at	Mm.7226	Rn.11342	Tcf2	Tcf2	0.23	0.24	0.29	0.13	7.12	4.79	transcription factor 2
923	12122	64625	1417045_at	1369683_at	Mm.235081	Rn.162782	Bid	Bid	-0.27	0.01	0.42	0.82	7.74	3.21	BH3 interacting domain death agonist
2408	21423	171046	1426297_at	1369684_at	Mm.3406	Rn.10290	Tcfe2a	Tcfe2a	-0.15	0.01	0.97	0.91	5.48	1.9	transcription factor E2a
40594	13345	59327	1448925_at	1369685_at	Mm.9474	Rn.16279	Twist2	Twist2	0.00802712	0.00297991	0.99	0.95	2.87	1.68	twist homolog 2 (Drosophila)
55844	16499	58981	1423950_at	1369687_at	Mm.232472	Rn.11260	Kcnab3	Kcnab3	-0.07	0.01	0.99	0.81	5.2	2.2	potassium voltage-gated channel, shaker-related subfamily, beta member 3
23001	19229	50646	1434653_at	1369688_s_at	Mm.21613	Rn.11025	Ptk2b	Ptk2b	0.36	0.00300288	0.21	0.96	7.7	2.96	PTK2 protein tyrosine kinase 2 beta
4502	18195	60355	1422456_at	1369690_at	Mm.260117	Rn.13345	Nsf	Nsf	0.23	-0.13	0.18	0.48	7.95	6.93	N-ethylmaleimide sensitive fusion protein
56005	20269	497770	1421705_at	1369691_at	---	Rn.87394	Scn3a	Scn3a	0.02	0.0098342	0.99	0.94	2.75	2.21	sodium channel, voltage-gated, type III, alpha
3075	20511	29482	1451627_a_at	1369693_a_at	Mm.439713	Rn.10240	Slc1a2	Slc1a2	0.66	-0.23	0.02	0.71	8.21	2.55	solute carrier family 1 (glial high affinity glutamate transporter), member 2
68364	76408	140668	1428988_at	1369698_at	Mm.23942	Rn.205054	Abcc3	Abcc3	0.82	0.01	0.00342161	0.94	11.83	2.51	ATP-binding cassette, sub-family C (CFTR/MRP), member 3
1558	14652	25051	1422330_at	1369699_at	Mm.390969	Rn.11408	Glp1r	Glp1r	-0.00719635	0.00675461	0.99	0.94	2.55	2.06	glucagon-like peptide 1 receptor
56546	26373	29233	1452702_at	1369700_at	Mm.270587	Rn.10338	Clcn7	Clcn7	0.02	0.1	0.99	0.49	7.53	2.89	chloride channel 7
199	15450	24538	1419560_at	1369701_at	Mm.390187	Rn.1195	Lipc	Lipc	-0.19	-0.29	0.76	0.19	10.89	11.23	lipase, hepatic
10625	102680	113918	1427221_at	1369704_at	Mm.440867	Rn.161982	Xtrp3s1	Xtrp3	0.00744658	0.09	0.99	0.59	2.55	4.11	X transporter protein 3 similar 1 gene
582	12299	29658	1422813_at	1369706_at	Mm.57093	Rn.24079	Cacng1	Cacng1	0.00459858	0.00257685	0.99	0.97	1.98	2.38	calcium channel, voltage-dependent, gamma subunit 1
21371	270163	171296	1459991_at	1369707_at	Mm.249545	Rn.88901	Myo9a	Myo9a	0.01	-0.00172297	0.99	0.97	2.9	2.11	myosin IXa
3223	12912	81646	1452901_at	1369708_a_at	Mm.457974	Rn.90061	Creb1	Creb1	-0.4	0.00312525	0.51	0.97	7.43	3.54	cAMP responsive element binding protein 1
281	20238	25049	1438294_at	1369709_at	Mm.342686	Rn.207161	Atxn1	Atxn1	0.6	-0.09	0.73	0.75	6	2.34	ataxin 1
48420	56274	65189	1418513_at	1369712_at	Mm.262330	Rn.89363	Stk3	Stk3	-0.27	-0.03	0.39	0.86	4.63	3.19	serine/threonine kinase 3 (Ste20, yeast homolog)
7258	12426	25706	1460663_at	1369713_at	Mm.44513	Rn.90997	Cckbr	Cckbr	-0.00217622	0.00685173	0.99	0.94	1.37	1.87	cholecystokinin B receptor
12553	74330	114481	1437547_s_at	1369714_at	Mm.296915	Rn.114340	Dnajc14	Dnajc14	-0.16	-0.06	0.22	0.72	8.73	5.62	DnaJ (Hsp40) homolog, subfamily C, member 14
56666	243616	79213	1433989_at	1369715_at	Mm.44683	Rn.10545	Slc6a11	Slc6a11	0.00129262	0.02	0.99	0.87	2.22	2.7	solute carrier family 6 (neurotransmitter transporter, GABA), member 11
4863	56183	63887	1419325_at	1369717_at	Mm.154879	Rn.47720	Nmu	Nmu	-0.00401247	0.0054201	0.99	0.95	2.16	2.05	neuromedin U
37310	18675	25512	1421979_at	1369719_at	Mm.2529	Rn.37861	Phex	Phex	0.00654597	0.02	0.99	0.79	2.54	3.01	phosphate regulating gene with homologies to endopeptidases on the X chromosome (hypophosphatemia, vitamin D resistant rickets)
7856	17912	117057	1448990_a_at	1369720_at	Mm.3390	Rn.36339	Myo1b	Myo1b	0.58	0.24	0.00357119	0.39	10.63	9.28	myosin IB
2380	268980	29149	1422036_at	1369721_at	Mm.391038	Rn.37469	Strn	Strn	-0.03	0.00270285	0.93	0.96	2.1	2.15	striatin, calmodulin binding protein
20077	74145	60327	1448929_at	1369724_at	Mm.235105	Rn.42925	F13a1	F13a1	0.00178962	0.01	0.99	0.86	2.31	2.74	coagulation factor XIII, A1 subunit
10179	216991	56826	1425639_at	1369725_at	Mm.341520	Rn.203877	Centa2	Centa2	-0.58	0.15	0.09	0.78	6.23	7.71	centaurin, alpha 2
2401	21356	25217	1450378_at	1369726_at	Mm.154457	Rn.51023	Tapbp	Tapbp	-0.4	0.42	0.99	0.55	7.69	5.96	TAP binding protein
1242	11807	25649	1417950_a_at	1369727_at	Mm.389209	Rn.89304	Apoa2	Apoa2	0.000540106	0.02	0.99	0.94	15.28	15	apolipoprotein A-II
100572	75423	117050	1433951_at	1369729_at	Mm.314378	Rn.2803	Arl5a	Arl5a	0.14	-0.11	0.59	0.34	11.55	5.95	ADP-ribosylation factor-like 5A
10565	14588	66023	1450835_a_at	1369730_a_at	Mm.198399	Rn.64500	Gfra4	Gfra4	0.00190085	0.01	0.99	0.93	2.28	2.55	glial cell line derived neurotrophic factor family receptor alpha 4
8956	245684	59322	1444513_at	1369731_at	Mm.197074	Rn.42893	Cnksr2	Cnksr2	0.07	0.03	0.94	0.73	2.78	2.8	connector enhancer of kinase suppressor of Ras 2
5047	20444	64442	1421892_at	1369732_a_at	Mm.200388	Rn.33216	St3gal2	St3gal2	0.01	0.01	0.99	0.94	3.48	2.49	ST3 beta-galactoside alpha-2,3-sialyltransferase 2
1434	12387	84353	1420811_a_at	1369733_at	Mm.291928	Rn.112601	Ctnnb1	Ctnnb1	-0.11	0.18	0.44	0.55	12.03	5.78	catenin (cadherin associated protein), beta 1
37792	80911	83522	1420684_at	1369734_at	Mm.291503	Rn.10546	Acox3	Acox3	-0.02	-0.37	0.99	0.04	2.51	9.09	acyl-Coenzyme A oxidase 3, pristanoyl
1088	13730	25314	1459171_at	1369736_at	Mm.182785	Rn.19723	Emp1	Emp1	-0.00162824	0.01	0.99	0.91	2.55	2.05	Epithelial membrane protein 1
1687	16519	50599	1421468_at	1369741_at	Mm.5127	Rn.9809	Kcnj3	Kcnj3	0.03	0.02	0.89	0.78	3.53	4.29	potassium inwardly-rectifying channel, subfamily J, member 3
1923	18438	29659	1425525_a_at	1369743_a_at	Mm.290884	Rn.7176	P2rx4	P2rx4	0.07	0.41	0.99	0.14	10.13	8.43	purinergic receptor P2X, ligand-gated ion channel 4
2430	21819	24826	1450790_at	1369744_at	Mm.441333	Rn.10429	Tg	Tg	0.01	0.01	0.99	0.94	2.46	2.76	thyroglobulin
646	14812	24410	1457003_at	1369745_at	Mm.436649	Rn.9711	Grin2b	Grin2b	0.01	0.00517762	0.99	0.94	2.33	3.4	glutamate receptor, ionotropic, NMDA2B (epsilon 2)
37329	17961	116632	1449981_a_at	1369747_at	Mm.4695	Rn.198370	Nat2	Nat2	0.13	0.05	0.86	0.89	8.12	3.26	N-acetyltransferase 2 (arylamine N-acetyltransferase)
21248	67931	171149	1425152_s_at	1369748_at	Mm.259446	Rn.54500	Serpini2	Serpini2	0.00274308	-0.00217664	0.99	0.98	2.73	2.93	serine (or cysteine) peptidase inhibitor, clade I, member 2
49325	53878	25013	1422427_a_at	1369749_a_at	Mm.99395	Rn.34331	Svs2	Svs2	0.03	0.03	0.99	0.75	3.59	3.39	seminal vesicle secretory protein 2
463	22094	25653	1450371_at	1369750_at	Mm.110730	Rn.9966	Tshb	Tshb	0.03	0.01	0.69	0.93	3.7	2.74	thyroid stimulating hormone, beta subunit
100780	12326	25050	1439843_at	1369752_a_at	Mm.391658	Rn.11046	Camk4	Camk4	-0.00594361	0.01	0.99	0.94	2.52	2.52	calcium/calmodulin-dependent protein kinase IV
55776	54403	84484	1452071_at	1369756_a_at	Mm.41044	Rn.11114	Slc4a4	Slc4a4	-0.5	3.76	0.04	0.00442551	8.87	5.65	solute carrier family 4 (anion exchanger), member 4
1672	320404	54260	1441058_at	1369757_at	Mm.132535	Rn.206022	Itpkb	Itpkb	0.05	-0.04	0.99	0.71	3.35	4.49	inositol 1,4,5-trisphosphate 3-kinase B
7343	14732	29653	1419499_at	1369758_at	Mm.210196	Rn.44456	Gpam	Gpam	-0.3	-0.3	0.44	0.58	11.91	7.07	glycerol-3-phosphate acyltransferase, mitochondrial
55456	20537	25552	1419057_at	1369759_at	Mm.25237	Rn.10224	Slc5a1	Slc5a1	0.03	0.00412507	0.99	0.94	2.87	1.93	solute carrier family 5 (sodium/glucose cotransporter), member 1
1100	13983	25149	1426103_a_at	1369760_a_at	Mm.2561	Rn.37460	Esr2	Esr2	0.00276685	0.01	0.99	0.94	2.48	2.63	estrogen receptor 2 (beta)
259	18736	25517	1422220_at	1369761_at	Mm.457971	Rn.10445	Pou1f1	Pou1f1	0.00126677	0.03	0.99	0.76	2.43	3.26	POU domain, class 1, transcription factor 1 (Pit1, growth hormone factor 1)
23158	14772	59077	1454152_a_at	1369763_at	Mm.117076	Rn.54517	Grk4	Gprk2l	0.00762304	0.00664085	0.99	0.94	2.97	2.35	G protein-coupled receptor kinase 4
31234	17172	64186	1437086_at	1369765_at	Mm.136217	Rn.32936	Ascl1	Ascl1	0.01	0.01	0.99	0.89	3.25	2.41	achaete-scute complex homolog-like 1 (Drosophila)
739	19217	81752	1449310_at	1369766_at	Mm.4630	Rn.10264	Ptger2	Ptger2	0.00562766	0.00546262	0.99	0.94	3.05	1.51	prostaglandin E receptor 2 (subtype EP2)
3054	16533	29747	1421401_at	1369767_a_at	Mm.6206	Rn.10820	Kcnmb1	Kcnmb1	0.00357962	0.05	0.99	0.48	2.49	2.39	Potassium large conductance calcium-activated channel, subfamily M, beta member 1
185	16509	25471	1441035_at	1369769_at	Mm.299425	Rn.9734	Kcne1	Kcne1	0.00772396	0.00708407	0.99	0.94	2.34	2.27	potassium voltage-gated channel, Isk-related subfamily, member 1
4049	16367	25467	1423104_at	1369771_at	Mm.458267	Rn.10476	Irs1	Irs1	0.11	-0.31	0.99	0.31	9.33	4.99	insulin receptor substrate 1
23377	98415	64709	1447924_at	1369775_at	Mm.436518	Rn.21324	Nucks1	Nucks	-0.21	-0.18	0.29	0.63	6.14	8.26	nuclear casein kinase and cyclin-dependent kinase substrate 1
621	13371	65162	1418937_at	1369778_at	Mm.21389	Rn.88380	Dio2	Dio2	-0.00679156	0.02	0.99	0.84	2.19	2.75	deiodinase, iodothyronine, type II
2169	19418	114513	1421621_at	1369780_at	Mm.248630	Rn.210995	Rasgrf2	Rasgrf2	0.00200428	0.02	0.99	0.74	2.09	2.48	RAS protein-specific guanine nucleotide-releasing factor 2
20233	108073	81672	1459532_at	1369781_at	Mm.240881	Rn.10409	Grm7	Grm7	0.02	0.00258431	0.99	0.96	2.94	2.03	glutamate receptor, metabotropic 7
441	16514	83535	1455417_at	1369782_a_at	Mm.333863	Rn.3985	Kcnj11	Kcnj11	0.03	-0.01	0.99	0.89	6.8	2.83	potassium inwardly rectifying channel, subfamily J, member 11
68272	231327	117544	1452831_s_at	1369785_at	Mm.202337	Rn.18690	Ppat	Ppat	-0.61	-0.02	0.36	0.97	6.19	5.46	phosphoribosyl pyrophosphate amidotransferase
37337	12425	24889	1421195_at	1369787_at	Mm.3521	Rn.10184	Cckar	Cckar	0.00594829	0.02	0.99	0.9	2.64	2.58	cholecystokinin A receptor
1679	16476	24516	1448694_at	1369788_s_at	Mm.275071	Rn.93714	Jun	Jun	0.68	0.3	0.78	0.82	6.43	4.38	Jun oncogene
142	110304	114516	1450239_at	1369789_at	Mm.307061	Rn.10038	Glra3	Glra3	0.00182499	0.04	0.99	0.76	2.62	3.68	glycine receptor, alpha 3 subunit
37293	234724	24813	1451557_at	1369790_at	Mm.28110	Rn.9947	Tat	Tat	-0.51	1.71	0.47	0.01	12.73	11.47	tyrosine aminotransferase
68207	12727	60586	1415986_at	1369791_at	Mm.297883	Rn.44406	Clcn4-2	Clcn4-2	-0.03	0.2	0.99	0.63	9.05	7.94	chloride channel 4-2
4742	84004	78967	1416357_a_at	1369793_a_at	Mm.275003	Rn.2694	Mcam	Mcam	0.02	0.05	0.99	0.48	2.84	3.04	melanoma cell adhesion molecule
88708	170768	117276	1416432_at	1369794_a_at	Mm.19669	Rn.10791	Pfkfb3	Pfkfb3	-0.55	0.05	0.95	0.63	4.28	3.02	6-phosphofructo-2-kinase/fructose-2,6-biphosphatase 3
7793	16515	117052	1422871_at	1369795_at	Mm.4970	Rn.10406	Kcnj12	Kcnj12	0.00513903	0.03	0.99	0.76	2.51	3.22	potassium inwardly-rectifying channel, subfamily J, member 12
7734	14617	50564	1435297_at	1369796_at	Mm.389394	Rn.9904	Gja9	Gja9	0.00383909	0.02	0.99	0.84	2.47	3.14	gap junction membrane channel protein alpha 9
68078	11549	29412	1421659_at	1369797_at	Mm.57064	Rn.9991	Adra1a	Adra1a	0.01	0.01	0.99	0.94	2.33	2.53	adrenergic receptor, alpha 1a
36075	11932	24214	1422009_at	1369798_at	Mm.235204	Rn.10624	Atp1b2	Atp1b2	-0.00431613	0.0082178	0.99	0.94	2.56	2.87	ATPase, Na+/K+ transporting, beta 2 polypeptide
542	268860	81632	1433855_at	1369799_at	Mm.259315	Rn.10090	Abat	Abat	-0.1	0.43	0.99	0.04	11.46	10.19	4-aminobutyrate aminotransferase
539	20343	29259	1419481_at	1369801_at	Mm.1461	Rn.10461	Sell	Sell	0.00192324	0.00395465	0.99	0.95	2.71	2.24	selectin, lymphocyte
20513	16491	29731	1423018_at	1369802_at	Mm.30640	Rn.44292	Kcna3	Kcna3	0.00228142	0.00832076	0.99	0.94	2.28	2.44	potassium voltage-gated channel, shaker-related subfamily, member 3
10304	19213	117034	1419424_at	1369803_at	Mm.69647	Rn.10536	Ptf1a	Ptf1a	-0.000174935	0.05	0.99	0.68	3.7	2.39	pancreas specific transcription factor, 1a
37548	27373	58822	1435373_at	1369804_a_at	Mm.30199	Rn.203721	Csnk1e	Csnk1e	0.00760041	0.00400632	0.99	0.95	3.76	1.93	casein kinase 1, epsilon
4713	66180	59101	1455288_at	1369805_at	Mm.4940	Rn.90100	1110036O03Rik	Sc65	0.01	0.00692239	0.99	0.94	2.21	1.6	RIKEN cDNA 1110036O03 gene
20171	11554	24925	1423420_at	1369806_at	Mm.46797	Rn.87064	Adrb1	Adrb1	0.01	-0.00251012	0.99	0.96	4.31	1.77	adrenergic receptor, beta 1
570	12061	81509	1450586_at	1369807_at	Mm.377078	Rn.10762	Bdkrb1	Bdkrb1	-0.00613396	0.0098139	0.99	0.93	2.32	1.85	bradykinin receptor, beta 1
20436	12771	117027	1422957_at	1369808_at	Mm.57050	Rn.9890	Ccr3	Ccr3	0.00165827	0.00394348	0.99	0.95	2.23	1.96	chemokine (C-C motif) receptor 3
20148	15550	24473	1438710_at	1369809_at	Mm.4716	Rn.44486	Htr1a	Htr1a	-0.00235107	0.01	0.99	0.94	2.48	2.44	5-hydroxytryptamine (serotonin) receptor 1A
20568	57385	63843	1422276_at	1369812_at	Mm.117118	Rn.30068	P2ry4	P2ry4	0.0023511	-0.05	0.99	0.78	2.29	2.41	pyrimidinergic receptor P2Y, G-protein coupled, 4
9631	13002	79130	1448850_a_at	1369813_at	Mm.140761	Rn.100120	Dnajc5	Dnajc5	-0.22	0.15	0.33	0.4	7.88	6.61	DnaJ (Hsp40) homolog, subfamily C, member 5
3375	20297	29538	1422029_at	1369814_at	Mm.116739	Rn.10722	Ccl20	Ccl20	-0.00201136	0.00783113	0.99	0.94	2.08	2.08	chemokine (C-C motif) ligand 20
2242	20302	25542	1419561_at	1369815_at	Mm.1282	Rn.10139	Ccl3	Ccl3	0.000117647	0.02	0.99	0.76	1.85	2.07	chemokine (C-C motif) ligand 3
20629	19339	25531	1459980_x_at	1369816_at	Mm.5083	Rn.44409	Rab3a	Rab3a	0.04	-0.11	0.99	0.73	7.43	3.72	RAB3A, member RAS oncogene family
32092	15111	64637	1443854_at	1369817_at	---	Rn.41057	Hand2	Hand2	0.00127352	0.00529489	0.99	0.94	2.08	1.92	heart and neural crest derivatives expressed transcript 2
7327	14401	25451	1429685_at	1369818_at	Mm.338723	Rn.207158	Gabrb2	Gabrb2	0.01	0.00792049	0.99	0.94	2.57	2.38	gamma-aminobutyric acid (GABA-A) receptor, subunit beta 2
31161	12217	29138	1450467_at	1369819_at	Mm.20425	Rn.29999	Bsn	Bsn	0.00897515	0.00164449	0.99	0.97	3.06	2.37	bassoon
11804	17207	117020	1434140_at	1369820_at	Mm.334413	Rn.81062	Mcf2l	Mcf2l	0.00579222	-0.01	0.99	0.83	2.31	2.27	mcf.2 transforming sequence-like
187	16590	64030	1452514_a_at	1369822_at	Mm.247073	Rn.54004	Kit	Kit	0.97	0.00738695	0.02	0.94	5.89	2.4	kit oncogene
2830	11500	29641	1420742_at	1369823_at	Mm.261495	Rn.10357	Adam7	Adam7	0.000951162	0.00240996	0.99	0.96	2.81	1.95	a disintegrin and metallopeptidase domain 7
2875	18187	81527	1435349_at	1369824_at	Mm.266341	Rn.10816	Nrp2	Nrp2	-0.17	0.00126133	0.9	0.98	3.81	2.18	neuropilin 2
3658	110616	60331	1440855_at	1369826_at	Mm.271914	Rn.42932	Atxn3	Atxn3	-0.01	0.00174093	0.82	0.97	2.23	2.11	ataxin 3
22836	232370	171393	1426989_at	1369827_at	Mm.193701	Rn.162785	Clstn3	Clstn3	0.28	-0.00408779	0.98	0.95	6.57	1.96	calsyntenin 3
339	12984	171081	1449360_at	1369828_at	Mm.1940	Rn.42930	Csf2rb2	Csf2rb1	0.00257061	0.00631623	0.99	0.94	1.97	2.47	colony stimulating factor 2 receptor, beta 2, low-affinity (granulocyte-macrophage)
7339	14621	117055	1422179_at	1369829_at	Mm.56906	Rn.10344	Gjb4	Gjb4	0.000742702	-0.00214543	0.99	0.97	2.34	2.41	gap junction membrane channel protein beta 4
84384	18755	81749	1434248_at	1369830_at	Mm.341677	Rn.10398	Prkch	Prkch	-0.07	0.01	0.58	0.93	4.41	2.65	protein kinase C, eta
69052	11497	57021	1448329_at	1369832_at	Mm.5168	Rn.42918	Adam3	Adam3	0.0035999	-0.13	0.99	0.67	2.3	2.48	a disintegrin and metallopeptidase domain 3 (cyritestin)
1127	11495	56806	1460374_at	1369833_at	Mm.422850	Rn.42917	Adam2	Adam2	0.000279807	0.01	0.99	0.94	2.56	2.74	a disintegrin and metallopeptidase domain 2
22462	15957	56824	1450783_at	1369836_at	Mm.439751	Rn.48677	Ifit1	Ifit1	-0.49	0.00594221	0.75	0.94	4.43	1.87	interferon-induced protein with tetratricopeptide repeats 1
6566	268756	60671	1451297_at	1369837_at	Mm.26207	Rn.115212	Gulo	Gulo	0.05	0.01	0.99	0.97	12.63	11.99	gulonolactone (L-) oxidase
9646	53417	64345	1425428_at	1369838_at	Mm.135110	Rn.161814	Hif3a	Hif3a	-0.12	0.00182981	0.97	0.97	1.85	2.3	hypoxia inducible factor 3, alpha subunit
36072	218038	60668	1427044_a_at	1369839_at	Mm.101650	Rn.44463	Amph	Amph1	0.03	0.02	0.99	0.86	3.31	3.07	amphiphysin
68564	15512	60460	1417101_at	1369841_at	Mm.296181	Rn.211303	Hspa2	Hspa2	0.69	0.00916779	0.01	0.94	3.28	2.77	heat shock protein 2
41171	58170	63866	1420451_at	1369842_at	Mm.88839	Rn.44631	Accn5	Accn5	0.48	0.00616492	0.12	0.94	5.52	2.21	amiloride-sensitive cation channel 5, intestinal
20218	14396	24947	1436957_at	1369844_at	Mm.102286	Rn.10367	Gabra3	Gabra3	0.01	0.01	0.99	0.87	2.62	2.41	Gamma-aminobutyric acid (GABA-A) receptor, subunit alpha 3
20888	11440	81721	1450427_at	1369845_at	Mm.283137	Rn.9696	Chrna6	Chrna6	0.00100349	0.00683667	0.99	0.94	2.64	2.74	cholinergic receptor, nicotinic, alpha polypeptide 6
86938	16447	60583	1439878_at	1369846_at	Mm.207365	Rn.142591	Ivl	Ivl	0.03	0.01	0.99	0.89	2.38	3.44	involucrin
56491	16497	29737	1454043_a_at	1369847_at	Mm.316402	Rn.32090	Kcnab1	Kcnab1	-0.00350666	0.01	0.99	0.88	2.4	2.69	potassium voltage-gated channel, shaker-related subfamily, beta member 1
22465	16539	66022	1457325_at	1369848_at	Mm.71045	Rn.64498	Kcns2	Kcns2	0.0065451	0.00750206	0.99	0.94	1.95	2.71	K+ voltage-gated channel, subfamily S, 2
1389	12802	57302	1450476_at	1369849_at	Mm.297251	Rn.48776	Cnr2	Cnr2	-0.02	0.01	0.99	0.81	3.22	2.57	cannabinoid receptor 2 (macrophage)
4327	17261	81518	1421388_at	1369851_at	Mm.28184	Rn.89018	Mef2d	Mef2d	-0.04	0.00185872	0.99	0.96	4.47	1.87	myocyte enhancer factor 2D
30976	14058	29243	1418993_s_at	1369852_at	Mm.262589	Rn.21393	F10	F10	0.15	-0.11	0.17	0.62	8.22	12.26	coagulation factor X
40692	11925	60329	1432034_at	1369853_at	Mm.57236	Rn.42927	Neurog3	Neurog3	-0.0017129	0.0051373	0.99	0.94	1.86	1.93	neurogenin 3
9285	108052	54301	1448640_at	1369857_a_at	Mm.33832	Rn.10654	Slc14a1	Slc14a1	0.01	0.00440673	0.99	0.94	2.89	1.95	solute carrier family 14 (urea transporter), member 1
21098	14829	24938	1421470_at	1369858_at	Mm.4687	Rn.10316	Grpr	Grpr	0.01	0.00269328	0.99	0.96	2.88	2.02	gastrin releasing peptide receptor
3638	26423	83826	1421730_at	1369859_at	Mm.31387	Rn.6586	Nr5a1	Nr5a1	0.01	0.00445268	0.99	0.95	2.82	2.13	nuclear receptor subfamily 5, group A, member 1
20242	15560	25187	1435513_at	1369860_a_at	Mm.439670	Rn.9935	Htr2c	Htr2c	0.00283445	0.00887865	0.99	0.94	2.32	2.14	5-hydroxytryptamine (serotonin) receptor 2C
20220	14399	29708	1417121_at	1369861_at	Mm.4915	Rn.211981	Gabra6	Gabra6	0.01	0.0060036	0.99	0.94	2.73	1.58	gamma-aminobutyric acid (GABA-A) receptor, subunit alpha 6
11214	18712	24649	1435458_at	1369862_at	Mm.328931	Rn.34888	Pim1	Pim1	-0.5	-0.05	0.65	0.7	7.21	3.04	proviral integration site 1
38235	231691	25044	1424744_at	1369864_a_at	Mm.28685	Rn.9918	Sds	Sds	-1.14	-1.68	0.00987668	0.62	9.89	3.44	serine dehydratase
2282	20449	25280	1455695_at	1369867_at	Mm.260838	Rn.96242	St8sia1	St8sia1	0.01	0.00969047	0.99	0.93	2.98	2.13	ST8 alpha-N-acetyl-neuraminide alpha-2,8-sialyltransferase 1
100678	67075	116967	1419459_a_at	1369868_at	Mm.275943	Rn.43578	2610529C04Rik	Iag2	-0.32	0.03	0.69	0.94	9.12	9.31	RIKEN cDNA 2610529C04 gene
7253	12344	29324	1418556_at	1369869_at	Mm.12817	Rn.42865	Capza3	Capza3	0.00942625	0.00369331	0.99	0.96	2.81	2.32	capping protein (actin filament) muscle Z-line, alpha 3
5255	11536	29307	1418554_at	1369870_at	Mm.2857	Rn.87119	Admr	Admr	-0.45	0.17	0.1	0.56	7.29	5.49	adrenomedullin receptor
1252	11839	29183	1421134_at	1369871_at	Mm.8039	Rn.10568	Areg	Areg	-0.00809358	-0.000580836	0.99	0.99	2.38	2.72	amphiregulin
1517	14128	171075	1451713_a_at	1369872_a_at	Mm.1233	Rn.10326	Fcer2a	Fcer2a	0.01	0.00479087	0.99	0.95	2.37	2.24	Fc receptor, IgE, low affinity II, alpha polypeptide
20064	12000	25108	1450277_at	1369873_at	Mm.383171	Rn.209041	Avpr2	Avpr2	0.03	0.00802634	0.99	0.92	1.96	1.63	arginine vasopressin receptor 2
21094	241070	25457	1460123_at	1369874_at	Mm.103354	Rn.81208	Gpr1	Gpr1	0.000584486	-0.00275202	0.99	0.96	1.79	2.3	G protein-coupled receptor 1
55628	14695	60449	1449159_at	1369876_at	Mm.68889	Rn.27065	Gnb3	Gnb3	0.05	-0.00220045	0.99	0.97	2.71	2.65	guanine nucleotide binding protein, beta 3
1339	12525	24930	1451673_at	1369877_at	Mm.1858	Rn.10306	Cd8a	Cd8a	0.00740269	0.01	0.99	0.92	2.59	2.73	CD8 antigen, alpha chain
10321	18610	29190	1416266_at	1369882_at	Mm.6239	Rn.44471	Pdyn	Pdyn	0.00529146	0.00787006	0.99	0.94	3.14	2.29	prodynorphin
266	19226	24694	1419345_at	1369883_at	Mm.284168	Rn.9768	Pth	Pth	0.00441381	0.00869716	0.99	0.94	2.42	2.44	parathyroid hormone
7316	14178	29348	1438405_at	1369884_at	Mm.330557	Rn.98842	Fgf7	Fgf7	0.02	0.00998694	0.99	0.94	3.21	2.38	fibroblast growth factor 7
4503	78405	25730	1440353_at	1369887_at	Mm.20344	Rn.44225	Ntf5	Ntf5	0.03	0.00667216	0.99	0.94	3.59	1.56	neurotrophin 5
1553	14526	24952	1425952_a_at	1369888_at	Mm.45494	Rn.54383	Gcg	Gcg	0.00263464	0.00920337	0.99	0.94	2.53	2.59	glucagon
1640	15977	24481	1422305_at	1369889_at	Mm.1245	Rn.138105	Ifnb1	Ifnb1	0.00103966	-0.03	0.99	0.83	2.31	2.3	interferon beta 1, fibroblast
87051	71578	680174	1420400_at	1369890_at	Mm.96996	---	Sval1	LOC680174	0.00326819	0.03	0.99	0.74	3.11	2.79	seminal vesicle antigen-like 1
41280	381319	60462	1453076_at	1369891_at	Mm.6922	Rn.211982	9130211I03Rik	Jdp1	-0.02	0.00545318	0.99	0.94	2.88	1.64	RIKEN cDNA 9130211I03 gene
3937	27205	192181	1448688_at	1369895_s_at	Mm.89918	Rn.162741	Podxl	Podxl	-0.02	-0.11	0.99	0.8	4.95	3.54	podocalyxin-like
3043	14607	25040	1449908_at	1369898_a_at	Mm.248452	Rn.10446	Gip	Gip	0.03	-0.1	0.94	0.47	2.33	3.99	gastric inhibitory polypeptide
27	14102	246097	1460251_at	1369900_at	Mm.1626	Rn.162521	Fas	Tnfrsf6	0.25	0.04	0.29	0.7	7.72	3.63	Fas (TNF receptor superfamily member)
68503	22152	246118	1415978_at	1369901_at	Mm.40068	Rn.43958	Tubb3	Tubb3	0.02	0.02	0.99	0.8	2.73	2.95	tubulin, beta 3
14130	171543	246142	1454880_s_at	1369902_at	Mm.210125	Rn.213264	Bmf	Bmf	1.17	-0.4	0.04	0.65	5.68	3.97	Bcl2 modifying factor
633	14402	24922	1421190_at	1369903_at	Mm.8004	Rn.208980	Gabrb3	Gabrb3	-0.01	0.02	0.99	0.8	2.86	3.07	gamma-aminobutyric acid (GABA-A) receptor, subunit beta 3
20221	14400	25450	1419719_at	1369904_at	Mm.226704	Rn.207157	Gabrb1	Gabrb1	-0.00147829	0.00162099	0.99	0.98	2.06	2.49	gamma-aminobutyric acid (GABA-A) receptor, subunit beta 1
631	14397	140675	1429330_at	1369905_at	Mm.248731	Rn.81205	Gabra4	Gabra4	0.02	0.00056983	0.99	0.99	3.64	2.48	gamma-aminobutyric acid (GABA-A) receptor, subunit alpha 4
44552	193813	246117	1424024_at	1369906_s_at	Mm.30251	Rn.7871	Mcfd2	Mcfd2	-0.06	0.02	0.87	0.94	12.49	11.66	multiple coagulation factor deficiency 2
79555	76768	24197	1431077_at	1369907_at	Mm.58068	Rn.48774	Alpi	Alpi	0.0017927	0.00442736	0.99	0.95	2.25	2.33	alkaline phosphatase, intestinal
1418	12919	29625	1436127_at	1369908_at	Mm.316614	Rn.34568	Crhbp	Crhbp	0.00711494	0.00553596	0.99	0.95	2.63	2.31	corticotropin releasing hormone binding protein
16378	232086	245966	1424726_at	1369909_s_at	Mm.170023	Rn.144670	Tmem150	Tm6p1	-0.6	-0.38	0.01	0.32	11.04	11.41	transmembrane protein 150
1298	12145	29363	1422003_at	1369911_at	Mm.459398	Rn.127121	Blr1	Blr1	-0.00172853	-0.00103888	0.99	0.98	2.32	1.97	Burkitt lymphoma receptor 1
81850	12928	54245	1448248_at	1369912_at	Mm.280125	Rn.163154	Crk	Crk	-0.23	-0.25	0.04	0.76	10.14	4.84	v-crk sarcoma virus CT10 oncogene homolog (avian)
68064	14539	89810	1419723_at	1369913_at	Mm.284825	Rn.81056	Opn1mw	Opn1mw	-0.06	0.01	0.99	0.91	2	2.47	opsin 1 (cone pigments), medium-wave-sensitive (color blindness, deutan)
40613	15466	25461	1423639_at	1369914_at	Mm.57243	Rn.138113	Hrh2	Hrh2	-0.03	0.00765653	0.99	0.94	5.01	1.9	histamine receptor H 2
431	56546	308586	1455784_at	1369916_at	Mm.56914	Rn.90039	Sec1	RGD1562499_predicted	0.00531747	0.00234722	0.99	0.96	2.06	2.22	secretory blood group 1
12091	67169	246143	1429127_at	1369917_at	Mm.46680	Rn.40242	Nradd	Nradd	-0.00258147	0.00609219	0.99	0.94	2.6	1.94	neurotrophin receptor associated death domain
31140	21685	29362	1424175_at	1369919_at	Mm.270278	Rn.59871	Tef	Tef	-0.63	0.00300344	0.41	0.95	8.42	2.3	thyrotroph embryonic factor
3889	107970	24438	1450608_at	1369920_at	Mm.8048	Rn.138104	Hist1h1t	Hist1h1t	0.0026128	0.00167154	0.99	0.97	2.63	2.48	histone cluster 1, H1t
37356	14864	57298	1427474_s_at	1369921_at	Mm.440885	Rn.209043	Gstm3	Gstm4	2.07	0.07	1.83735e-05	0.63	11.11	3.12	glutathione S-transferase, mu 3
41528	71772	246120	1423425_at	1369922_at	Mm.100065	Rn.72896	1300012G16Rik	LOC246120	-0.38	-0.03	0.2	0.94	7.62	9	RIKEN cDNA 1300012G16 gene
32052	18292	58922	1457946_at	1369923_at	Mm.134360	Rn.211992	Sebox	Og9x	0.16	0.31	0.96	0.08	4.59	4.15	SEBOX homeobox
15634	78240	245916	1425258_at	1369925_at	Mm.99424	Rn.83602	Cst11	Cst11	0.01	0.03	0.99	0.73	2.79	3.13	cystatin 11
20480	14778	64317	1449106_at	1369926_at	Mm.200916	Rn.108074	Gpx3	Gpx3	-0.24	-0.21	0.24	0.62	5.91	5.17	glutathione peroxidase 3
55938	17448	81829	1433984_a_at	1369927_at	Mm.297096	Rn.1011	Mdh2	Mdh2	0.01	-0.2	0.99	0.28	12.42	10.88	malate dehydrogenase 2, NAD (mitochondrial)
100794	11459	29437	1427735_a_at	1369928_at	Mm.214950	Rn.82732	Acta1	Acta1	-0.01	0.01	0.99	0.89	3.11	2.43	actin, alpha 1, skeletal muscle
37680	19156	25524	1415687_a_at	1369929_at	Mm.277498	Rn.97173	Psap	Psap	-0.31	0.06	0.72	0.85	11.8	11.36	prosaposin
2085	26443	29673	1416506_at	1369930_at	Mm.30210	Rn.107278	Psma6	Psma6	0.03	0.26	0.99	0.6	11.88	11.3	proteasome (prosome, macropain) subunit, alpha type 6
48145	110157	24703	1416078_s_at	1369932_a_at	Mm.184163	Rn.33262	Raf1	Raf1	-0.28	-0.02	0.01	0.95	9.3	8.92	v-raf-leukemia viral oncogene 1
37765	22334	83531	1415990_at	1369933_at	Mm.262327	Rn.162037	Vdac2	Vdac2	0.15	0.02	0.65	0.91	11.23	10.67	voltage-dependent anion channel 2
726	19035	64367	1437649_x_at	1369934_at	Mm.390199	Rn.1893	Ppib	Ppib	-0.2	0.42	0.14	0.14	13.6	11.83	peptidylprolyl isomerase B
20419	12445	25193	1415907_at	1369935_at	Mm.246520	Rn.3483	Ccnd3	Ccnd3	0.23	0.5	0.31	0.06	8.41	6.17	cyclin D3
101222	12313	24242	1417366_s_at	1369937_at	Mm.285993	Rn.4166	Calm1	Calm1	0.17	0.52	0.99	0.06	10.72	11.3	calmodulin 1
41235	269614	171053	1435004_at	1369938_at	Mm.30042	Rn.17321	Pank4	Pank4	0.02	-0.00439201	0.99	0.96	2.61	2.72	pantothenate kinase 4
4916	21351	83688	1425129_a_at	1369940_at	Mm.29182	Rn.3136	Taldo1	Taldo1	0.11	0.08	0.81	0.8	11.02	9.71	transaldolase 1
3235	223453	64322	1451112_s_at	1369941_at	Mm.222867	Rn.1531	Dap	Dap	-0.19	-0.01	0.34	0.95	11.72	10.95	death-associated protein
55857	60595	63836	1423449_a_at	1369942_at	Mm.276042	Rn.15777	Actn4	Actn4	0.29	0.26	0.59	0.23	9.79	9.63	actinin alpha 4
3391	21817	56083	1433428_x_at	1369943_at	Mm.330731	Rn.10	Tgm2	Tgm2	-0.28	-0.68	0.07	0.01	10.33	9.17	transglutaminase 2, C polypeptide
40748	17357	81520	1415922_s_at	1369944_at	Mm.424974	Rn.2486	Marcksl1	Marcksl1	0.09	-0.07	0.99	0.94	6.97	6.9	MARCKS-like 1
69017	14803	79219	1421569_at	1369945_at	Mm.390745	Rn.10040	Grid1	Grid1	0.00319984	0.00514541	0.99	0.94	2.04	1.59	glutamate receptor, ionotropic, delta 1
11533	386612	79227	1434827_at	1369946_at	Mm.328831	Rn.42184	Thoc6	Pdrp	-0.09	-0.000425133	0.99	0.99	6.63	3.96	THO complex 6 homolog (Drosophila)
68053	13038	29175	1450652_at	1369947_at	Mm.272085	Rn.5598	Ctsk	Ctsk	0.00346739	0.02	0.99	0.94	2.51	4.47	cathepsin K
7642	12070	117089	1428842_a_at	1369948_at	Mm.90787	Rn.3126	Ngfrap1	Ngfrap1	0.03	0.25	0.99	0.5	5.41	4.82	nerve growth factor receptor (TNFRSF16) associated protein 1
21149	57278	78958	1424791_a_at	1369949_at	Mm.29236	Rn.7003	Bcam	Bcam	-0.0025492	-0.02	0.99	0.77	1.2	3.5	basal cell adhesion molecule
55429	12567	94201	1422441_x_at	1369950_at	Mm.6839	Rn.6115	Cdk4	Cdk4	0.15	0.17	0.85	0.52	7.99	8.58	cyclin-dependent kinase 4
68211	66473	24291	1448220_at	1369951_at	Mm.34374	Rn.105845	Ctrb1	Ctrb	0.00329829	0.01	0.99	0.91	2.43	2.48	chymotrypsinogen B1
37638	18458	171350	1418883_a_at	1369952_at	Mm.371570	Rn.127813	Pabpc1	Pabpc1	0.33	-0.07	0.00582416	0.71	12.29	12.01	poly A binding protein, cytoplasmic 1
7662	12484	25145	1448182_a_at	1369953_a_at	Mm.29742	Rn.6007	Cd24a	Cd24	-0.32	0.00963552	0.52	0.94	3.67	2.66	CD24a antigen
21195	15926	24479	1422433_s_at	1369954_at	Mm.9925	Rn.3561	Idh1	Idh1	0.11	0.15	0.39	0.33	12.87	12.81	isocitrate dehydrogenase 1 (NADP+), soluble
359	15979	116465	1448167_at	1369956_at	Mm.549	Rn.19927	Ifngr1	Ifngr1	-0.12	0.11	0.3	0.77	7.87	7.69	interferon gamma receptor 1
2682	19737	54294	1417466_at	1369957_at	Mm.20954	Rn.1150	Rgs5	Rgs5	-0.52	0.00638096	0.0049978	0.94	8.19	2.06	regulator of G-protein signaling 5
68377	11852	64373	1449110_at	1369958_at	Mm.687	Rn.2042	Rhob	Rhob	-0.41	2.8	0.07	0.04	8.79	6.39	ras homolog gene family, member B
31276	12192	29344	1422528_a_at	1369959_at	Mm.235132	Rn.6142	Zfp36l1	Zfp36l1	-0.41	0.12	0.53	0.89	9.38	11.25	zinc finger protein 36, C3H type-like 1
3691	56188	58971	1421374_a_at	1369960_at	Mm.1491	Rn.3828	Fxyd1	Fxyd1	0.17	-0.38	0.39	0.00400374	11.61	8.88	FXYD domain-containing ion transport regulator 1
7484	19012	64369	1422619_at	1369961_at	Mm.317186	Rn.61687	Ppap2a	Ppap2a	0.36	-0.23	0.08	0.05	8.45	8.07	phosphatidic acid phosphatase 2a
2983	108147	81643	1428506_at	1369962_at	Mm.38010	Rn.15114	Atic	Atic	0.39	0.08	0.99	0.92	8.53	7.95	5-aminoimidazole-4-carboxamide ribonucleotide formyltransferase/IMP cyclohydrolase
1933	18476	114113	1416410_at	1369963_at	Mm.597	Rn.17971	Pafah1b3	Pafah1b3	0.04	0.01	0.99	0.83	5.34	2.45	platelet-activating factor acetylhydrolase, isoform 1b, alpha1 subunit
6545	12721	155151	1416246_a_at	1369964_at	Mm.290482	Rn.6990	Coro1a	Coro1a	0.12	0.43	0.99	0.42	5.97	3.72	coronin, actin binding protein 1A
208	17350	81685	1417360_at	1369965_at	Mm.196006	Rn.20391	Mlh1	Mlh1	0.36	0.00408847	0.25	0.95	6.24	5.67	mutL homolog 1 (E. coli)
90830	20088	81776	1456628_x_at	1369966_a_at	Mm.16775	Rn.979	Rps24	Rps24	0.11	0.11	0.32	0.43	12.32	12.52	ribosomal protein S24
56073	12974	170587	1422578_at	1369967_at	Mm.58836	Rn.66581	Cs	Cs	0.13	0.37	0.99	0.34	10.31	7.49	citrate synthase
2117	19242	24924	1448254_at	1369968_at	Mm.279690	Rn.1653	Ptn	Ptn	0.01	0.17	0.99	0.08	3.39	3.46	pleiotrophin
1222	11545	25591	1435368_a_at	1369969_at	Mm.277779	Rn.11327	Parp1	Parp1	0.14	-0.01	0.49	0.94	8.65	8.77	poly (ADP-ribose) polymerase family, member 1
37846	22320	83730	1420624_a_at	1369970_at	Mm.1838	Rn.82672	Vamp8	Vamp8	-0.04	-0.15	0.96	0.34	11.52	10	vesicle-associated membrane protein 8
22410	11991	79256	1425142_a_at	1369971_a_at	Mm.150231	Rn.94022	Hnrpd	Hnrpd	0.3	0.12	0.89	0.74	9.67	9.37	heterogeneous nuclear ribonucleoprotein D
14145	231670	360818	1452828_at	1369972_at	Mm.21912	Rn.137498	Fbxo21	Fbxo21_predicted	0.31	0.27	0.48	0.49	9.94	3.54	F-box protein 21
324	22436	497811	1451006_at	1369973_at	Mm.11223	Rn.202951	Xdh	Xdh	1.66	0.76	1.24992e-07	0.01	11.42	11.07	xanthine dehydrogenase
37844	56455	58945	1448682_at	1369976_at	Mm.256858	Rn.35769	Dynll1	Dynll1	1.35	1.2	0.00322161	0.01	9.21	9.74	dynein light chain LC8-type 1
37894	22223	29545	1448260_at	1369977_at	Mm.29807	Rn.107213	Uchl1	Uchl1	0.01	0.00807192	0.99	0.94	2.14	2.16	ubiquitin carboxy-terminal hydrolase L1
2073	212627	117272	1452062_at	1369978_at	Mm.27703	Rn.2681	Prpsap2	Prpsap2	0.35	0.2	0.31	0.58	6.55	5.35	phosphoribosyl pyrophosphate synthetase-associated protein 2
2919	54353	155183	1418895_at	1369979_at	Mm.221479	Rn.162747	Skap2	Scap2	-0.06	0.01	0.66	0.94	8.39	6.38	src family associated phosphoprotein 2
9034	26936	116504	1460342_s_at	1369980_s_at	Mm.2402	Rn.2641	AA536749	Mrip	-0.31	-0.29	0.06	0.04	8.85	8.89	expressed sequence AA536749
44067	18518	58845	1449700_at	1369981_at	Mm.7454	Rn.7079	Igbp1	Igbp1	-0.06	-0.14	0.63	0.67	2.16	6.79	Immunoglobulin (CD79A) binding protein 1
5335	11772	81637	1435869_s_at	1369982_at	Mm.253090	Rn.34928	Ap2a2	Ap2a2	-0.36	-0.06	0.12	0.73	8.6	9.61	adaptor protein complex AP-2, alpha 2 subunit
2244	20304	81780	1418126_at	1369983_at	Mm.284248	Rn.8019	Ccl5	Ccl5	-0.00114159	-0.01	0.99	0.96	2.18	3.14	chemokine (C-C motif) ligand 5
38089	12856	89786	1434435_s_at	1369984_at	Mm.27396	Rn.19207	Cox17	Cox17	0.09	-0.11	0.28	0.64	10.78	9.06	cytochrome c oxidase, subunit XVII assembly protein homolog (yeast)
3890	14651	24439	1424172_at	1369986_at	Mm.43784	Rn.11048	Hagh	Hagh	-0.16	-0.72	0.02	0.00400374	12.34	11.18	hydroxyacyl glutathione hydrolase
3230	18091	114109	1449566_at	1369987_at	Mm.41974	Rn.6179	Nkx2-5	Nkx2-5	-0.00499143	0.00381532	0.99	0.95	1.98	2.02	NK2 transcription factor related, locus 5 (Drosophila)
95	13857	24336	1423344_at	1369988_at	Mm.2653	Rn.22394	Epor	Epor	-0.04	0.00804753	0.91	0.94	2.33	1.97	erythropoietin receptor
11973	66461	29390	1426581_at	1369990_at	Mm.23926	Rn.108023	Ptpmt1	Ptpmt1	0.18	0.14	0.11	0.26	10.73	9.75	protein tyrosine phosphatase, mitochondrial 1
55536	56529	65166	1418223_at	1369991_at	Mm.43760	Rn.13070	Sec11a	Sec11l1	0.07	0.15	0.99	0.6	10.95	9.65	SEC11 homolog A (S. cerevisiae)
2100	70247	83806	1429291_at	1369992_at	Mm.280013	Rn.2891	Psmd1	Psmd1	0.12	0.25	0.15	0.46	10.49	8.79	proteasome (prosome, macropain) 26S subunit, non-ATPase, 1
40587	12909	114205	1418249_at	1369994_at	Mm.18072	Rn.9449	Crcp	Crcp	-0.06	-0.15	0.71	0.42	7.51	6.52	calcitonin gene-related peptide-receptor component protein
5120	14084	140657	1418242_at	1369995_at	Mm.318259	Rn.203087	Faf1	Faf1	0.2	0.1	0.4	0.44	8.91	6.16	Fas-associated factor 1
7178	69833	83503	1415754_at	1369996_at	Mm.279861	Rn.28212	Polr2f	Polr2f	0.49	0.02	0.00661938	0.94	8.68	6.75	polymerase (RNA) II (DNA directed) polypeptide F
20926	13542	83721	1450978_at	1369997_at	Mm.3400	Rn.144610	Dvl1	Dvl1	-0.02	-0.22	0.99	0.53	8.5	8.22	dishevelled, dsh homolog 1 (Drosophila)
1256	11845	79121	1434312_at	1369998_at	Mm.27308	Rn.6993	Arf6	Arf6	-0.29	-0.01	0.03	0.95	8.06	8.05	ADP-ribosylation factor 6
36176	18111	94270	1423506_a_at	1369999_a_at	Mm.233903	Rn.5785	Nnat	Nnat	0.01	0.01	0.99	0.9	2.86	2.56	neuronatin
3676	53322	59295	1418355_at	1370000_at	Mm.9901	Rn.41602	Nucb2	Nucb2	-0.14	0.07	0.99	0.94	4.28	9.2	nucleobindin 2
3454	16801	60323	1421164_a_at	1370002_at	Mm.3181	Rn.64481	Arhgef1	Arhgef1	-0.5	0.00176741	0.75	0.99	8.25	7.58	Rho guanine nucleotide exchange factor (GEF) 1
1481	13629	29565	1424736_at	1370003_at	Mm.326799	Rn.55145	Eef2	Eef2	-0.000507848	-0.005828	0.99	0.97	13.91	13.25	eukaryotic translation elongation factor 2
3598	26914	29384	1424572_a_at	1370004_at	Mm.283802	Rn.11098	H2afy	H2afy	0.09	-0.12	0.91	0.71	9.88	7.98	H2A histone family, member Y
23546	66427	80773	1417766_at	1370005_at	Mm.20242	Rn.10249	Cyb5b	Cyb5b	-0.13	-0.15	0.44	0.77	11.47	9.07	cytochrome b5 type B
21020	12304	116598	1416497_at	1370007_at	Mm.2442	Rn.39305	Pdia4	Pdia4	-0.71	0.75	0.93	0.01	9.77	11.78	protein disulfide isomerase associated 4
5940	19183	140938	1442058_s_at	1370008_at	Mm.18344	Rn.144650	Psmc3ip	Psmc3ip	0.04	0.07	0.99	0.56	3.85	2.41	proteasome (prosome, macropain) 26S subunit, ATPase 3, interacting protein
7809	16784	24944	1428094_at	1370010_at	Mm.486	Rn.1722	Lamp2	Lamp2	-0.21	-0.48	0.01	0.02	13.19	12.29	lysosomal-associated membrane protein 2
37374	19223	25527	1445044_at	1370012_at	Mm.2339	Rn.73051	Ptgis	Ptgis	0.00445414	0.00142147	0.99	0.97	2.6	2.37	Prostaglandin I2 (prostacyclin) synthase
55432	12788	85259	1451763_at	1370013_at	Mm.436652	Rn.54534	Cnga1	Cnga1	-0.00094808	0.01	0.99	0.9	2.72	2.48	cyclic nucleotide gated channel alpha 1
3386	20909	81803	1451573_a_at	1370014_at	Mm.24867	Rn.33218	Stx4a	Stx4a	0.27	0.18	0.89	0.22	7.68	7.89	syntaxin 4A (placental)
32204	216963	83709	1454759_at	1370015_at	Mm.290182	Rn.34521	Git1	Git1	0.01	-0.02	0.99	0.95	3.72	5.44	G protein-coupled receptor kinase-interactor 1
4488	54003	81734	1423560_at	1370016_at	Mm.3959	Rn.11567	Nell2	Nell2	-0.00146419	0.00360696	0.99	0.96	2.07	2.36	NEL-like 2 (chicken)
91	13726	25437	1417357_at	1370017_at	Mm.18892	Rn.10968	Emd	Emd	-0.01	0.06	0.99	0.76	3.28	4.34	emerin
68189	69253	161476	1429888_a_at	1370018_at	Mm.1980	Rn.22486	Hspb2	Hspb2	0.00222987	0.02	0.99	0.79	2.3	2.75	heat shock protein 2
68152	20887	83783	1427345_a_at	1370019_at	Mm.368982	Rn.1507	Sult1a1	Sult1a1	-0.7	-0.86	0.09	0.02	11.81	12.81	sulfotransferase family 1A, phenol-preferring, member 1
6519	27376	170943	1416954_at	1370020_at	Mm.3991	Rn.3631	Slc25a10	Slc25a10	-0.42	0.21	0.05	0.49	10.41	10.42	solute carrier family 25 (mitochondrial carrier, dicarboxylate transporter), member 10
68068	212541	24717	1451617_at	1370021_at	Mm.2965	Rn.92530	Rho	Rho	-0.00335463	0.11	0.99	0.48	2.55	3.39	rhodopsin
3958	21959	24840	1422419_s_at	1370022_at	Mm.206798	Rn.10430	Tnp2	Tnp2	-5.70112e-05	0.03	0.99	0.69	2.6	3.22	transition protein 2
1556	14612	25655	1416255_at	1370023_at	Mm.24615	Rn.23406	Gja4	Gja4	0.33	-0.21	0.6	0.64	4.03	3.74	gap junction membrane channel protein alpha 4
37880	12140	80841	1450779_at	1370024_at	Mm.3644	Rn.10014	Fabp7	Fabp7	-0.07	-0.17	0.99	0.89	5.87	12.18	fatty acid binding protein 7, brain
23484	117150	140607	1416387_at	1370025_at	Mm.22682	Rn.94783	Pip5k2c	Pip5k2c	-0.1	-0.14	0.42	0.28	8	5.11	phosphatidylinositol-4-phosphate 5-kinase, type II, gamma
68209	12955	25420	1434369_a_at	1370026_at	Mm.178	Rn.98208	Cryab	Cryab	-0.04	-0.13	0.99	0.51	3.77	2.52	crystallin, alpha B
1557	14630	29739	1418627_at	1370030_at	Mm.292676	Rn.2460	Gclm	Gclm	-0.18	-0.95	0.99	0.04	10.41	10.05	glutamate-cysteine ligase , modifier subunit
37907	56494	64154	1419371_s_at	1370031_at	Mm.195451	Rn.13518	Gosr2	Gosr2	-0.16	0.57	0.5	0.11	9.38	7.41	golgi SNAP receptor complex member 2
23194	17901	56781	1452651_a_at	1370033_at	Mm.1000	Rn.84920	Myl1	Myl1	-0.01	0.01	0.99	0.94	3.11	2.5	myosin, light polypeptide 1
41451	12531	171103	1421963_a_at	1370034_at	Mm.38444	Rn.11312	Cdc25b	Cdc25b	-0.000616385	-0.00161164	0.99	0.97	2.08	2.67	cell division cycle 25 homolog B (S. pombe)
37990	16653	24525	1451979_at	1370035_at	Mm.383182	Rn.24554	Kras	Kras	-0.28	-0.2	0.3	0.8	8.73	5.55	v-Ki-ras2 Kirsten rat sarcoma viral oncogene homolog
394	211389	81805	1451339_at	1370036_at	Mm.23352	Rn.25720	Suox	Suox	-0.57	-0.68	0.00795639	0.04	10.65	9.5	sulfite oxidase
11064	60531	60570	1421686_at	1370038_at	Mm.157158	Rn.62354	Npvf	Rfrp	-0.00931419	0.01	0.99	0.95	3.08	6.46	neuropeptide VF precursor
2068	19119	25345	1448105_at	1370039_at	Mm.325769	Rn.10404	Prm2	Prm2	0.01	0.00780032	0.99	0.94	3.47	5.09	protamine 2
1909	18294	81528	1448815_at	1370040_at	Mm.43612	Rn.22623	Ogg1	Ogg1	-0.05	-0.01	0.99	0.96	3.55	3.86	8-oxoguanine DNA-glycosylase 1
5102	20257	84510	1423281_at	1370042_at	Mm.29580	Rn.34335	Stmn2	Stmn2	0.00222398	0.01	0.99	0.86	2.41	2.9	stathmin-like 2
1229	11658	79559	1426300_at	1370043_at	Mm.288282	Rn.5789	Alcam	Alcam	-0.55	-0.85	0.2	0.01	8.29	9.8	activated leukocyte cell adhesion molecule
8018	23873	140930	1418029_at	1370044_at	Mm.74605	Rn.106419	Faim	Faim	0.32	0.09	0.75	0.7	7.14	5.26	Fas apoptotic inhibitory molecule
2016	18975	85472	1423273_at	1370045_at	Mm.3616	Rn.19327	Polg	Polg	0.03	-0.19	0.99	0.64	2.46	9.09	polymerase (DNA directed), gamma
38151	18605	85496	1459546_s_at	1370047_at	Mm.27254	Rn.1199	Enpp1	Enpp1	0.21	-0.29	0.33	0.38	5.53	8.8	ectonucleotide pyrophosphatase/phosphodiesterase 1
31129	20598	83537	1416999_at	1370049_at	Mm.953	Rn.18572	Smpd2	Smpd2	0.16	-0.03	0.45	0.94	8.5	3.37	sphingomyelin phosphodiesterase 2, neutral
55597	67972	29598	1428936_at	1370050_at	Mm.166944	Rn.7208	Atp2b1	Atp2b1	-0.88	-0.26	0.11	0.76	6.55	7.3	ATPase, Ca++ transporting, plasma membrane 1
306	21816	60335	1451416_a_at	1370051_at	Mm.41964	Rn.10039	Tgm1	Tgm1	0.01	0.09	0.99	0.45	6.43	4.54	transglutaminase 1, K polypeptide
37643	18607	81745	1415729_at	1370052_at	Mm.10504	Rn.10905	Pdpk1	Pdpk1	0.27	-0.09	0.12	0.82	7.91	3.51	3-phosphoinositide dependent protein kinase-1
966	12580	54238	1416868_at	1370054_at	Mm.1912	Rn.63865	Cdkn2c	Cdkn2c	0.01	0.00487845	0.99	0.94	2.61	1.6	cyclin-dependent kinase inhibitor 2C (p18, inhibits CDK4)
20902	19340	140665	1418891_a_at	1370055_at	Mm.260157	Rn.9822	Rab3d	Rab3d	-0.47	0.00595565	0.52	0.94	2.83	2.27	RAB3D, member RAS oncogene family
86961	57248	56778	1425890_at	1370056_at	Mm.358339	Rn.40119	Ly6i	Ly6c	-0.00166123	0.00324796	0.99	0.95	3.67	2.59	lymphocyte antigen 6 complex, locus I
37874	13007	29276	1425810_a_at	1370057_at	Mm.196484	Rn.108075	Csrp1	Csrp1	-0.02	-0.41	0.99	0.57	2.49	8.4	cysteine and glycine-rich protein 1
4487	18039	83613	1426255_at	1370059_at	Mm.1956	Rn.18568	Nefl	Nefl	0.00708761	0.04	0.99	0.63	2.28	2.94	neurofilament, light polypeptide
2637	67863	64201	1426586_at	1370060_at	Mm.296082	Rn.853	Slc25a11	Slc25a11	0.11	0.11	0.99	0.62	9.05	9.65	solute carrier family 25 (mitochondrial carrier oxoglutarate carrier), member 11
2149	69908	81755	1422583_at	1370061_at	Mm.41580	Rn.3788	Rab3b	Rab3b	0.00554419	0.02	0.99	0.85	2.83	1.9	RAB3B, member RAS oncogene family
7628	11819	113984	1444229_at	1370063_at	Mm.158143	Rn.17815	Nr2f2	Nr2f2	0.07	-0.32	0.77	0.14	3.32	3.69	nuclear receptor subfamily 2, group F, member 2
386	19165	81751	1425869_a_at	1370064_at	Mm.330850	Rn.11045	Psen2	Psen2	-0.19	-0.17	0.99	0.73	11.31	6.92	presenilin 2
511	15458	58917	1423944_at	1370065_at	Mm.3485	Rn.2380	Hpx	Hpx	0.01	-0.02	0.99	0.92	14.82	15.01	hemopexin
716	18784	29354	1417814_at	1370068_at	Mm.23347	Rn.20244	Pla2g5	Pla2g5	0.000619661	-0.02	0.99	0.86	3.38	2.41	phospholipase A2, group V
10665	57138	171373	1425337_at	1370069_at	Mm.252987	Rn.10513	Slc12a5	Slc12a5	0.05	0.00194499	0.98	0.97	2.46	1.9	solute carrier family 12, member 5
48252	104015	85238	1436333_a_at	1370070_at	Mm.187079	Rn.22685	Synj1	Synj1	-0.25	0.01	0.22	0.79	4.12	2.33	synaptojanin 1
37249	11486	24165	1417976_at	1370071_at	Mm.388	Rn.12689	Ada	Ada	-0.01	0.25	0.99	0.7	3.47	2.71	adenosine deaminase
5275	17380	24590	1422975_at	1370072_at	Mm.296022	Rn.33598	Mme	Mme	-0.31	0.0039107	0.99	0.95	3.23	2.16	membrane metallo endopeptidase
2486	100037258	63880	1433887_at	1370073_at	Mm.12616	Rn.162234	Dnajc3a	Dnajc3	-0.49	0.47	0.17	0.12	11.37	10.55	DnaJ (Hsp40) homolog, subfamily C, member 3A
56470	13361	24312	1419172_at	1370075_at	Mm.23695	Rn.24681	Dhfr	Dhfr	0.23	0.81	0.72	0.01	9.27	8.52	dihydrofolate reductase
23112	16517	29719	1436163_at	1370076_at	Mm.30176	Rn.1989	Kcnj16	Kcnj16	-0.04	0.01	0.99	0.81	3.01	2.55	potassium inwardly-rectifying channel, subfamily J, member 16
173	16334	24506	1422446_x_at	1370077_at	Mm.4946	Rn.989	Ins2	Ins2	-0.000302856	0.00395345	0.99	0.95	2.08	1.78	insulin II
22648	22342	60377	1439239_at	1370078_at	Mm.20472	Rn.44184	Lin7b	Lin7b	0.02	-0.00428614	0.99	0.95	3.13	2.32	lin-7 homolog B (C. elegans)
7918	19746	60414	1417049_at	1370079_at	Mm.195461	Rn.1943	Rhd	Rhced	-0.00548916	0.00333555	0.99	0.95	1.69	1.86	Rh blood group, D antigen
31075	15368	24451	1448239_at	1370080_at	Mm.276389	Rn.3160	Hmox1	Hmox1	-0.44	0.08	0.07	0.9	7.1	7.58	heme oxygenase (decycling) 1
2534	22339	83785	1451959_a_at	1370081_a_at	Mm.282184	Rn.1923	Vegfa	Vegfa	-0.24	0.15	0.99	0.79	7.64	8.76	vascular endothelial growth factor A
540	21803	59086	1420653_at	1370082_at	Mm.248380	Rn.40136	Tgfb1	Tgfb1	-0.06	-0.00653552	0.99	0.95	3.47	4.69	transforming growth factor, beta 1
20344	12768	57301	1419610_at	1370083_at	Mm.274927	Rn.34673	Ccr1	Ccr1	0.03	0.00735155	0.99	0.94	3.52	2.43	chemokine (C-C motif) receptor 1
68127	76703	24271	1428102_at	1370084_at	Mm.34692	Rn.12780	Cpb1	Cpb1	0.00465358	0.00931031	0.99	0.92	2.35	2.5	carboxypeptidase B1 (tissue)
2168	218397	25676	1426476_at	1370085_at	Mm.259653	Rn.162548	Rasa1	Rasa1	-0.18	0.18	0.65	0.89	7.57	5.3	RAS p21 protein activator 1
429	99571	24367	1416025_at	1370086_at	Mm.16422	Rn.1702	Fgg	Fgg	-0.19	-0.07	0.00835818	0.72	15.02	14.89	fibrinogen, gamma polypeptide
20628	59021	65158	1418621_at	1370087_at	Mm.397471	Rn.44916	Rab2	Rab2	0.07	0.16	0.33	0.22	11.82	10.62	RAB2, member RAS oncogene family
7951	20686	85244	1417635_at	1370088_at	Mm.8637	Rn.29090	Spa17	Spa17	0.00226924	-0.00283547	0.99	0.97	2.61	3.86	sperm autoantigenic protein 17
7485	19017	83516	1437751_at	1370089_at	Mm.441196	Rn.19172	Ppargc1a	Ppargc1a	-0.1	0.01	0.99	0.87	3.18	2.55	peroxisome proliferative activated receptor, gamma, coactivator 1 alpha
4065	16822	155918	1418641_at	1370090_at	Mm.265350	Rn.1057	Lcp2	Lcp2	0.07	-0.04	0.93	0.46	3.4	4.22	lymphocyte cytosolic protein 2
1566	14682	81666	1455729_at	1370091_at	Mm.439701	Rn.22817	Gnaq	Gnaq	-0.45	0.00725041	0.43	0.94	6.28	2.44	guanine nucleotide binding protein, alpha q polypeptide
37361	15557	60448	1440422_at	1370093_at	Mm.5040	Rn.44301	Htr1f	Htr1f	0.00526528	0.03	0.99	0.82	2.6	3.39	5-hydroxytryptamine (serotonin) receptor 1F
1219	11451	60353	1418878_at	1370094_at	Mm.4776	Rn.42946	Acrv1	Acrv1	0.00834667	0.00970259	0.99	0.94	2.46	2.27	acrosomal vesicle protein 1
22477	16995	59264	1420407_at	1370095_at	Mm.20853	Rn.41003	Ltb4r1	Ltb4r	0.000234386	0.01	0.99	0.91	2.01	1.99	leukotriene B4 receptor 1
3698	18646	50669	1451862_a_at	1370096_at	Mm.240313	Rn.11206	Prf1	Prf1	-0.000119947	0.05	0.99	0.59	2.34	2.64	perforin 1 (pore forming protein)
4121	20955	85491	1452007_at	1370098_at	Mm.1517	Rn.34151	Sybl1	Sybl1	-0.13	-0.73	0.63	0.01	9.22	9.31	synaptobrevin like 1
3687	18709	29741	1418463_at	1370100_at	Mm.12945	Rn.22497	Pik3r2	Pik3r2	-0.04	0.14	0.99	0.33	5.39	5.39	phosphatidylinositol 3-kinase, regulatory subunit, polypeptide 2 (p85 beta)
467	12951	60446	1449185_at	1370101_at	Mm.441911	Rn.44287	Crx	Crx	0.02	0.00928733	0.99	0.94	2.35	2.58	cone-rod homeobox containing gene
37595	84036	54261	1449536_at	1370102_at	Mm.32074	Rn.44422	Kcnn1	Kcnn1	-0.00405754	0.01	0.99	0.91	2.33	5.33	potassium intermediate/small conductance calcium-activated channel, subfamily N, member 1
32093	15165	84390	1450193_at	1370103_at	Mm.343429	Rn.21408	Hcn1	Hcn1	0.00610886	0.01	0.99	0.82	2.34	2.28	hyperpolarization-activated, cyclic nucleotide-gated K+ 1
4522	78600	114248	1450765_a_at	1370104_at	Mm.290622	Rn.21249	Pde6h	Pde6h	0.1	0.00584554	0.8	0.94	4.56	1.47	phosphodiesterase 6H, cGMP-specific, cone, gamma
22475	16848	170905	1420643_at	1370105_at	Mm.12834	Rn.127809	Lfng	Lfng	-0.04	0.004619	0.99	0.94	3.17	2.35	LFNG O-fucosylpeptide 3-beta-N-acetylglucosaminyltransferase
37549	109660	117184	1431763_a_at	1370107_at	Mm.2745	Rn.63352	Ctrl	Ctrl	-0.05	0.00551079	0.99	0.94	2.42	2.86	chymotrypsin-like
20976	108030	85327	1435805_at	1370108_a_at	Mm.268025	Rn.31766	Lin7a	Lin7a	-0.22	0.3	0.88	0.33	8.17	4.06	lin-7 homolog A (C. elegans)
68181	13627	171361	1424635_at	1370109_s_at	Mm.335315	Rn.144660	Eef1a1	Eef1a1	0.03	-0.15	0.9	0.11	14.87	14.42	eukaryotic translation elongation factor 1 alpha 1
7391	16528	116489	1421419_at	1370110_at	Mm.12894	Rn.46453	Kcnk4	Kcnk4	-0.000801992	0.01	0.99	0.88	1.99	1.82	potassium channel, subfamily K, member 4
23150	140492	54262	1448927_at	1370111_at	Mm.458654	Rn.44421	Kcnn2	Kcnn2	0.23	0.83	0.81	0.04	7.65	5.92	potassium intermediate/small conductance calcium-activated channel, subfamily N, member 2
265	19211	50557	1455728_at	1370112_at	Mm.245395	Rn.22158	Pten	Pten	-0.28	-0.35	0.28	0.00930247	8.39	8.36	phosphatase and tensin homolog
899	11796	78971	1421392_a_at	1370113_at	Mm.2026	Rn.64578	Birc3	Birc3	0.04	0.2	0.99	0.43	6.48	3.73	baculoviral IAP repeat-containing 3
7889	18708	25513	1425515_at	1370114_a_at	Mm.259333	Rn.10599	Pik3r1	Pik3r1	-0.93	0.01	0.09	0.94	7.28	2.74	phosphatidylinositol 3-kinase, regulatory subunit, polypeptide 1 (p85 alpha)
56767	53896	114518	1421093_at	1370115_at	Mm.35567	Rn.128083	Slc7a10	Slc7a10	-0.00117994	0.00587014	0.99	0.94	1.97	2.96	solute carrier family 7 (cationic amino acid transporter, y+ system), member 10
99740	24050	56003	1417414_at	1370116_at	Mm.309707	Rn.48803	2003-09-01	2003-09-01	0.01	0.01	0.99	0.92	2.77	3.26	septin 3
7715	14179	29349	1451882_a_at	1370117_at	Mm.4012	Rn.73565	Fgf8	Fgf8	-0.00322002	0.00196538	0.99	0.97	2.08	2.23	fibroblast growth factor 8
2246	20295	117518	1419413_at	1370118_at	Mm.41988	Rn.46679	Ccl17	Ccl17	0.00193255	0.00721447	0.99	0.94	1.93	2.77	chemokine (C-C motif) ligand 17
79528	16988	64569	1425548_a_at	1370119_at	Mm.19379	Rn.91085	Lst1	Lst1	0.0063939	-0.06	0.99	0.91	1.6	4.64	leukocyte specific transcript 1
4280	83554	114031	1422803_at	1370120_at	Mm.251710	Rn.48835	Fstl3	Fstl3	0.00214451	-0.00495453	0.99	0.94	2.28	2.3	follistatin-like 3
20879	80718	84590	1443764_x_at	1370122_at	Mm.246753	Rn.112603	Rab27b	Rab27b	0.00225054	0.04	0.99	0.66	2.18	3.15	RAB27b, member RAS oncogene family
3834	13043	60465	1433908_a_at	1370123_a_at	Mm.205601	Rn.107869	Cttn	Cttn	0.1	-0.02	0.73	0.93	9.36	4.28	cortactin
4346	17751	117038	1420575_at	1370124_at	Mm.2064	Rn.11325	Mt3	Mt3	0.03	0.06	0.99	0.45	5.71	3.81	metallothionein 3
1420	12950	29331	1426294_at	1370125_at	Mm.266790	Rn.50531	Hapln1	Hapln1	0.02	0.00463395	0.99	0.94	3.97	1.73	hyaluronan and proteoglycan link protein 1
2014	18971	59294	1456055_x_at	1370127_at	Mm.16549	Rn.88690	Pold1	Pold1	0.44	0.00592591	0.5	0.94	6.61	2.41	polymerase (DNA directed), delta 1, catalytic subunit
3545	15110	59112	1448750_at	1370128_at	Mm.4746	Rn.39340	Hand1	Hand1	0.01	0.02	0.99	0.75	4.71	1.64	heart and neural crest derivatives expressed transcript 1
8154	76055	154968	1433654_at	1370129_at	Mm.122725	Rn.162539	Mgea5	Mgea5	0.17	-0.31	0.66	0.16	9.57	4.85	meningioma expressed antigen 5 (hyaluronidase)
23320	56470	59293	1417786_a_at	1370133_at	Mm.274366	Rn.88166	Rgs19	Rgs19	-0.11	0.00459505	0.54	0.94	2.4	3.13	regulator of G-protein signaling 19
3476	11416	64018	1423621_a_at	1370134_at	Mm.135619	Rn.95276	Slc33a1	Slc33a1	-0.17	-0.07	0.37	0.91	10.34	8.5	solute carrier family 33 (acetyl-CoA transporter), member 1
942	12390	363425	1417327_at	1370135_at	Mm.396075	Rn.81070	Cav2	Cav2	0.11	-0.23	0.99	0.12	5.74	2.61	caveolin 2
2455	98386	89789	1415829_at	1370136_at	Mm.4538	Rn.6499	Lbr	Lbr	-0.18	-0.1	0.99	0.79	7.94	3.92	lamin B receptor
2716	228061	84114	1443797_at	1370137_at	Mm.31227	Rn.211989	Agps	Agps	0.01	0.00195635	0.99	0.97	4.44	2.12	Alkylglycerone phosphate synthase
7813	16842	161452	1421299_a_at	1370138_at	Mm.255219	Rn.21926	Lef1	Lef1	0.00253995	0.00843152	0.99	0.94	2.27	2.41	lymphoid enhancer binding factor 1
37944	22068	89823	1449431_at	1370139_a_at	Mm.325086	Rn.105986	Trpc6	Trpc6	0.02	0.03	0.99	0.76	3.56	3.18	transient receptor potential cation channel, subfamily C, member 6
4515	18506	83630	1451598_at	1370140_a_at	Mm.8026	Rn.14531	Pax4	Pax4	-0.00944148	0.00441739	0.99	0.94	4.61	1.76	paired box gene 4
4115	319757	25273	1427048_at	1370143_at	Mm.29279	Rn.44429	Smo	Smo	0.42	0.02	0.63	0.69	5.49	2.65	smoothened homolog (Drosophila)
56606	30944	78972	1439044_at	1370145_at	Mm.103674	Rn.64579	Zfp354c	Zfp354c	0.00748343	0.00760821	0.99	0.94	2.81	2.25	zinc finger protein 354C
20224	14658	25456	1422504_at	1370146_at	Mm.275639	Rn.162569	Glrb	Glrb	0.04	0.01	0.99	0.92	3.84	2.84	glycine receptor, beta subunit
8273	15439	24464	1448881_at	1370148_at	Mm.26730	Rn.10950	Hp	Hp	-0.35	0.13	0.1	0.17	14.56	15.84	haptoglobin
1263	11889	24210	1421944_a_at	1370149_at	Mm.6559	Rn.44300	Asgr1	Asgr1	0.00331358	-0.21	0.99	0.18	12.55	11.1	asialoglycoprotein receptor 1
2441	21835	25357	1422973_a_at	1370150_a_at	Mm.28585	Rn.81140	Thrsp	Thrsp	-0.28	1.1	0.99	0.21	11.2	13.19	thyroid hormone responsive SPOT14 homolog (Rattus)
68208	227231	497840	1455540_at	1370151_at	Mm.343942	Rn.53968	Cps1	Cps1	-0.28	-0.51	0.02	0.08	13.9	13.41	carbamoyl-phosphate synthetase 1
74523	14729	25259	1422817_at	1370152_at	Mm.3519	Rn.138111	Gp5	Gp5	-0.000373501	0.00504771	0.99	0.94	1.56	2.18	glycoprotein 5 (platelet)
3576	23886	29455	1418949_at	1370153_at	Mm.31325	Rn.44228	Gdf15	Gdf15	-0.02	0.01	0.99	0.89	2.91	2.77	growth differentiation factor 15
37278	17105	25211	1423547_at	1370154_at	Mm.45436	Rn.2283	Lyzs	Lyz	-0.27	0.04	0.75	0.94	9.3	9.21	lysozyme
7904	19122	24686	1416130_at	1370156_at	Mm.648	Rn.3936	Prnp	Prnp	-0.27	0.11	0.72	0.66	7.37	2.73	prion protein
2002	18821	64672	1460332_at	1370157_at	Mm.34145	Rn.9740	Pln	Pln	0.00709869	0.00943523	0.99	0.94	3.32	2.57	phospholamban
55941	77579	79433	1452740_at	1370158_at	Mm.218233	Rn.98166	Myh10	Myh10	0.01	0.00432881	0.99	0.94	7.5	2.35	myosin, heavy polypeptide 10, non-muscle
20671	83796	83833	1448401_at	1370159_at	Mm.21772	Rn.3053	Smarcd2	Smarcd2	-0.2	-0.0055085	0.43	0.96	9.29	5.97	SWI/SNF related, matrix associated, actin dependent regulator of chromatin, subfamily d, member 2
6424	170750	170751	1422443_at	1370160_at	Mm.99776	Rn.25763	Xpnpep1	Xpnpep1	0.29	0.31	0.35	0.19	7.34	7.18	X-prolyl aminopeptidase (aminopeptidase P) 1, soluble
12206	67896	64387	1424186_at	1370161_at	Mm.181074	Rn.2193	Ccdc80	Ssg1	-0.03	0.61	0.99	0.28	6.04	7.98	coiled-coil domain containing 80
1906	18263	24609	1427364_a_at	1370163_at	Mm.34102	Rn.874	Odc1	Odc1	0.2	0.46	0.99	0.56	6.8	8.88	ornithine decarboxylase, structural 1
152	97212	170670	1452173_at	1370164_at	Mm.200497	Rn.3340	Hadha	Hadha	-0.06	-0.19	0.63	0.55	11.9	11.4	hydroxyacyl-Coenzyme A dehydrogenase/3-ketoacyl-Coenzyme A thiolase/enoyl-Coenzyme A hydratase (trifunctional protein), alpha subunit
8640	66106	84416	1418095_at	1370165_at	Mm.140340	Rn.4123	Smpx	Smpx	0.00765122	0.01	0.99	0.94	2.83	2.45	small muscle protein, X-linked
2253	15529	25615	1417012_at	1370166_at	Mm.234266	Rn.11127	Sdc2	Sdc2	-0.39	-0.11	0.05	0.58	10.22	12.1	syndecan 2
5179	229663	117180	1427396_a_at	1370169_at	Mm.277713	Rn.3562	Csde1	Unr	0.09	0.08	0.35	0.92	11.32	8.88	cold shock domain containing E1, RNA binding
22991	51810	117280	1434390_at	1370170_at	Mm.426956	Rn.4328	Hnrpu	Hnrpu	-0.36	0.09	0.99	0.81	6.57	10.53	Heterogeneous nuclear ribonucleoprotein U
530	20656	24787	1448610_a_at	1370173_at	Mm.290876	Rn.10488	Sod2	Sod2	0.13	-0.35	0.08	0.38	11.97	7.68	superoxide dismutase 2, mitochondrial
8639	17872	171071	1448325_at	1370174_at	Mm.4048	Rn.2232	Myd116	Myd116	0.3	0.00612025	0.49	0.94	5.31	2.71	myeloid differentiation primary response gene 116
15849	269800	171018	1438047_at	1370175_a_at	Mm.108677	Rn.9637	Zfp384	Zfp384	-0.15	0.18	0.5	0.48	8.27	6.58	zinc finger protein 384
22861	70827	171086	1435016_at	1370176_at	Mm.222887	Rn.26957	Trak2	Trak2	-0.07	-0.36	0.92	0.66	5.95	5.22	trafficking protein, kinesin binding 2
79541	52118	25066	1423904_a_at	1370177_at	Mm.227506	Rn.10677	Pvr	PVR	0.11	0.01	0.99	0.78	4.97	2.38	poliovirus receptor
69161	67068	170714	1428257_s_at	1370179_at	Mm.23693	Rn.3560	Dynlrb1	Dncl2a	0.09	0.08	0.81	0.21	10.78	9.6	dynein light chain roadblock-type 1
101538	19341	25532	1449048_s_at	1370181_at	Mm.9221	Rn.3016	Rab4a	Rab4a	0.26	-0.01	0.63	0.96	8.63	4.78	RAB4A, member RAS oncogene family
55576	13548	25255	1426226_at	1370183_at	Mm.310973	Rn.9354	Dyrk1a	Dyrk1a	-0.13	0.05	0.9	0.85	3.03	6.04	dual-specificity tyrosine-(Y)-phosphorylation regulated kinase 1a
99735	12631	29271	1448346_at	1370184_at	Mm.329655	Rn.11675	Cfl1	Cfl1	0.08	0.5	0.66	0.00821099	10.77	8.84	cofilin 1, non-muscle
2693	53321	84008	1421580_at	1370185_at	Mm.435534	Rn.88654	Cntnap1	Cntnap1	0.00555719	0.00963606	0.99	0.94	2.94	3.09	contactin associated protein-like 1
2094	16912	24967	1450696_at	1370186_at	Mm.390983	Rn.13686	Psmb9	Psmb9	0.5	0.6	0.88	0.16	7.35	8.72	proteasome (prosome, macropain) subunit, beta type 9 (large multifunctional peptidase 2)
447	66904	24624	1450969_at	1370187_at	Mm.335385	Rn.9732	Pccb	Pccb	-0.13	-0.2	0.39	0.13	11.35	9.24	propionyl Coenzyme A carboxylase, beta polypeptide
20965	20462	117259	1427432_a_at	1370188_at	Mm.210352	Rn.8538	Sfrs10	Sfrs10	0.29	0.46	0.66	0.08	10.1	8.42	splicing factor, arginine/serine-rich 10 (transformer 2 homolog, Drosophila)
22933	54375	58961	1422702_at	1370191_at	Mm.250214	Rn.6290	Azin1	Azin1	-0.21	-0.15	0.89	0.56	8.33	6.1	antizyme inhibitor 1
41508	100226	65033	1435982_at	1370192_at	---	Rn.54570	Stx12	Stx12	-0.11	0.1	0.99	0.91	4.55	7.29	syntaxin 12
37857	20619	64630	1420898_at	1370194_at	Mm.245715	Rn.14789	Snap23	Snap23	-0.18	0.92	0.76	0.01	6.32	7.34	synaptosomal-associated protein 23
4447	229615	83614	1421646_a_at	1370196_at	Mm.1635	Rn.14548	Pias3	Pias3	0.08	0.00606637	0.99	0.94	7.45	1.94	protein inhibitor of activated STAT 3
55681	18762	25522	1418085_at	1370197_a_at	Mm.28561	Rn.1109	Prkcz	Prkcz	-0.05	0.17	0.99	0.56	7.73	4.16	protein kinase C, zeta
4507	18220	84595	1416903_at	1370199_at	Mm.258923	Rn.1492	Nucb1	Nucb1	0.36	-0.2	0.00921259	0.31	11.02	9.06	nucleobindin 1
21026	12307	83839	1448738_at	1370201_at	---	Rn.3908	Calb1	Calb1	0.00896339	0.01	0.99	0.91	2.95	2.53	calbindin-28K
5136	225845	24913	1451611_at	1370202_at	Mm.274810	Rn.11377	Hrasls3	Hrasls3	-0.11	-0.48	0.99	0.21	5.95	7.84	HRAS like suppressor 3
8715	233575	116675	1424614_at	1370203_at	Mm.302013	Rn.94200	Frag1	Frag1	0.35	-0.18	0.14	0.43	8.18	6.24	FGF receptor activating protein 1
23008	58807	84511	1423343_at	1370205_at	Mm.284495	Rn.45744	Slco1c1	Slco1c1	0.00175015	0.00826757	0.99	0.94	2.44	2.53	solute carrier organic anion transporter family, member 1c1
11166	241118	63882	1437091_at	1370206_at	Mm.110790	Rn.44831	Accn4	Accn4	0.18	0.00989685	0.88	0.94	4.81	2.36	amiloride-sensitive cation channel 4, pituitary
21397	22260	58851	1416353_at	1370208_at	Mm.968	Rn.786	Nr1h2	Nr1h2	-0.02	0.08	0.99	0.55	8.11	8.38	nuclear receptor subfamily 1, group H, member 2
4500	64011	64356	1423231_at	1370211_at	Mm.335065	Rn.11236	Nrgn	Nrgn	-0.000890167	0.00525662	0.99	0.94	1.93	1.56	neurogranin
37972	26558	29548	1424859_at	1370212_at	Mm.440659	Rn.144573	Homer3	Homer3	5.43689e-05	0.00403035	0.99	0.95	1.88	2.67	homer homolog 3 (Drosophila)
2137	19293	25269	1417653_at	1370214_at	Mm.2766	Rn.2005	Pvalb	Pvalb	0.01	0.01	0.99	0.94	2.29	2.74	parvalbumin
418	12260	29687	1437726_x_at	1370215_at	Mm.2570	Rn.6702	C1qb	C1qb	0.21	0.18	0.91	0.81	10.55	8.98	complement component 1, q subcomponent, beta polypeptide
68212	12305	25678	1456226_x_at	1370216_at	Mm.5021	Rn.7807	Ddr1	Ddr1	0.04	0.03	0.99	0.67	4.06	2.6	discoidin domain receptor family, member 1
55647	16832	24534	1416183_a_at	1370218_at	Mm.9745	Rn.1785	Ldhb	Ldhb	0.01	0.00977504	0.99	0.92	4.45	3.22	lactate dehydrogenase B
80	13057	79129	1454268_a_at	1370219_at	Mm.271671	Rn.5856	Cyba	Cyba	0.11	0.1	0.99	0.57	6.66	5.85	cytochrome b-245, alpha polypeptide
41443	74617	114861	1426555_at	1370220_at	Mm.34126	Rn.2108	Scpep1	Scpep1	0.87	-0.12	0.000335082	0.63	10.15	8.29	serine carboxypeptidase 1
2883	22402	65154	1448593_at	1370221_at	Mm.10222	Rn.63486	Wisp1	Wisp1	-0.11	0.01	0.94	0.94	3.17	2.22	WNT1 inducible signaling pathway protein 1
3689	18742	29609	1449917_at	1370222_at	Mm.6255	Rn.22092	Pitx3	Pitx3	-0.00130786	0.00647714	0.99	0.94	1.43	2.21	paired-like homeodomain transcription factor 3
2425	76688	117051	1451735_at	1370223_at	Mm.87720	Rn.10973	Arfrp1	Arfrp1	-0.18	0.41	0.77	0.13	6.2	5.5	ADP-ribosylation factor related protein 1
10474	56222	114491	1438261_at	1370225_at	Mm.272646	Rn.40380	Cited4	Cited4	0.00716092	-0.08	0.99	0.56	2.42	2.37	Cbp/p300-interacting transactivator, with Glu/Asp-rich carboxy-terminal domain, 4
79	13014	25308	1422507_at	1370226_at	Mm.6095	Rn.1233	Cstb	Cstb	0.26	-0.15	0.05	0.3	9.18	9.03	cystatin B
87016	74188	64368	1424387_at	1370227_at	Mm.46090	Rn.202970	Prl8a8	Prl8a7	0.00306621	0.06	0.99	0.47	2.5	3.58	prolactin family 8, subfamily a, member 81
23228	234593	64457	1436188_a_at	1370229_at	Mm.29846	Rn.81250	Ndrg4	Ndrg4	0.01	-0.000233366	0.99	0.99	3	2.07	N-myc downstream regulated gene 4
1272	11957	94271	1416143_at	1370230_at	Mm.353	Rn.5790	Atp5j	Atp5j	-0.06	0.05	0.56	0.79	13.11	10.91	ATP synthase, H+ transporting, mitochondrial F0 complex, subunit F
[truncated: 6,127 more rows]
