# Supplementary material for: Transcriptomic responses to 2,3,7,8-tetrachlorodibenzo-p-dioxin (TCDD) in liver: Comparison of rat and mouse
Source: BMC Genomics. 2008 Sep 16;9:419. doi: 10.1186/1471-2164-9-419 (PMC2559853; doi:10.1186/1471-2164-9-419)
Supplement: Additional File 6 — Gene Ontology Analysis. Complete results of gene ontology analyses. [file 1471-2164-9-419-S6.xls]

## Sheet: legend
Genes differentially expressed in each species were selected at padjusted < 0.01 using linear-modeling analysis. The set of genes whose mRNA levels were altered by TCDD in only mice, only rats, and both species were separately subjected to Gene Ontology enrichment analysis to identify specific pathways or functions modulated. A selection of enriched GO terms is shown. The numeric values are false…

## Sheet: data
ID	Rat	Common	Mouse	Term
GO:0006118	0.000333	0.008429	0.343134	electron transport
GO:0006091	0.0055	0.019071	0.681355	generation of precursor metabolites and energy
GO:0003824	0.001	0.776681	0.034133	catalytic activity
GO:0008610	0.072	1.04742	0.574498	lipid biosynthetic process
GO:0008431	0.129	1.00038	1.00376	vitamin E binding
GO:0043065	0.140714	0.619148	1.06497	positive regulation of apoptosis
GO:0016627	0.116778	1.00136	0.691033	oxidoreductase activity acting on the CH-CH group of donors
GO:0043068	0.193438	0.615161	1.06709	positive regulation of programmed cell death
GO:0004497	0.142615	0.010091	0.709801	monooxygenase activity
GO:0015645	0.208118	1.00184	0.964726	fatty-acid ligase activity
GO:0016620	0.25824	1.00408	0.999324	oxidoreductase activity acting on the aldehyde or oxo group of donors NAD or NADP as acceptor
GO:0005624	0.275657	0.012769	1.02156	membrane fraction
GO:0030042	0.275054	1.01447	1.00388	actin filament depolymerization
GO:0030834	0.275054	1.01447	1.00388	regulation of actin filament depolymerization
GO:0016877	0.277882	1.00595	1.01074	ligase activity forming carbon-sulfur bonds
GO:0006775	0.277882	1.00595	1.00384	fat-soluble vitamin metabolic process
GO:0004551	0.281316	1.04822	1.013	nucleotide diphosphatase activity
GO:0008631	0.281316	1.04822	1.013	induction of apoptosis by oxidative stress
GO:0004028	0.288276	1.02668	1.00862	3-chloroallyl aldehyde dehydrogenase activity
GO:0004528	0.288276	1.02668	1.00862	phosphodiesterase I activity
GO:0006526	0.288276	1.02668	1.00862	arginine biosynthetic process
GO:0000050	0.288537	1.00705	1.00284	urea cycle
GO:0008320	0.288537	1.00705	1.00284	protein carrier activity
GO:0019627	0.288537	1.00705	1.00284	urea metabolic process
GO:0043603	0.288537	1.00705	1.00284	amide metabolic process
GO:0016903	0.292617	1.09991	1.01471	oxidoreductase activity acting on the aldehyde or oxo group of donors
GO:0008285	0.311057	1.01009	1.06789	negative regulation of cell proliferation
GO:0006790	0.316018	1.12247	1.06738	sulfur metabolic process
GO:0030027	0.316018	1.12247	1.06738	lamellipodium
GO:0009064	0.314365	1.00525	1.00405	glutamine family amino acid metabolic process
GO:0044255	0.011833	1.14627	0.0372	cellular lipid metabolic process
GO:0004602	0.32955	1.00342	1.00325	glutathione peroxidase activity
GO:0009084	0.32955	1.00342	1.00325	glutamine family amino acid biosynthetic process
GO:0016788	0.349478	1.21277	1.05688	hydrolase activity acting on ester bonds
GO:0003746	0.344247	1.01123	1.03919	translation elongation factor activity
GO:0016053	0.341181	1.01495	1.01244	organic acid biosynthetic process
GO:0046394	0.341181	1.01495	1.01244	carboxylic acid biosynthetic process
GO:0006633	0.340726	1.08658	1.00783	fatty acid biosynthetic process
GO:0004519	0.341181	1.17466	0.999614	endonuclease activity
GO:0004022	0.307098	1.01883	0.895201	alcohol dehydrogenase activity
GO:0004033	0.307098	1.01883	0.895201	aldo-keto reductase activity
GO:0004303	0.307098	1.01883	0.895201	estradiol 17-beta-dehydrogenase activity
GO:0000051	0.354118	1.03745	1.01131	urea cycle intermediate metabolic process
GO:0006354	0.354118	1.03745	1.01131	RNA elongation
GO:0006525	0.354118	1.03745	1.01131	arginine metabolic process
GO:0031647	0.354118	1.03745	1.01131	regulation of protein stability
GO:0004518	0.350302	1.20515	0.999614	nuclease activity
GO:0000267	0.35276	0.0235	0.987371	cell fraction
GO:0016780	0.32955	1.00342	0.914878	phosphotransferase activity for other substituted phosphate groups
GO:0016705	0.13925	0.008	0.384115	oxidoreductase activity acting on paired donors with incorporation or reduction of molecular oxygen
GO:0016491	0.001	0.0402	0.002714	oxidoreductase activity
GO:0005743	0.286267	1.21408	0.774401	mitochondrial inner membrane
GO:0005504	0.377132	1.00001	0.999865	fatty acid binding
GO:0042598	0.291458	0.00975	0.769971	vesicular fraction
GO:0005792	0.289318	0.013	0.764252	microsome
GO:0016712	0.293953	0.01325	0.775558	oxidoreductase activity acting on paired donors with incorporation or reduction of molecular oxygen reduced flavin or flavoprotein as one donor and incorporation of one atom of oxygen
GO:0006081	0.354118	1.03745	0.928389	aldehyde metabolic process
GO:0019866	0.314815	1.2101	0.805285	organelle inner membrane
GO:0050381	0.272952	0.0086	0.689012	unspecific monooxygenase activity
GO:0031966	0.332656	1.20966	0.826772	mitochondrial membrane
GO:0005740	0.386026	1.18692	0.907604	mitochondrial envelope
GO:0006631	0.264818	1.23803	0.596545	fatty acid metabolic process
GO:0042127	0.597021	1.16229	1.06907	regulation of cell proliferation
GO:0042445	0.597351	1.02462	1.06897	hormone metabolic process
GO:0005739	0.151636	1.1934	0.271028	mitochondrion
GO:0005386	0.596307	1.01082	1.06284	carrier activity
GO:0048522	0.613955	1.17869	1.06835	positive regulation of cellular process
GO:0016020	0.618198	1.15855	1.06757	membrane
GO:0004601	0.579537	0.999865	1.00056	peroxidase activity
GO:0008064	0.579537	0.999865	1.00056	regulation of actin polymerization and or depolymerization
GO:0016684	0.579537	0.999865	1.00056	oxidoreductase activity acting on peroxide as acceptor
GO:0030832	0.579537	0.999865	1.00056	regulation of actin filament length
GO:0051261	0.579537	0.999865	1.00056	protein depolymerization
GO:0016331	0.622673	1.01743	1.0676	morphogenesis of embryonic epithelium
GO:0016810	0.607625	0.999784	1.0267	hydrolase activity acting on carbon-nitrogen (but not peptide) bonds
GO:0000079	0.596429	1.00005	1.00334	regulation of cyclin-dependent protein kinase activity
GO:0001523	0.596429	1.00005	1.00334	retinoid metabolic process
GO:0016101	0.596429	1.00005	1.00334	diterpenoid metabolic process
GO:0016628	0.596429	1.00005	1.00334	oxidoreductase activity acting on the CH-CH group of donors NAD or NADP as acceptor
GO:0006721	0.595	1.00184	1.00024	terpenoid metabolic process
GO:0048562	0.595	1.00184	1.00024	embryonic organ morphogenesis
GO:0006776	0.597437	1.01591	1.00153	vitamin A metabolic process
GO:0030175	0.597437	1.01591	1.00153	filopodium
GO:0016229	0.597437	1.01591	0.987427	steroid dehydrogenase activity
GO:0008154	0.619485	1.0046	0.999614	actin polymerization and or depolymerization
GO:0006749	0.615494	1.00754	0.99299	glutathione metabolic process
GO:0009411	0.615494	1.00754	0.99299	response to UV
GO:0001842	0.622615	1.00186	1.0041	neural fold formation
GO:0002072	0.622615	1.00186	1.0041	optic cup morphogenesis involved in camera-type eye development
GO:0003706	0.622615	1.00186	1.0041	ligand-regulated transcription factor activity
GO:0004001	0.622615	1.00186	1.0041	adenosine kinase activity
GO:0004055	0.622615	1.00186	1.0041	argininosuccinate synthase activity
GO:0004304	0.622615	1.00186	1.0041	estrone sulfotransferase activity
GO:0004361	0.622615	1.00186	1.0041	glutaryl-CoA dehydrogenase activity
GO:0004416	0.622615	1.00186	1.0041	hydroxyacylglutathione hydrolase activity
GO:0004492	0.622615	1.00186	1.0041	methylmalonyl-CoA decarboxylase activity
GO:0004502	0.622615	1.00186	1.0041	kynurenine 3-monooxygenase activity
GO:0004585	0.622615	1.00186	1.0041	ornithine carbamoyltransferase activity
GO:0004587	0.622615	1.00186	1.0041	ornithine-oxo-acid transaminase activity
GO:0004884	0.622615	1.00186	1.0041	ecdysteroid hormone receptor activity
GO:0005753	0.622615	1.00186	1.0041	mitochondrial proton-transporting ATP synthase complex
GO:0006208	0.622615	1.00186	1.0041	pyrimidine base catabolic process
GO:0008510	0.622615	1.00186	1.0041	sodium:bicarbonate symporter activity
GO:0009348	0.622615	1.00186	1.0041	ornithine carbamoyltransferase complex
GO:0015183	0.622615	1.00186	1.0041	L-aspartate transporter activity
GO:0015760	0.622615	1.00186	1.0041	glucose-6-phosphate transport
GO:0015810	0.622615	1.00186	1.0041	aspartate transport
GO:0015997	0.622615	1.00186	1.0041	ubiquinone biosynthetic process monooxygenase activity
GO:0016314	0.622615	1.00186	1.0041	phosphatidylinositol-3 4 5-trisphosphate 3-phosphatase activity
GO:0016511	0.622615	1.00186	1.0041	endothelin-converting enzyme activity
GO:0016512	0.622615	1.00186	1.0041	endothelin-converting enzyme 1 activity
GO:0016937	0.622615	1.00186	1.0041	short-branched-chain-acyl-CoA dehydrogenase activity
GO:0017113	0.622615	1.00186	1.0041	dihydropyrimidine dehydrogenase (NADP+) activity
GO:0017172	0.622615	1.00186	1.0041	cysteine dioxygenase activity
GO:0030288	0.622615	1.00186	1.0041	outer membrane-bounded periplasmic space
GO:0030312	0.622615	1.00186	1.0041	external encapsulating structure
GO:0030313	0.622615	1.00186	1.0041	cell envelope
GO:0030836	0.622615	1.00186	1.0041	positive regulation of actin filament depolymerization
GO:0032440	0.622615	1.00186	1.0041	2-alkenal reductase activity
GO:0035005	0.622615	1.00186	1.0041	phosphatidylinositol-4-phosphate 3-kinase activity
GO:0042360	0.622615	1.00186	1.0041	vitamin E metabolic process
GO:0042597	0.622615	1.00186	1.0041	periplasmic space
GO:0043490	0.622615	1.00186	1.0041	malate-aspartate shuttle
GO:0044462	0.622615	1.00186	1.0041	external encapsulating structure part
GO:0045116	0.622615	1.00186	1.0041	protein neddylation
GO:0045540	0.622615	1.00186	1.0041	regulation of cholesterol biosynthetic process
GO:0046007	0.622615	1.00186	1.0041	negative regulation of activated T cell proliferation
GO:0046113	0.622615	1.00186	1.0041	nucleobase catabolic process
GO:0046856	0.622615	1.00186	1.0041	phosphoinositide dephosphorylation
GO:0047391	0.622615	1.00186	1.0041	alkylglycerophosphoethanolamine phosphodiesterase activity
GO:0047522	0.622615	1.00186	1.0041	15-oxoprostaglandin 13-oxidase activity
GO:0047536	0.622615	1.00186	1.0041	2-aminoadipate transaminase activity
GO:0047747	0.622615	1.00186	1.0041	cholate-CoA ligase activity
GO:0050080	0.622615	1.00186	1.0041	malonyl-CoA decarboxylase activity
GO:0051592	0.622615	1.00186	1.0041	response to calcium ion
GO:0051657	0.622615	1.00186	1.0041	maintenance of organelle localization
GO:0051685	0.622615	1.00186	1.0041	maintenance of ER localization
GO:0051717	0.622615	1.00186	1.0041	inositol-1 3 4 5-tetrakisphosphate 3-phosphatase activity
GO:0051786	0.622615	1.00186	1.0041	all-trans-retinol 13 14-reductase activity
GO:0051800	0.622615	1.00186	1.0041	phosphatidylinositol-3 4-bisphosphate 3-phosphatase activity
GO:0007368	0.62931	1.00408	1.00555	determination of left right symmetry
GO:0016709	0.596429	0.967816	0.950194	oxidoreductase activity acting on paired donors with incorporation or reduction of molecular oxygen NADH or NADPH as one donor and incorporation of one atom of oxygen
GO:0004467	0.596429	1.00005	0.950194	long-chain-fatty-acid-CoA ligase activity
GO:0048568	0.62931	1.00408	0.999324	embryonic organ development
GO:0005506	0.578615	0.312174	0.915593	iron ion binding
GO:0005789	0.673496	0.102792	1.05812	endoplasmic reticulum membrane
GO:0042175	0.682258	0.1128	1.07049	nuclear envelope-endoplasmic reticulum network
GO:0002009	0.682258	1.0172	1.07049	morphogenesis of an epithelium
GO:0031252	0.683106	1.04832	1.06709	leading edge
GO:0045165	0.683869	1.00007	1.06779	cell fate commitment
GO:0016790	0.686134	1.12247	1.06738	thiolester hydrolase activity
GO:0015293	0.685529	1.11925	1.06523	symporter activity
GO:0006917	0.688069	0.981565	1.06352	induction of apoptosis
GO:0012502	0.688069	0.981565	1.06352	induction of programmed cell death
GO:0046872	0.684192	1.18453	1.04868	metal ion binding
GO:0043167	0.681904	1.20676	1.02261	ion binding
GO:0007565	0.679866	1.00595	1.01074	female pregnancy
GO:0009799	0.679866	1.00595	1.01074	determination of symmetry
GO:0009855	0.679866	1.00595	1.01074	determination of bilateral symmetry
GO:0030029	0.692022	1.02352	1.02579	actin filament-based process
GO:0003887	0.679866	1.00595	1.00384	DNA-directed DNA polymerase activity
GO:0030835	0.679866	1.00595	1.00384	negative regulation of actin filament depolymerization
GO:0051693	0.679866	1.00595	1.00384	actin filament capping
GO:0016212	0.685932	0.5181	1.00376	kynurenine-oxoglutarate transaminase activity
GO:0000268	0.685932	1.00038	1.00376	peroxisome targeting sequence binding
GO:0001887	0.685932	1.00038	1.00376	selenium metabolic process
GO:0003986	0.685932	1.00038	1.00376	acetyl-CoA hydrolase activity
GO:0004030	0.685932	1.00038	1.00376	aldehyde dehydrogenase [NAD(P)+] activity
GO:0004043	0.685932	1.00038	1.00376	L-aminoadipate-semialdehyde dehydrogenase activity
GO:0004103	0.685932	1.00038	1.00376	choline kinase activity
GO:0004152	0.685932	1.00038	1.00376	dihydroorotate dehydrogenase activity
GO:0004158	0.685932	1.00038	1.00376	dihydroorotate oxidase activity
GO:0004359	0.685932	1.00038	1.00376	glutaminase activity
GO:0004438	0.685932	1.00038	1.00376	phosphatidylinositol-3-phosphatase activity
GO:0005093	0.685932	1.00038	1.00376	Rab GDP-dissociation inhibitor activity
GO:0005176	0.685932	1.00038	1.00376	ErbB-2 class receptor binding
GO:0006346	0.685932	1.00038	1.00376	methylation-dependent chromatin silencing
GO:0007403	0.685932	1.00038	1.00376	glial cell fate determination
GO:0008451	0.685932	1.00038	1.00376	X-Pro aminopeptidase activity
GO:0008559	0.685932	1.00038	1.00376	xenobiotic-transporting ATPase activity
GO:0009093	0.685932	1.00038	1.00376	cysteine catabolic process
GO:0015239	0.685932	1.00038	1.00376	multidrug transporter activity
GO:0015701	0.685932	1.00038	1.00376	bicarbonate transport
GO:0016108	0.685932	1.00038	1.00376	tetraterpenoid metabolic process
GO:0016109	0.685932	1.00038	1.00376	tetraterpenoid biosynthetic process
GO:0016114	0.685932	1.00038	1.00376	terpenoid biosynthetic process
GO:0016116	0.685932	1.00038	1.00376	carotenoid metabolic process
GO:0016117	0.685932	1.00038	1.00376	carotenoid biosynthetic process
GO:0016743	0.685932	1.00038	1.00376	carboxyl- and carbamoyltransferase activity
GO:0016980	0.685932	1.00038	1.00376	creatinase activity
GO:0019153	0.685932	1.00038	1.00376	protein-disulfide reductase (glutathione) activity
GO:0019448	0.685932	1.00038	1.00376	L-cysteine catabolic process
GO:0019452	0.685932	1.00038	1.00376	L-cysteine catabolic process to taurine
GO:0019530	0.685932	1.00038	1.00376	taurine metabolic process
GO:0019807	0.685932	1.00038	1.00376	aspartoacylase activity
GO:0021781	0.685932	1.00038	1.00376	glial cell fate commitment
GO:0030033	0.685932	1.00038	1.00376	microvillus biogenesis
GO:0030497	0.685932	1.00038	1.00376	fatty acid elongation
GO:0030511	0.685932	1.00038	1.00376	positive regulation of transforming growth factor beta receptor signaling pathway
GO:0030546	0.685932	1.00038	1.00376	receptor activator activity
GO:0030549	0.685932	1.00038	1.00376	acetylcholine receptor activator activity
GO:0042787	0.685932	1.00038	1.00376	protein ubiquitination during ubiquitin-dependent protein catabolic process
GO:0042910	0.685932	1.00038	1.00376	xenobiotic transporter activity
GO:0046439	0.685932	1.00038	1.00376	L-cysteine metabolic process
GO:0046838	0.685932	1.00038	1.00376	phosphorylated carbohydrate dephosphorylation
GO:0046855	0.685932	1.00038	1.00376	inositol phosphate dephosphorylation
GO:0048048	0.685932	1.00038	1.00376	embryonic eye morphogenesis
GO:0050425	0.685932	1.00038	1.00376	carboxypeptidase B activity
GO:0050810	0.685932	1.00038	1.00376	regulation of steroid biosynthetic process
GO:0051643	0.685932	1.00038	1.00376	ER localization
GO:0051893	0.685932	1.00038	1.00376	regulation of focal adhesion formation
GO:0051895	0.685932	1.00038	1.00376	negative regulation of focal adhesion formation
GO:0051896	0.685932	1.00038	1.00376	regulation of protein kinase B signaling cascade
GO:0051898	0.685932	1.00038	1.00376	negative regulation of protein kinase B signaling cascade
GO:0060037	0.685932	1.00038	1.00376	pharyngeal system development
GO:0016811	0.617568	1.01616	0.903545	hydrolase activity acting on carbon-nitrogen (but not peptide) bonds in linear amides
GO:0006720	0.689375	1.02331	1.00768	isoprenoid metabolic process
GO:0015103	0.686922	1.01447	1.00388	inorganic anion transporter activity
GO:0016209	0.675162	1.15345	0.986482	antioxidant activity
GO:0008629	0.69115	1.00032	1.0004	induction of apoptosis by intracellular signals
GO:0051016	0.69115	1.00032	1.0004	barbed-end actin filament capping
GO:0042981	0.743729	1.11617	1.07109	regulation of apoptosis
GO:0048518	0.743792	1.1926	1.06903	positive regulation of biological process
GO:0044432	0.751127	0.114643	1.07319	endoplasmic reticulum part
GO:0043067	0.751314	1.09706	1.06619	regulation of programmed cell death
GO:0016462	0.786674	1.01612	1.06735	pyrophosphatase activity
GO:0000098	0.737871	1.0138	0.999583	sulfur amino acid catabolic process
GO:0001892	0.737871	1.0138	0.999583	embryonic placenta development
GO:0002053	0.737871	1.0138	0.999583	positive regulation of mesenchymal cell proliferation
GO:0003704	0.737871	1.0138	0.999583	specific RNA polymerase II transcription factor activity
GO:0003847	0.737871	1.0138	0.999583	1-alkyl-2-acetylglycerophosphocholine esterase activity
GO:0004046	0.737871	1.0138	0.999583	aminoacylase activity
GO:0004104	0.737871	1.0138	0.999583	cholinesterase activity
GO:0004165	0.737871	1.0138	0.999583	dodecenoyl-CoA delta-isomerase activity
GO:0004614	0.737871	1.0138	0.999583	phosphoglucomutase activity
GO:0004622	0.737871	1.0138	0.999583	lysophospholipase activity
GO:0004656	0.737871	1.0138	0.999583	procollagen-proline 4-dioxygenase activity
GO:0005006	0.737871	1.0138	0.999583	epidermal growth factor receptor activity
GO:0005315	0.737871	1.0138	0.999583	inorganic phosphate transporter activity
GO:0005640	0.737871	1.0138	0.999583	nuclear outer membrane
GO:0006368	0.737871	1.0138	0.999583	RNA elongation from RNA polymerase II promoter
GO:0008159	0.737871	1.0138	0.999583	positive transcription elongation factor activity
GO:0008210	0.737871	1.0138	0.999583	estrogen metabolic process
GO:0008508	0.737871	1.0138	0.999583	bile acid:sodium symporter activity
GO:0008537	0.737871	1.0138	0.999583	proteasome activator complex
GO:0008538	0.737871	1.0138	0.999583	proteasome activator activity
GO:0008900	0.737871	1.0138	0.999583	hydrogen:potassium-exchanging ATPase activity
GO:0016514	0.737871	1.0138	0.999583	SWI SNF complex
GO:0018208	0.737871	1.0138	0.999583	peptidyl-proline modification
GO:0018401	0.737871	1.0138	0.999583	peptidyl-proline hydroxylation to 4-hydroxy-L-proline
GO:0019471	0.737871	1.0138	0.999583	4-hydroxyproline metabolic process
GO:0019511	0.737871	1.0138	0.999583	peptidyl-proline hydroxylation
GO:0031545	0.737871	1.0138	0.999583	peptidyl-proline 4-dioxygenase activity
GO:0042572	0.737871	1.0138	0.999583	retinol metabolic process
GO:0043125	0.737871	1.0138	0.999583	ErbB-3 class receptor binding
GO:0044273	0.737871	1.0138	0.999583	sulfur compound catabolic process
GO:0030902	0.750269	1.09991	1.01471	hindbrain development
GO:0016818	0.790779	1.01612	1.06755	hydrolase activity acting on acid anhydrides in phosphorus-containing anhydrides
GO:0016817	0.78933	1.01612	1.06504	hydrolase activity acting on acid anhydrides
GO:0031402	0.79814	1.0233	1.06617	sodium ion binding
GO:0032446	0.751223	1.04367	0.999614	protein modification by small protein conjugation
GO:0008509	0.761885	1.21982	1.01249	anion transporter activity
GO:0005342	0.760688	1.01163	1.00868	organic acid transporter activity
GO:0046943	0.760688	1.01163	1.00868	carboxylic acid transporter activity
GO:0015291	0.804312	1.00801	1.06587	porter activity
GO:0001709	0.762323	1.01335	1.00282	cell fate determination
GO:0015290	0.810662	1.01232	1.06616	electrochemical potential-driven transporter activity
GO:0044425	0.817308	1.21939	1.07195	membrane part
GO:0003674	0.816877	1.14055	1.06907	molecular function
GO:0006084	0.820447	1.02444	1.07115	acetyl-CoA metabolic process
GO:0051536	0.820447	1.02444	1.07115	iron-sulfur cluster binding
GO:0051540	0.820447	1.02444	1.07115	metal cluster binding
GO:0006512	0.790358	1.004	1.03086	ubiquitin cycle
GO:0019882	0.820678	1.00136	1.07023	antigen processing and presentation
GO:0008283	0.82088	1.14607	1.07049	cell proliferation
GO:0042623	0.818095	1.01055	1.06677	ATPase activity coupled
GO:0031224	0.818468	1.22681	1.06715	intrinsic to membrane
GO:0007417	0.818818	1.00719	1.06696	central nervous system development
GO:0006732	0.592382	1.00029	0.771181	coenzyme metabolic process
GO:0015078	0.821106	1.00007	1.06779	hydrogen ion transporter activity
GO:0007050	0.821162	1.12262	1.06759	cell cycle arrest
GO:0008237	0.820278	1.01637	1.06636	metallopeptidase activity
GO:0006915	0.821649	1.20074	1.06797	apoptosis
GO:0016874	0.822369	1.0113	1.06881	ligase activity
GO:0016853	0.820636	0.981565	1.06645	isomerase activity
GO:0012501	0.820209	1.19935	1.06582	programmed cell death
GO:0016860	0.82371	0.999865	1.06372	intramolecular oxidoreductase activity
GO:0051186	0.673107	1.0004	0.86879	cofactor metabolic process
GO:0007605	0.828634	1.0046	1.06886	sensory perception of sound
GO:0008235	0.828634	1.0046	1.06886	metalloexopeptidase activity
GO:0050954	0.828634	1.0046	1.06886	sensory perception of mechanical stimulus
GO:0016021	0.825633	1.24408	1.06408	integral to membrane
GO:0001758	0.787578	1.04822	1.013	retinal dehydrogenase activity
GO:0001835	0.787578	1.04822	1.013	blastocyst hatching
GO:0001938	0.787578	1.04822	1.013	positive regulation of endothelial cell proliferation
GO:0004067	0.787578	1.04822	1.013	asparaginase activity
GO:0004727	0.787578	1.04822	1.013	prenylated protein tyrosine phosphatase activity
GO:0004749	0.787578	1.04822	1.013	ribose phosphate diphosphokinase activity
GO:0005007	0.787578	1.04822	1.013	fibroblast growth factor receptor activity
GO:0005092	0.787578	1.04822	1.013	GDP-dissociation inhibitor activity
GO:0005313	0.787578	1.04822	1.013	L-glutamate transporter activity
GO:0006600	0.787578	1.04822	1.013	creatine metabolic process
GO:0008717	0.787578	1.04822	1.013	D-alanyl-D-alanine endopeptidase activity
GO:0015125	0.787578	1.04822	1.013	bile acid transporter activity
GO:0015172	0.787578	1.04822	1.013	acidic amino acid transporter activity
GO:0015800	0.787578	1.04822	1.013	acidic amino acid transport
GO:0015813	0.787578	1.04822	1.013	glutamate transport
GO:0016671	0.787578	1.04822	1.013	oxidoreductase activity acting on sulfur group of donors disulfide as acceptor
GO:0016778	0.787578	1.04822	1.013	diphosphotransferase activity
GO:0030325	0.787578	1.04822	1.013	adrenal gland development
GO:0030548	0.787578	1.04822	1.013	acetylcholine receptor regulator activity
GO:0030889	0.787578	1.04822	1.013	negative regulation of B cell proliferation
GO:0033178	0.787578	1.04822	1.013	proton-transporting two-sector ATPase complex catalytic domain
GO:0035188	0.787578	1.04822	1.013	hatching
GO:0042743	0.787578	1.04822	1.013	hydrogen peroxide metabolic process
GO:0042744	0.787578	1.04822	1.013	hydrogen peroxide catabolic process
GO:0043491	0.787578	1.04822	1.013	protein kinase B signaling cascade
GO:0045261	0.787578	1.04822	1.013	proton-transporting ATP synthase complex catalytic core F(1)
GO:0045749	0.787578	1.04822	1.013	negative regulation of S phase of mitotic cell cycle
GO:0045768	0.787578	1.04822	1.013	positive regulation of anti-apoptosis
GO:0046579	0.787578	1.04822	1.013	positive regulation of Ras protein signal transduction
GO:0046581	0.787578	1.04822	1.013	intercellular canaliculus
GO:0046890	0.787578	1.04822	1.013	regulation of lipid biosynthetic process
GO:0050321	0.787578	1.04822	1.013	tau-protein kinase activity
GO:0008284	0.828291	1.20342	1.06505	positive regulation of cell proliferation
GO:0015077	0.829925	1.01856	1.06605	monovalent inorganic cation transporter activity
GO:0016887	0.819973	1.00783	1.05223	ATPase activity
GO:0006865	0.821541	1.00822	1.05064	amino acid transport
GO:0048598	0.820917	1.00285	1.04863	embryonic morphogenesis
GO:0008219	0.834284	1.20344	1.06537	cell death
GO:0016265	0.834284	1.20344	1.06537	death
GO:0035295	0.829264	1.00647	1.05654	tube development
GO:0008652	0.830126	1.01616	1.05668	amino acid biosynthetic process
GO:0009055	0.594655	1.00435	0.754988	electron carrier activity
GO:0051128	0.78897	1.01686	0.999614	regulation of cellular component organization and biogenesis
GO:0040007	0.819973	1.00783	1.03676	growth
GO:0030036	0.810662	1.01232	1.02291	actin cytoskeleton organization and biogenesis
GO:0003779	0.813918	1.14634	1.02366	actin binding
GO:0042626	0.855411	1.02559	1.07319	ATPase activity coupled to transmembrane movement of substances
GO:0043492	0.855411	1.02559	1.07319	ATPase activity coupled to movement of substances
GO:0015992	0.859202	1.00175	1.07698	proton transport
GO:0015837	0.851298	1.00918	1.06549	amine transport
GO:0004714	0.858985	1.15159	1.07194	transmembrane receptor protein tyrosine kinase activity
GO:0006814	0.85761	1.00795	1.06531	sodium ion transport
GO:0008135	0.861131	1.00552	1.06878	translation factor activity nucleic acid binding
GO:0001782	0.814164	1.02668	1.00862	B cell homeostasis
GO:0001953	0.814164	1.02668	1.00862	negative regulation of cell-matrix adhesion
GO:0002011	0.814164	1.02668	1.00862	morphogenesis of an epithelial sheet
GO:0003711	0.814164	1.02668	1.00862	transcriptional elongation regulator activity
GO:0004029	0.814164	1.02668	1.00862	aldehyde dehydrogenase (NAD) activity
GO:0004245	0.814164	1.02668	1.00862	neprilysin activity
GO:0005452	0.814164	1.02668	1.00862	inorganic anion exchanger activity
GO:0006599	0.814164	1.02668	1.00862	phosphagen metabolic process
GO:0007090	0.814164	1.02668	1.00862	regulation of S phase of mitotic cell cycle
GO:0008131	0.814164	1.02668	1.00862	amine oxidase activity
GO:0008290	0.814164	1.02668	1.00862	F-actin capping protein complex
GO:0009071	0.814164	1.02668	1.00862	serine family amino acid catabolic process
GO:0010038	0.814164	1.02668	1.00862	response to metal ion
GO:0015114	0.814164	1.02668	1.00862	phosphate transporter activity
GO:0016307	0.814164	1.02668	1.00862	phosphatidylinositol phosphate kinase activity
GO:0016486	0.814164	1.02668	1.00862	peptide hormone processing
GO:0019798	0.814164	1.02668	1.00862	procollagen-proline dioxygenase activity
GO:0022408	0.814164	1.02668	1.00862	negative regulation of cell-cell adhesion
GO:0031396	0.814164	1.02668	1.00862	regulation of protein ubiquitination
GO:0031399	0.814164	1.02668	1.00862	regulation of protein modification
GO:0031543	0.814164	1.02668	1.00862	peptidyl-proline dioxygenase activity
GO:0032420	0.814164	1.02668	1.00862	stereocilium
GO:0032421	0.814164	1.02668	1.00862	stereocilium bundle
GO:0035035	0.814164	1.02668	1.00862	histone acetyltransferase binding
GO:0045176	0.814164	1.02668	1.00862	apical protein localization
GO:0045930	0.814164	1.02668	1.00862	negative regulation of progression through mitotic cell cycle
GO:0000902	0.856656	1.14375	1.05499	cell morphogenesis
GO:0032989	0.856656	1.14375	1.05499	cellular structure morphogenesis
GO:0004527	0.813897	1.00483	0.999015	exonuclease activity
GO:0000151	0.821162	1.10971	1.00788	ubiquitin ligase complex
GO:0043122	0.821162	1.10971	1.00788	regulation of I-kappaB kinase NF-kappaB cascade
GO:0051129	0.821162	1.10971	1.00788	negative regulation of cell organization and biogenesis
GO:0016868	0.818165	0.790975	1.00284	intramolecular transferase activity phosphotransferases
GO:0000084	0.818165	1.00705	1.00284	S phase of mitotic cell cycle
GO:0001540	0.818165	1.00705	1.00284	beta-amyloid binding
GO:0001836	0.818165	1.00705	1.00284	release of cytochrome c from mitochondria
GO:0004526	0.818165	1.00705	1.00284	ribonuclease P activity
GO:0006309	0.818165	1.00705	1.00284	DNA fragmentation during apoptosis
GO:0006534	0.818165	1.00705	1.00284	cysteine metabolic process
GO:0006637	0.818165	1.00705	1.00284	acyl-CoA metabolic process
GO:0006656	0.818165	1.00705	1.00284	phosphatidylcholine biosynthetic process
GO:0006743	0.818165	1.00705	1.00284	ubiquinone metabolic process
GO:0006744	0.818165	1.00705	1.00284	ubiquinone biosynthetic process
GO:0007435	0.818165	1.00705	1.00284	salivary gland morphogenesis
GO:0008625	0.818165	1.00705	1.00284	induction of apoptosis via death domain receptors
GO:0009791	0.818165	1.00705	1.00284	post-embryonic development
GO:0015106	0.818165	1.00705	1.00284	bicarbonate transporter activity
GO:0015301	0.818165	1.00705	1.00284	anion:anion antiporter activity
GO:0015380	0.818165	1.00705	1.00284	anion exchanger activity
GO:0015893	0.818165	1.00705	1.00284	drug transport
GO:0016878	0.818165	1.00705	1.00284	acid-thiol ligase activity
GO:0019206	0.818165	1.00705	1.00284	nucleoside kinase activity
GO:0021534	0.818165	1.00705	1.00284	cell proliferation in hindbrain
GO:0021924	0.818165	1.00705	1.00284	cell proliferation in the external granule layer
GO:0021930	0.818165	1.00705	1.00284	granule cell precursor proliferation
GO:0021936	0.818165	1.00705	1.00284	regulation of granule cell precursor proliferation
GO:0021940	0.818165	1.00705	1.00284	positive regulation of granule cell precursor proliferation
GO:0022612	0.818165	1.00705	1.00284	gland morphogenesis
GO:0042542	0.818165	1.00705	1.00284	response to hydrogen peroxide
GO:0043029	0.818165	1.00705	1.00284	T cell homeostasis
GO:0043525	0.818165	1.00705	1.00284	positive regulation of neuron apoptosis
GO:0045767	0.818165	1.00705	1.00284	regulation of anti-apoptosis
GO:0048738	0.818165	1.00705	1.00284	cardiac muscle development
GO:0050869	0.818165	1.00705	1.00284	negative regulation of B cell activation
GO:0051057	0.818165	1.00705	1.00284	positive regulation of small GTPase mediated signal transduction
GO:0051130	0.818165	1.00705	1.00284	positive regulation of cell organization and biogenesis
GO:0051320	0.818165	1.00705	1.00284	S phase
GO:0051920	0.818165	1.00705	1.00284	peroxiredoxin activity
GO:0008643	0.820678	1.00136	1.00332	carbohydrate transport
GO:0007160	0.879239	1.00639	1.07165	cell-matrix adhesion
GO:0030324	0.879239	1.00639	1.07165	lung development
GO:0004540	0.820447	1.12011	0.999614	ribonuclease activity
GO:0045182	0.879115	1.02449	1.06853	translation regulator activity
GO:0043123	0.82371	0.999865	1.00056	positive regulation of I-kappaB kinase NF-kappaB cascade
GO:0000062	0.822308	1.01883	0.998031	acyl-CoA binding
GO:0000152	0.822308	1.01883	0.998031	nuclear ubiquitin ligase complex
GO:0001832	0.822308	1.01883	0.998031	blastocyst growth
GO:0001936	0.822308	1.01883	0.998031	regulation of endothelial cell proliferation
GO:0001952	0.822308	1.01883	0.998031	regulation of cell-matrix adhesion
GO:0003756	0.822308	1.01883	0.998031	protein disulfide isomerase activity
GO:0004016	0.822308	1.01883	0.998031	adenylate cyclase activity
GO:0005885	0.822308	1.01883	0.998031	Arp2 3 protein complex
GO:0005942	0.822308	1.01883	0.998031	phosphoinositide 3-kinase complex
GO:0006921	0.822308	1.01883	0.998031	cell structure disassembly during apoptosis
GO:0008105	0.822308	1.01883	0.998031	asymmetric protein localization
GO:0015238	0.822308	1.01883	0.998031	drug transporter activity
GO:0016303	0.822308	1.01883	0.998031	1-phosphatidylinositol-3-kinase activity
GO:0016339	0.822308	1.01883	0.998031	calcium-dependent cell-cell adhesion
GO:0016864	0.822308	1.01883	0.998031	intramolecular oxidoreductase activity transposing S-S bonds
GO:0017015	0.822308	1.01883	0.998031	regulation of transforming growth factor beta receptor signaling pathway
GO:0019218	0.822308	1.01883	0.998031	regulation of steroid metabolic process
GO:0022407	0.822308	1.01883	0.998031	regulation of cell-cell adhesion
GO:0030010	0.822308	1.01883	0.998031	establishment of cell polarity
GO:0030225	0.822308	1.01883	0.998031	macrophage differentiation
GO:0030545	0.822308	1.01883	0.998031	receptor regulator activity
GO:0035004	0.822308	1.01883	0.998031	phosphoinositide 3-kinase activity
GO:0042375	0.822308	1.01883	0.998031	quinone cofactor metabolic process
GO:0042573	0.822308	1.01883	0.998031	retinoic acid metabolic process
GO:0043542	0.822308	1.01883	0.998031	endothelial cell migration
GO:0045426	0.822308	1.01883	0.998031	quinone cofactor biosynthetic process
GO:0045736	0.822308	1.01883	0.998031	negative regulation of cyclin-dependent protein kinase activity
GO:0046006	0.822308	1.01883	0.998031	regulation of activated T cell proliferation
GO:0046470	0.822308	1.01883	0.998031	phosphatidylcholine metabolic process
GO:0050821	0.822308	1.01883	0.998031	protein stabilization
GO:0016820	0.879188	1.01065	1.067	hydrolase activity acting on acid anhydrides catalyzing transmembrane movement of substances
GO:0030864	0.827676	0.912833	1.00325	cortical actin cytoskeleton
GO:0000186	0.827676	1.00342	1.00325	activation of MAPKK activity
GO:0001935	0.827676	1.00342	1.00325	endothelial cell proliferation
GO:0004549	0.827676	1.00342	1.00325	tRNA-specific ribonuclease activity
GO:0004693	0.827676	1.00342	1.00325	cyclin-dependent protein kinase activity
GO:0004861	0.827676	1.00342	1.00325	cyclin-dependent protein kinase inhibitor activity
GO:0005048	0.827676	1.00342	1.00325	signal sequence binding
GO:0007431	0.827676	1.00342	1.00325	salivary gland development
GO:0007566	0.827676	1.00342	1.00325	embryo implantation
GO:0008180	0.827676	1.00342	1.00325	signalosome complex
GO:0008299	0.827676	1.00342	1.00325	isoprenoid biosynthetic process
GO:0010035	0.827676	1.00342	1.00325	response to inorganic substance
GO:0015108	0.827676	1.00342	1.00325	chloride transporter activity
GO:0016289	0.827676	1.00342	1.00325	CoA hydrolase activity
GO:0016813	0.827676	1.00342	1.00325	hydrolase activity acting on carbon-nitrogen (but not peptide) bonds in linear amidines
GO:0016862	0.827676	1.00342	1.00325	intramolecular oxidoreductase activity interconverting keto- and enol-groups
GO:0030262	0.827676	1.00342	1.00325	apoptotic nuclear changes
GO:0030693	0.827676	1.00342	1.00325	caspase activity
GO:0031594	0.827676	1.00342	1.00325	neuromuscular junction
GO:0050798	0.827676	1.00342	1.00325	activated T cell proliferation
GO:0051651	0.827676	1.00342	1.00325	maintenance of cellular localization
GO:0017076	0.879332	1.24024	1.06554	purine nucleotide binding
GO:0030323	0.88179	1.12247	1.06738	respiratory tube development
GO:0048732	0.88179	1.12247	1.06738	gland development
GO:0009967	0.82765	1.04562	0.999614	positive regulation of signal transduction
GO:0019748	0.828634	1.0046	0.999614	secondary metabolic process
GO:0006082	0.2535	1.21528	0.304536	organic acid metabolic process
GO:0019752	0.2535	1.21528	0.304536	carboxylic acid metabolic process
GO:0043009	0.836072	1.25886	1.00239	chordate embryonic development
GO:0001676	0.843859	1.03745	1.01131	long-chain fatty acid metabolic process
GO:0005164	0.843859	1.03745	1.01131	tumor necrosis factor receptor binding
GO:0006171	0.843859	1.03745	1.01131	cAMP biosynthetic process
GO:0006342	0.843859	1.03745	1.01131	chromatin silencing
GO:0006541	0.843859	1.03745	1.01131	glutamine metabolic process
GO:0006826	0.843859	1.03745	1.01131	iron ion transport
GO:0006914	0.843859	1.03745	1.01131	autophagy
GO:0016641	0.843859	1.03745	1.01131	oxidoreductase activity acting on the CH-NH2 group of donors oxygen as acceptor
GO:0016863	0.843859	1.03745	1.01131	intramolecular oxidoreductase activity transposing C=C bonds
GO:0030048	0.843859	1.03745	1.01131	actin filament-based movement
GO:0030165	0.843859	1.03745	1.01131	PDZ domain binding
GO:0031507	0.843859	1.03745	1.01131	heterochromatin formation
GO:0032813	0.843859	1.03745	1.01131	tumor necrosis factor receptor superfamily binding
GO:0045259	0.843859	1.03745	1.01131	proton-transporting ATP synthase complex
GO:0046839	0.843859	1.03745	1.01131	phospholipid dephosphorylation
GO:0009792	0.845082	1.25325	1.00559	embryonic development ending in birth or egg hatching
GO:0045859	0.848065	1.24793	1.00903	regulation of protein kinase activity
GO:0017111	0.9079	1.01612	1.06706	nucleoside-triphosphatase activity
GO:0043549	0.862923	1.25144	1.01414	regulation of kinase activity
GO:0051338	0.861435	1.24877	1.01222	regulation of transferase activity
GO:0006519	0.683116	1.17764	0.801489	amino acid and derivative metabolic process
GO:0009117	0.811765	1.0106	0.946078	nucleotide metabolic process
GO:0007249	0.858985	1.01147	0.999614	I-kappaB kinase NF-kappaB cascade
GO:0016567	0.858985	1.01147	0.999614	protein ubiquitination
GO:0030031	0.858985	1.01147	0.999614	cell projection biogenesis
GO:0006820	0.917824	1.06413	1.06722	anion transport
GO:0006818	0.916962	1.04367	1.06458	hydrogen transport
GO:0009309	0.916962	1.04367	1.06458	amine biosynthetic process
GO:0009416	0.916962	1.04367	1.06458	response to light stimulus
GO:0016787	0.788604	1.21314	0.915266	hydrolase activity
GO:0008361	0.921734	1.00465	1.0689	regulation of cell size
GO:0050790	0.921286	1.17215	1.06552	regulation of catalytic activity
GO:0015711	0.865077	0.975728	0.999865	organic anion transport
GO:0000299	0.865077	1.00001	0.999865	integral to membrane of membrane fraction
GO:0001889	0.865077	1.00001	0.999865	liver development
GO:0002260	0.865077	1.00001	0.999865	lymphocyte homeostasis
GO:0005903	0.865077	1.00001	0.999865	brush border
GO:0006020	0.865077	1.00001	0.999865	inositol metabolic process
GO:0006308	0.865077	1.00001	0.999865	DNA catabolic process
GO:0007173	0.865077	1.00001	0.999865	epidermal growth factor receptor signaling pathway
GO:0008543	0.865077	1.00001	0.999865	fibroblast growth factor receptor signaling pathway
GO:0042130	0.865077	1.00001	0.999865	negative regulation of T cell proliferation
GO:0045787	0.865077	1.00001	0.999865	positive regulation of progression through cell cycle
GO:0045814	0.865077	1.00001	0.999865	negative regulation of gene expression epigenetic
GO:0015035	0.32955	1.00342	0.380796	protein disulfide oxidoreductase activity
GO:0003702	0.922262	1.02697	1.06529	RNA polymerase II transcription factor activity
GO:0008081	0.922262	1.19549	1.06529	phosphoric diester hydrolase activity
GO:0019199	0.924026	1.20025	1.06532	transmembrane receptor protein kinase activity
GO:0016772	0.92216	1.14637	1.06305	transferase activity transferring phosphorus-containing groups
GO:0030554	0.925783	1.20726	1.06697	adenyl nucleotide binding
GO:0016049	0.926405	1.01136	1.0674	cell growth
GO:0020037	0.799418	0.026053	0.920706	heme binding
GO:0046906	0.799418	0.026053	0.920706	tetrapyrrole binding
GO:0045786	0.799418	1.24296	0.920706	negative regulation of progression through cell cycle
GO:0046914	0.926876	1.16459	1.0675	transition metal ion binding
GO:0031589	0.925633	1.01495	1.06568	cell-substrate adhesion
GO:0043025	0.925633	1.01495	1.06568	cell soma
GO:0008654	0.675162	1.00175	0.775815	phospholipid biosynthetic process
GO:0044249	0.69418	1.15677	0.796648	cellular biosynthetic process
GO:0019899	0.931582	1.02401	1.06539	enzyme binding
GO:0016638	0.877548	0.967816	1.00334	oxidoreductase activity acting on the CH-NH2 group of donors
GO:0007190	0.877548	1.00005	1.00334	adenylate cyclase activation
GO:0008028	0.877548	1.00005	1.00334	monocarboxylic acid transporter activity
GO:0008094	0.877548	1.00005	1.00334	DNA-dependent ATPase activity
GO:0008637	0.877548	1.00005	1.00334	apoptotic mitochondrial changes
GO:0017048	0.877548	1.00005	1.00334	Rho GTPase binding
GO:0035272	0.877548	1.00005	1.00334	exocrine system development
GO:0048593	0.877548	1.00005	1.00334	camera-type eye morphogenesis
GO:0006694	0.758288	1.02697	0.864968	steroid biosynthetic process
GO:0046467	0.758288	1.02697	0.864968	membrane lipid biosynthetic process
GO:0051704	0.820447	1.12011	0.935752	multi-organism process
GO:0006575	0.823774	1.01237	0.937783	amino acid derivative metabolic process
GO:0005275	0.851298	1.00918	0.967606	amine transporter activity
GO:0006650	0.837397	1.01743	0.949344	glycerophospholipid metabolic process
GO:0000287	0.925243	1.19266	1.04797	magnesium ion binding
GO:0015849	0.858985	1.01147	0.971589	organic acid transport
GO:0046942	0.858985	1.01147	0.971589	carboxylic acid transport
GO:0007015	0.820678	1.00136	0.925699	actin filament organization
GO:0015171	0.820678	1.00136	0.925699	amino acid transporter activity
GO:0016740	0.847196	1.21393	0.95383	transferase activity
GO:0031420	0.922176	1.0225	1.03737	alkali metal ion binding
GO:0005215	0.955628	1.14815	1.07003	transporter activity
GO:0043169	0.915606	1.25317	1.02503	cation binding
GO:0007005	0.821162	1.10971	0.918757	mitochondrion organization and biogenesis
GO:0042625	0.955296	1.00752	1.06633	ATPase activity coupled to transmembrane movement of ions
GO:0051249	0.959375	1.02462	1.06897	regulation of lymphocyte activation
GO:0065009	0.957773	1.16241	1.06657	regulation of a molecular function
GO:0008289	0.958546	1.00329	1.06695	lipid binding
GO:0002376	0.956655	1.14976	1.06378	immune system process
GO:0009165	0.917581	1.0053	1.02033	nucleotide biosynthetic process
GO:0043069	0.922075	1.02715	1.02423	negative regulation of programmed cell death
GO:0016477	0.958722	1.21108	1.0649	cell migration
GO:0042803	0.921734	1.00465	1.02379	protein homodimerization activity
GO:0043066	0.926437	1.09715	1.02534	negative regulation of apoptosis
GO:0005355	0.827676	1.00342	0.914878	glucose transporter activity
GO:0006206	0.827676	1.00342	0.914878	pyrimidine base metabolic process
GO:0016599	0.827676	1.00342	0.914878	caveolar membrane
GO:0042577	0.827676	1.00342	0.914878	lipid phosphatase activity
GO:0042612	0.827676	1.00342	0.914878	MHC class I protein complex
GO:0046112	0.827676	1.00342	0.914878	nucleobase biosynthetic process
GO:0009314	0.968699	1.04562	1.07049	response to radiation
GO:0043227	0.957359	1.15442	1.05771	membrane-bound organelle
GO:0043231	0.958402	1.16457	1.05884	intracellular membrane-bound organelle
GO:0009116	0.62931	1.00408	0.694424	nucleoside metabolic process
GO:0050865	0.971227	0.999784	1.06922	regulation of cell activation
GO:0030097	0.969422	1.01238	1.06713	hemopoiesis
GO:0000302	0.909	1.00184	1.00024	response to reactive oxygen species
GO:0001776	0.909	1.00184	1.00024	leukocyte homeostasis
GO:0046058	0.909	1.00184	1.00024	cAMP metabolic process
GO:0048872	0.909	1.00184	1.00024	homeostasis of number of cells
GO:0050868	0.909	1.00184	1.00024	negative regulation of T cell activation
GO:0051235	0.909	1.00184	1.00024	maintenance of localization
GO:0005901	0.843859	1.03745	0.928389	caveola
GO:0015145	0.843859	1.03745	0.928389	monosaccharide transporter activity
GO:0015149	0.843859	1.03745	0.928389	hexose transporter activity
GO:0048041	0.843859	1.03745	0.928389	focal adhesion formation
GO:0004713	0.97352	1.26463	1.06698	protein-tyrosine kinase activity
GO:0008565	0.936135	1.00767	1.02557	protein transporter activity
GO:0000155	0.91941	1.00754	1.00633	two-component sensor activity
GO:0001727	0.91941	1.00754	1.00633	lipid kinase activity
GO:0001890	0.91941	1.00754	1.00633	placenta development
GO:0004182	0.91941	1.00754	1.00633	carboxypeptidase A activity
GO:0005097	0.91941	1.00754	1.00633	Rab GTPase activator activity
GO:0006997	0.91941	1.00754	1.00633	nuclear organization and biogenesis
GO:0007031	0.91941	1.00754	1.00633	peroxisome organization and biogenesis
GO:0014020	0.91941	1.00754	1.00633	primary neural tube formation
GO:0016585	0.91941	1.00754	1.00633	chromatin remodeling complex
GO:0022411	0.91941	1.00754	1.00633	cellular component disassembly
GO:0030032	0.91941	1.00754	1.00633	lamellipodium biogenesis
GO:0030308	0.91941	1.00754	1.00633	negative regulation of cell growth
GO:0031279	0.91941	1.00754	1.00633	regulation of cyclase activity
GO:0045792	0.91941	1.00754	1.00633	negative regulation of cell size
GO:0051339	0.91941	1.00754	1.00633	regulation of lyase activity
GO:0051539	0.91941	1.00754	1.00633	4 iron 4 sulfur cluster binding
GO:0016891	0.91941	1.00838	1.00633	endoribonuclease activity producing 5-phosphomonoesters
GO:0050863	0.914889	1.08658	0.999614	regulation of T cell activation
GO:0005044	0.865077	1.00001	0.942647	scavenger receptor activity
GO:0005902	0.865077	1.00001	0.942647	microvillus
GO:0030888	0.865077	1.00001	0.942647	regulation of B cell proliferation
GO:0016597	0.822308	1.01883	0.895201	amino acid binding
GO:0048534	0.983391	1.01199	1.06901	hemopoietic or lymphoid organ development
GO:0004129	0.922127	1.01591	1.00153	cytochrome-c oxidase activity
GO:0006885	0.922127	1.01591	1.00153	regulation of pH
GO:0007185	0.922127	1.01591	1.00153	transmembrane receptor protein tyrosine phosphatase signaling pathway
GO:0015002	0.922127	1.01591	1.00153	heme-copper terminal oxidase activity
GO:0015296	0.922127	1.01591	1.00153	anion:cation symporter activity
GO:0016675	0.922127	1.01591	1.00153	oxidoreductase activity acting on heme group of donors
GO:0016676	0.922127	1.01591	1.00153	oxidoreductase activity acting on heme group of donors oxygen as acceptor
GO:0030139	0.922127	1.01591	1.00153	endocytic vesicle
GO:0030258	0.922127	1.01591	1.00153	lipid modification
GO:0031281	0.922127	1.01591	1.00153	positive regulation of cyclase activity
GO:0032945	0.922127	1.01591	1.00153	negative regulation of mononuclear cell proliferation
GO:0045761	0.922127	1.01591	1.00153	regulation of adenylate cyclase activity
GO:0045762	0.922127	1.01591	1.00153	positive regulation of adenylate cyclase activity
GO:0050672	0.922127	1.01591	1.00153	negative regulation of lymphocyte proliferation
GO:0051349	0.922127	1.01591	1.00153	positive regulation of lyase activity
GO:0007010	0.983723	1.14986	1.06725	cytoskeleton organization and biogenesis
GO:0008092	0.984058	1.02637	1.0669	cytoskeletal protein binding
GO:0007420	0.983487	1.04796	1.06439	brain development
GO:0015399	0.986066	1.02483	1.0663	primary active transporter activity
GO:0015405	0.986066	1.02483	1.0663	P-P-bond-hydrolysis-driven transporter activity
GO:0005343	0.930105	1.00408	1.00555	organic acid:sodium symporter activity
GO:0008146	0.930105	1.00408	1.00555	sulfotransferase activity
GO:0042100	0.930105	1.00408	1.00555	B cell proliferation
GO:0008134	0.98784	1.01719	1.06702	transcription factor binding
GO:0005793	0.91941	1.00754	0.99299	ER-Golgi intermediate compartment
GO:0006414	0.91941	1.00754	0.99299	translational elongation
GO:0042611	0.91941	1.00754	0.99299	MHC protein complex
GO:0030863	0.91941	1.00838	0.99299	cortical cytoskeleton
GO:0030141	0.995164	1.00136	1.07023	secretory granule
GO:0031072	0.995164	1.00136	1.07023	heat shock protein binding
GO:0042802	0.998639	1.02273	1.07348	identical protein binding
GO:0016769	0.813897	1.10072	0.874813	transferase activity transferring nitrogenous groups
GO:0000096	0.930105	1.00408	0.999324	sulfur amino acid metabolic process
GO:0001755	0.930105	1.00408	0.999324	neural crest cell migration
GO:0007346	0.930105	1.00408	0.999324	regulation of progression through mitotic cell cycle
GO:0016458	0.930105	1.00408	0.999324	gene silencing
GO:0019884	0.930105	1.00408	0.999324	antigen processing and presentation of exogenous antigen
GO:0030426	0.930105	1.00408	0.999324	growth cone
GO:0044424	0.993478	0.63807	1.0674	intracellular part
GO:0003774	0.997892	1.02294	1.0715	motor activity
GO:0005085	0.997892	1.02294	1.0715	guanyl-nucleotide exchange factor activity
GO:0000166	0.995048	1.20993	1.06821	nucleotide binding
GO:0000279	0.997892	1.02339	1.0707	M phase
GO:0051251	0.999082	1.01147	1.07194	positive regulation of lymphocyte activation
GO:0001816	0.997892	1.04562	1.07049	cytokine production
GO:0002520	0.994398	1.01203	1.06649	immune system development
GO:0006897	0.997892	1.24793	1.06989	endocytosis
GO:0010324	0.997892	1.24793	1.06989	membrane invagination
GO:0012506	0.997892	1.01198	1.06972	vesicle membrane
GO:0015980	0.997892	1.01198	1.06972	energy derivation by oxidation of organic compounds
GO:0015672	0.992886	0.99993	1.06423	monovalent inorganic cation transport
GO:0001664	0.999865	1.00639	1.07165	G-protein-coupled receptor binding
GO:0006836	0.999865	1.00639	1.07165	neurotransmitter transport
GO:0015631	0.999865	1.00639	1.07165	tubulin binding
GO:0000139	0.997892	1.02462	1.06897	Golgi membrane
GO:0030145	0.997892	1.02449	1.06841	manganese ion binding
GO:0006936	0.997892	1.01237	1.06803	muscle contraction
GO:0006417	0.997892	1.01009	1.06789	regulation of translation
GO:0005179	0.997892	1.10867	1.06781	hormone activity
GO:0006461	0.997892	0.999733	1.06764	protein complex assembly
GO:0016757	0.997892	1.22442	1.06751	transferase activity transferring glycosyl groups
GO:0051049	0.997892	1.00118	1.06748	regulation of transport
GO:0019226	0.997892	1.00736	1.06733	transmission of nerve impulse
GO:0007283	0.997892	1.04832	1.06702	spermatogenesis
GO:0048232	0.997892	1.04832	1.06702	male gamete generation
GO:0016779	0.989566	1.01856	1.05812	nucleotidyltransferase activity
GO:0003006	0.997892	1.08724	1.06695	reproductive developmental process
GO:0007611	0.997892	1.08724	1.06695	learning and or memory
GO:0030016	0.997892	1.18718	1.06695	myofibril
GO:0007601	0.997892	1.02232	1.06682	visual perception
GO:0051094	0.997892	1.02232	1.06682	positive regulation of developmental process
GO:0004725	0.935056	1.08724	0.999614	protein tyrosine phosphatase activity
GO:0003001	0.997892	1.02559	1.06652	generation of a signal involved in cell-cell signaling
GO:0043292	0.997892	1.17794	1.06633	contractile fiber
GO:0042089	0.998438	1.01242	1.0669	cytokine biosynthetic process
GO:0042107	0.998438	1.01242	1.0669	cytokine metabolic process
GO:0007200	0.995483	0.999865	1.06372	G-protein signaling coupled to IP3 second messenger (phospholipase C activating)
GO:0016836	0.995483	0.999865	1.06372	hydro-lyase activity
GO:0030855	0.995483	0.999865	1.06372	epithelial cell differentiation
GO:0051606	0.995483	0.999865	1.06372	detection of stimulus
GO:0015075	0.993183	1.18774	1.0612	ion transporter activity
GO:0050953	0.997892	1.0233	1.06617	sensory perception of light stimulus
GO:0005516	0.997892	1.00465	1.06616	calmodulin binding
GO:0009607	0.997892	0.116846	1.06615	response to biotic stimulus
GO:0008015	0.997892	1.02294	1.06615	circulation
GO:0007268	0.997892	1.01222	1.06611	synaptic transmission
GO:0016044	0.997892	1.21065	1.06611	membrane organization and biogenesis
GO:0001505	0.997892	1.01856	1.06605	regulation of neurotransmitter levels
GO:0007398	0.997892	1.01495	1.06568	ectoderm development
GO:0044449	0.997892	1.17466	1.06568	contractile fiber part
GO:0044433	0.997892	1.01686	1.06532	cytoplasmic vesicle part
GO:0019900	0.997892	1.02697	1.06529	kinase binding
GO:0016879	0.984027	1.00154	1.04957	ligase activity forming carbon-nitrogen bonds
GO:0006953	0.946659	1.00032	1.00951	acute-phase response
GO:0031968	0.946659	1.00032	1.00951	organelle outer membrane
GO:0051093	0.997892	1.00296	1.06397	negative regulation of developmental process
GO:0004222	0.937893	1.02232	0.999614	metalloendopeptidase activity
GO:0008270	1.00023	1.14387	1.06601	zinc ion binding
GO:0006928	1.00093	1.17043	1.06623	cell motility
GO:0051674	1.00093	1.17043	1.06623	localization of cell
GO:0018193	1.00803	1.02559	1.07319	peptidyl-amino acid modification
GO:0001701	0.981837	1.1972	1.0435	in utero embryonic development
GO:0016831	0.957471	1.01447	1.01682	carboxy-lyase activity
GO:0019200	0.957471	1.01447	1.01682	carbohydrate kinase activity
GO:0030282	0.957471	1.01447	1.01682	bone mineralization
GO:0044431	0.997892	1.00285	1.05971	Golgi apparatus part
GO:0016651	1.01448	1.15345	1.07698	oxidoreductase activity acting on NADH or NADPH
GO:0003777	1.01034	1.01746	1.0723	microtubule motor activity
GO:0005815	1.01034	1.01746	1.0723	microtubule organizing center
GO:0015833	1.01034	1.01746	1.0723	peptide transport
GO:0016459	1.01034	1.01746	1.0723	myosin complex
GO:0046879	1.01034	1.01746	1.0723	hormone secretion
GO:0043176	0.909	1.00184	0.964726	amine binding
GO:0009653	1.01501	1.13758	1.07542	anatomical structure morphogenesis
GO:0009069	0.954386	1.00595	1.01074	serine family amino acid metabolic process
GO:0015179	0.954386	1.00595	1.01074	L-amino acid transporter activity
GO:0019216	0.954386	1.00595	1.01074	regulation of lipid metabolic process
GO:0030216	0.954386	1.00595	1.01074	keratinocyte differentiation
GO:0016866	0.954386	1.01074	1.01074	intramolecular transferase activity
GO:0044271	0.968699	1.04562	1.02507	nitrogen compound biosynthetic process
GO:0048015	1.01073	1.00143	1.06917	phosphoinositide-mediated signaling
GO:0016893	0.946659	0.98954	1.0004	endonuclease activity active with either ribo- or deoxyribonucleic acids and producing 5-phosphomonoesters
GO:0004181	0.946659	1.00032	1.0004	metallocarboxypeptidase activity
GO:0004907	0.946659	1.00032	1.0004	interleukin receptor activity
GO:0016849	0.946659	1.00032	1.0004	phosphorus-oxygen lyase activity
GO:0019205	0.946659	1.00032	1.0004	nucleobase nucleoside nucleotide kinase activity
GO:0030427	0.946659	1.00032	1.0004	site of polarized growth
GO:0046148	0.946659	1.00032	1.0004	pigment biosynthetic process
GO:0006281	0.997892	1.25898	1.05449	DNA repair
GO:0008514	0.818165	0.790975	0.864498	organic anion transporter activity
GO:0009119	0.818165	1.00705	0.864498	ribonucleoside metabolic process
GO:0019856	0.818165	1.00705	0.864498	pyrimidine base biosynthetic process
GO:0005976	1.01069	1.10971	1.06759	polysaccharide metabolic process
GO:0007498	1.01069	1.10971	1.06759	mesoderm development
GO:0031328	1.01069	1.10971	1.06759	positive regulation of cellular biosynthetic process
GO:0044264	1.01069	1.10971	1.06759	cellular polysaccharide metabolic process
GO:0008483	0.795426	1.11756	0.840156	transaminase activity
GO:0001839	0.968882	1.02331	1.02294	neural plate morphogenesis
GO:0001841	0.968882	1.02331	1.02294	neural tube formation
GO:0005279	0.968882	1.02331	1.02294	amino acid-polyamine transporter activity
GO:0015203	0.968882	1.02331	1.02294	polyamine transporter activity
GO:0016782	0.968882	1.02331	1.02294	transferase activity transferring sulfur-containing groups
GO:0005089	1.01242	1.0046	1.06886	Rho guanyl-nucleotide exchange factor activity
GO:0007612	1.01242	1.0046	1.06886	learning
GO:0009891	1.01242	1.0046	1.06886	positive regulation of biosynthetic process
GO:0045087	1.01242	1.0046	1.06886	innate immune response
GO:0045597	1.01242	1.0046	1.06886	positive regulation of cell differentiation
GO:0060047	1.01242	1.0046	1.06886	heart contraction
GO:0003714	1.01135	1.01743	1.0676	transcription corepressor activity
GO:0042035	1.01135	1.01743	1.0676	regulation of cytokine biosynthetic process
GO:0045637	1.01135	1.01743	1.0676	regulation of myeloid cell differentiation
GO:0019898	1.01135	1.13428	1.0676	extrinsic to membrane
GO:0051240	0.997892	1.00023	1.05255	positive regulation of multicellular organismal process
GO:0006418	1.01077	1.00918	1.06549	tRNA aminoacylation for protein translation
GO:0030534	1.01077	1.00918	1.06549	adult behavior
GO:0035023	1.01077	1.00918	1.06549	regulation of Rho protein signal transduction
GO:0043038	1.01077	1.00918	1.06549	amino acid activation
GO:0043039	1.01077	1.00918	1.06549	tRNA aminoacylation
GO:0051046	1.01077	1.00918	1.06549	regulation of secretion
GO:0006521	1.01633	1.02444	1.07115	regulation of amino acid metabolic process
GO:0015370	1.01633	1.02444	1.07115	solute:sodium symporter activity
GO:0032944	1.01633	1.02444	1.07115	regulation of mononuclear cell proliferation
GO:0050670	1.01633	1.02444	1.07115	regulation of lymphocyte proliferation
GO:0006821	1.01311	1.12247	1.06738	chloride transport
GO:0008544	1.01311	1.12247	1.06738	epidermis development
GO:0019901	1.01311	1.12247	1.06738	protein kinase binding
GO:0030659	1.01311	1.12247	1.06738	cytoplasmic vesicle membrane
GO:0042063	1.01378	1.10971	1.06759	gliogenesis
GO:0001932	1.01637	1.00136	1.07023	regulation of protein amino acid phosphorylation
GO:0007179	1.01637	1.00136	1.07023	transforming growth factor beta receptor signaling pathway
GO:0019897	1.01764	1.02444	1.07115	extrinsic to plasma membrane
GO:0045137	1.01764	1.02444	1.07115	development of primary sexual characteristics
GO:0031090	0.760923	1.06653	0.800405	organelle membrane
GO:0000910	0.954386	1.00595	1.00384	cytokinesis
GO:0001824	0.954386	1.00595	1.00384	blastocyst development
GO:0008138	0.954386	1.00595	1.00384	protein tyrosine serine threonine phosphatase activity
GO:0008624	0.954386	1.00595	1.00384	induction of apoptosis by extracellular signals
GO:0009975	0.954386	1.00595	1.00384	cyclase activity
GO:0015758	0.954386	1.00595	1.00384	glucose transport
GO:0045444	0.954386	1.00595	1.00384	fat cell differentiation
GO:0051250	0.954386	1.00595	1.00384	negative regulation of lymphocyte activation
GO:0042578	0.974075	1.19192	1.02437	phosphoric ester hydrolase activity
GO:0009617	0.996435	1.00483	1.04778	response to bacterium
GO:0051241	0.996435	1.00483	1.04778	negative regulation of multicellular organismal process
GO:0009986	0.994087	1.24877	1.04493	cell surface
GO:0007189	0.997023	1.00483	1.04778	G-protein signaling adenylate cyclase activating pathway
GO:0032147	0.997023	1.00483	1.04778	activation of protein kinase activity
GO:0016564	0.997892	1.01637	1.04867	transcriptional repressor activity
GO:0002252	0.997892	1.11925	1.04865	immune effector process
GO:0016798	0.997892	1.19851	1.04863	hydrolase activity acting on glycosyl bonds
GO:0000792	0.974888	1.09991	1.02441	heterochromatin
GO:0001840	0.974888	1.09991	1.02441	neural plate development
GO:0005351	0.974888	1.09991	1.02441	sugar porter activity
GO:0050864	0.974888	1.09991	1.02441	regulation of B cell activation
GO:0005768	1.01599	1.01065	1.067	endosome
GO:0007243	1.0144	1.01104	1.06528	protein kinase cascade
GO:0006812	1.00728	1.01612	1.05686	cation transport
GO:0035264	1.01905	1.00143	1.06917	multicellular organism growth
GO:0001838	0.978752	1.01335	1.02637	embryonic epithelial tube formation
GO:0015144	0.978752	1.01335	1.02637	carbohydrate transporter activity
GO:0019210	0.978752	1.01335	1.02637	kinase inhibitor activity
GO:0050730	0.978752	1.01335	1.02637	regulation of peptidyl-tyrosine phosphorylation
GO:0010001	1.00193	1.00822	1.05064	glial cell differentiation
GO:0042110	1.01714	1.0108	1.06656	T cell activation
GO:0004428	0.957471	1.01447	1.00388	inositol or phosphatidylinositol kinase activity
GO:0004860	0.957471	1.01447	1.00388	protein kinase inhibitor activity
GO:0007163	0.957471	1.01447	1.00388	establishment and or maintenance of cell polarity
GO:0007623	0.957471	1.01447	1.00388	circadian rhythm
GO:0008645	0.957471	1.01447	1.00388	hexose transport
GO:0015749	0.957471	1.01447	1.00388	monosaccharide transport
GO:0003743	1.01829	1.08658	1.0676	translation initiation factor activity
GO:0009887	1.02353	1.14446	1.07294	organ morphogenesis
GO:0019787	1.01779	1.0053	1.06691	small conjugating protein ligase activity
GO:0015267	1.0188	1.01612	1.06749	channel or pore class transporter activity
GO:0007219	1.01536	0.999865	1.06372	Notch signaling pathway
GO:0042098	1.01536	0.999865	1.06372	T cell proliferation
GO:0008430	0.790396	1.0036	0.827868	selenium binding
GO:0005254	1.01959	1.01743	1.0676	chloride channel activity
GO:0007188	1.01959	1.01743	1.0676	G-protein signaling coupled to cAMP nucleotide second messenger
GO:0005938	1.01959	1.13428	1.0676	cell cortex
GO:0030198	1.01959	1.13428	1.0676	extracellular matrix organization and biogenesis
GO:0007548	1.01677	1.04367	1.06458	sex differentiation
GO:0051707	1.01677	1.04367	1.06458	response to other organism
GO:0030017	1.01677	1.19003	1.06458	sarcomere
GO:0045926	0.987429	1.09224	1.03381	negative regulation of growth
GO:0014031	0.993052	1.01123	1.03919	mesenchymal cell development
GO:0021915	0.993052	1.01123	1.03919	neural tube development
GO:0048762	0.993052	1.01123	1.03919	mesenchymal cell differentiation
GO:0044448	0.993052	1.11659	1.03919	cell cortex part
GO:0043226	1.01884	0.994513	1.06568	organelle
GO:0008017	1.01045	1.01616	1.05668	microtubule binding
GO:0048608	1.01045	1.01616	1.05668	reproductive structure development
GO:0007167	1.02319	1.20301	1.06978	enzyme linked receptor protein signaling pathway
GO:0031981	1.02006	1.01612	1.0664	nuclear lumen
GO:0015294	1.02251	1.0046	1.06886	solute:cation symporter activity
GO:0018108	1.02251	1.0046	1.06886	peptidyl-tyrosine phosphorylation
GO:0018212	1.02251	1.0046	1.06886	peptidyl-tyrosine modification
GO:0040014	1.02251	1.0046	1.06886	regulation of body size
GO:0005667	1.03039	1.0229	1.07631	transcription factor complex
GO:0051248	0.958414	1.01639	0.999614	negative regulation of protein metabolic process
GO:0042325	1.03265	1.00175	1.07698	regulation of phosphorylation
GO:0051119	0.979643	1.00525	1.02161	sugar transporter activity
GO:0005911	1.02206	1.01009	1.06574	intercellular junction
GO:0007267	1.02278	1.01612	1.06646	cell-cell signaling
GO:0030001	1.01393	1.01612	1.05678	metal ion transport
GO:0015662	1.02961	1.01147	1.07194	ATPase activity coupled to transmembrane movement of ions phosphorylative mechanism
GO:0043229	1.02321	0.997983	1.06526	intracellular organelle
GO:0031227	0.984192	0.013833	1.0246	intrinsic to endoplasmic reticulum membrane
GO:0004180	0.984192	1.0036	1.0246	carboxypeptidase activity
GO:0016126	0.984192	1.0036	1.0246	sterol biosynthetic process
GO:0050673	0.984192	1.0036	1.0246	epithelial cell proliferation
GO:0004521	0.974888	1.05094	1.01471	endoribonuclease activity
GO:0006695	0.974888	1.09991	1.01471	cholesterol biosynthetic process
GO:0009190	0.974888	1.09991	1.01471	cyclic nucleotide biosynthetic process
GO:0014032	0.974888	1.09991	1.01471	neural crest cell development
GO:0014033	0.974888	1.09991	1.01471	neural crest cell differentiation
GO:0019965	0.974888	1.09991	1.01471	interleukin binding
GO:0051640	0.974888	1.09991	1.01471	organelle localization
GO:0016881	1.02587	0.999733	1.06771	acid-amino acid ligase activity
GO:0004673	0.968882	1.02331	1.00768	protein histidine kinase activity
GO:0016706	0.968882	1.02331	1.00768	oxidoreductase activity acting on paired donors with incorporation or reduction of molecular oxygen 2-oxoglutarate as one donor and incorporation of one atom each of oxygen into both donors
GO:0048675	0.968882	1.02331	1.00768	axon extension
GO:0043170	1.02734	1.14766	1.06831	macromolecule metabolic process
GO:0007187	1.0248	1.00918	1.06549	G-protein signaling coupled to cyclic nucleotide second messenger
GO:0031404	1.0248	1.00918	1.06549	chloride ion binding
GO:0043168	1.0248	1.00918	1.06549	anion binding
GO:0005244	0.997892	1.0225	1.03737	voltage-gated ion channel activity
GO:0007399	0.998755	1.14875	1.03813	nervous system development
GO:0005813	1.01107	1.00822	1.05064	centrosome
GO:0008344	1.01107	1.00822	1.05064	adult locomotory behavior
GO:0008406	1.01107	1.00822	1.05064	gonad development
GO:0050879	1.01107	1.00822	1.05064	multicellular organismal movement
GO:0006520	0.809127	1.20582	0.840435	amino acid metabolic process
GO:0051649	1.02972	1.15966	1.069	establishment of cellular localization
GO:0007264	1.01438	1.01608	1.05167	small GTPase mediated signal transduction
GO:0065008	1.02889	1.01612	1.06582	regulation of biological quality
GO:0005529	1.02868	1.00767	1.06481	sugar binding
GO:0004930	0.997892	1.17061	1.03254	G-protein coupled receptor activity
GO:0005654	1.03154	1.01612	1.06713	nucleoplasm
GO:0051246	1.01434	1.01628	1.0492	regulation of protein metabolic process
GO:0008201	1.0363	1.00639	1.07165	heparin binding
GO:0048511	1.0363	1.00639	1.07165	rhythmic process
GO:0042995	1.00099	1.0163	1.03475	cell projection
GO:0044451	1.03507	1.01612	1.06884	nucleoplasm part
GO:0032501	1.03408	1.15472	1.06635	multicellular organismal process
GO:0065003	1.03652	1.04357	1.06884	macromolecular complex assembly
GO:0015268	1.02079	1.01612	1.05253	alpha-type channel activity
GO:0030030	1.0144	1.01104	1.0457	cell projection organization and biogenesis
GO:0032990	1.0144	1.01104	1.0457	cell part morphogenesis
GO:0048858	1.0144	1.01104	1.0457	cell projection morphogenesis
GO:0048513	1.03762	1.13553	1.0694	organ development
GO:0001508	0.994198	1.0036	1.0246	regulation of action potential
GO:0002790	0.994198	1.0036	1.0246	peptide secretion
GO:0008286	0.994198	1.0036	1.0246	insulin receptor signaling pathway
GO:0009890	0.994198	1.0036	1.0246	negative regulation of biosynthetic process
GO:0030072	0.994198	1.0036	1.0246	peptide hormone secretion
GO:0042133	0.994198	1.0036	1.0246	neurotransmitter metabolic process
GO:0042379	0.994198	1.0036	1.0246	chemokine receptor binding
GO:0030695	1.03709	0.999758	1.06855	GTPase regulator activity
GO:0006629	0.013	1.14676	0.013391	lipid metabolic process
GO:0030246	1.04063	1.00017	1.07143	carbohydrate binding
GO:0022607	1.0269	1.01102	1.05712	cellular component assembly
GO:0005875	0.997892	1.02462	1.0269	microtubule associated complex
GO:0016192	1.01938	1.25819	1.04888	vesicle-mediated transport
GO:0044238	0.883393	1.14642	0.90848	primary metabolic process
GO:0009150	1.03807	1.12247	1.06738	purine ribonucleotide metabolic process
GO:0019220	1.03807	1.12247	1.06738	regulation of phosphate metabolic process
GO:0051174	1.03807	1.12247	1.06738	regulation of phosphorus metabolic process
GO:0001584	0.997892	1.21344	1.02574	rhodopsin-like receptor activity
GO:0002682	0.997892	1.01198	1.02563	regulation of immune system process
GO:0000087	0.997892	0.999733	1.02465	M phase of mitotic cell cycle
GO:0000228	0.997892	1.02232	1.02438	nuclear chromosome
GO:0006979	1.03952	0.626881	1.0669	response to oxidative stress
GO:0019933	1.03952	1.01242	1.0669	cAMP-mediated signaling
GO:0042113	1.03952	1.01242	1.0669	B cell activation
GO:0003713	0.997892	1.0233	1.02398	transcription coactivator activity
GO:0009952	0.997892	1.0233	1.02398	anterior posterior pattern formation
GO:0045596	0.997892	1.01639	1.02382	negative regulation of cell differentiation
GO:0050776	0.997892	1.01639	1.02382	regulation of immune response
GO:0007067	0.997892	1.00465	1.02379	mitosis
GO:0007018	0.997892	1.00752	1.02354	microtubule-based movement
GO:0005524	1.0179	1.20922	1.04402	ATP binding
GO:0019887	1.04097	1.08658	1.0676	protein kinase regulator activity
GO:0065004	1.04097	1.08658	1.0676	protein-DNA complex assembly
GO:0006730	0.997892	1.08724	1.02307	one-carbon compound metabolic process
GO:0004553	0.997892	1.18718	1.02307	hydrolase activity hydrolyzing O-glycosyl compounds
GO:0030176	0.979643	0.117889	1.00405	integral to endoplasmic reticulum membrane
GO:0000160	0.979643	1.00525	1.00405	two-component signal transduction system (phosphorelay)
GO:0004437	0.979643	1.00525	1.00405	inositol or phosphatidylinositol phosphatase activity
GO:0004722	0.978752	1.01335	1.00282	protein serine threonine phosphatase activity
GO:0006334	0.978752	1.01335	1.00282	nucleosome assembly
GO:0006338	0.978752	1.01335	1.00282	chromatin remodeling
GO:0015985	0.978752	1.01335	1.00282	energy coupled proton transport down electrochemical gradient
GO:0015986	0.978752	1.01335	1.00282	ATP synthesis coupled proton transport
GO:0016569	0.978752	1.01335	1.00282	covalent chromatin modification
GO:0016775	0.978752	1.01335	1.00282	phosphotransferase activity nitrogenous group as acceptor
GO:0042440	0.978752	1.01335	1.00282	pigment metabolic process
GO:0003729	0.997377	1.00525	1.02161	mRNA binding
GO:0006352	0.997377	1.00525	1.02161	transcription initiation
GO:0006690	0.997377	1.00525	1.02161	icosanoid metabolic process
GO:0007270	0.997377	1.00525	1.02161	nerve-nerve synaptic transmission
GO:0007272	0.997377	1.00525	1.02161	ensheathment of neurons
GO:0008366	0.997377	1.00525	1.02161	axon ensheathment
GO:0042398	0.997377	1.00525	1.02161	amino acid derivative biosynthetic process
GO:0042446	0.997377	1.00525	1.02161	hormone biosynthetic process
GO:0045927	0.997377	1.00525	1.02161	positive regulation of growth
GO:0004305	0.737871	1.0138	0.755708	ethanolamine kinase activity
GO:0006166	0.737871	1.0138	0.755708	purine ribonucleoside salvage
GO:0043101	0.737871	1.0138	0.755708	purine salvage
GO:0043174	0.737871	1.0138	0.755708	nucleoside salvage
GO:0044265	1.04503	1.11797	1.06985	cellular macromolecule catabolic process
GO:0003755	0.987429	1.09224	1.01048	peptidyl-prolyl cis-trans isomerase activity
GO:0006753	0.987429	1.09224	1.01048	nucleoside phosphate metabolic process
GO:0006754	0.987429	1.09224	1.01048	ATP biosynthetic process
GO:0016859	0.987429	1.09224	1.01048	cis-trans isomerase activity
GO:0042129	0.987429	1.09224	1.01048	regulation of T cell proliferation
GO:0046961	0.987429	1.09224	1.01048	hydrogen ion transporting ATPase activity rotational mechanism
GO:0005694	1.04253	1.02273	1.06682	chromosome
GO:0030163	1.04829	1.07737	1.07227	protein catabolic process
GO:0007610	1.04727	1.17401	1.0711	behavior
GO:0051726	1.05183	1.15051	1.07557	regulation of cell cycle
GO:0007507	0.983487	1.04796	1.00559	heart development
GO:0051641	1.04379	1.1578	1.0667	cellular localization
GO:0006112	1.01725	1.01123	1.03919	energy reserve metabolic process
GO:0006497	1.01725	1.01123	1.03919	protein amino acid lipidation
GO:0009880	1.01725	1.01123	1.03919	embryonic pattern specification
GO:0042158	1.01725	1.01123	1.03919	lipoprotein biosynthetic process
GO:0009888	1.04567	0.999999	1.06781	tissue development
GO:0005102	1.02808	1.1502	1.04983	receptor binding
GO:0016563	1.05076	1.24877	1.07288	transcriptional activator activity
GO:0009719	1.04592	1.20582	1.06702	response to endogenous stimulus
GO:0009057	1.04883	1.19564	1.06947	macromolecule catabolic process
GO:0006811	1.02272	1.25915	1.04266	ion transport
GO:0005099	0.984192	1.0036	1.00334	Ras GTPase activator activity
GO:0015297	0.984192	1.0036	1.00334	antiporter activity
GO:0046933	0.984192	1.0036	1.00334	hydrogen ion transporting ATP synthase activity rotational mechanism
GO:0006996	0.967777	1.14578	0.986338	organelle organization and biogenesis
GO:0009966	1.03835	1.01612	1.05791	regulation of signal transduction
GO:0006974	1.04808	1.21969	1.06718	response to DNA damage stimulus
GO:0022403	1.0465	1.01055	1.06544	cell cycle phase
GO:0044427	1.0465	1.01055	1.06544	chromosomal part
GO:0009987	1.05252	1.1443	1.07138	cellular process
GO:0031324	1.04927	1.02362	1.06806	negative regulation of cellular metabolic process
GO:0051239	1.04946	1.01068	1.0677	regulation of multicellular organismal process
GO:0048878	1.04829	1.00357	1.06613	chemical homeostasis
GO:0009628	1.04201	1.00285	1.05971	response to abiotic stimulus
GO:0015698	1.04201	1.27288	1.05971	inorganic anion transport
GO:0007411	1.05	1.01163	1.06766	axon guidance
GO:0019935	1.04703	1.04367	1.06458	cyclic-nucleotide-mediated signaling
GO:0005856	1.05103	1.11936	1.06863	cytoskeleton
GO:0005622	1.04865	0.86937	1.06611	intracellular
GO:0046907	1.04994	1.14167	1.06728	intracellular transport
GO:0006810	1.04667	1.21602	1.06381	transport
GO:0007409	1.05215	1.00332	1.06911	axonogenesis
GO:0006813	1.04934	1.01708	1.06599	potassium ion transport
GO:0016043	1.05011	1.14928	1.06648	cellular component organization and biogenesis
GO:0046850	1.01831	1.09224	1.03381	regulation of bone remodeling
GO:0048583	1.01831	1.09224	1.03381	regulation of response to stimulus
GO:0000278	1.04963	1.02401	1.06539	mitotic cell cycle
GO:0005887	1.05185	1.17629	1.06743	integral to plasma membrane
GO:0007166	1.02927	1.14213	1.04431	cell surface receptor linked signal transduction
GO:0048856	1.05144	1.13677	1.06642	anatomical structure development
GO:0003676	1.03579	1.14119	1.05054	nucleic acid binding
GO:0007186	1.01547	1.14627	1.02944	G-protein coupled receptor protein signaling pathway
GO:0016301	1.02493	1.15408	1.03874	kinase activity
GO:0045595	0.997892	1.00731	1.01118	regulation of cell differentiation
GO:0030900	1.05138	1.01686	1.06532	forebrain development
GO:0007017	1.0553	1.00731	1.06906	microtubule-based process
GO:0045321	1.06059	0.999872	1.07439	leukocyte activation
GO:0007242	1.01491	1.18615	1.0281	intracellular signaling cascade
GO:0031300	1.05166	0.054048	1.06529	intrinsic to organelle membrane
GO:0006163	1.05166	1.02697	1.06529	purine nucleotide metabolic process
GO:0009259	1.05166	1.02697	1.06529	ribonucleotide metabolic process
GO:0000074	1.05072	1.15123	1.06428	regulation of progression through cell cycle
GO:0016023	1.04317	1.00563	1.05628	cytoplasmic membrane-bound vesicle
GO:0042221	1.05496	0.018	1.06814	response to chemical stimulus
GO:0040008	1.05993	1.00819	1.07288	regulation of growth
GO:0001704	1.01062	1.02331	1.02294	formation of primary germ layer
GO:0005913	1.01062	1.02331	1.02294	cell-cell adherens junction
GO:0008585	1.01062	1.02331	1.02294	female gonad development
GO:0018958	1.01062	1.02331	1.02294	phenol metabolic process
GO:0030018	1.01062	1.02331	1.02294	Z disc
GO:0042552	1.01062	1.02331	1.02294	myelination
GO:0043473	1.01062	1.02331	1.02294	pigmentation
GO:0044242	1.01062	1.02331	1.02294	cellular lipid catabolic process
GO:0048332	1.01062	1.02331	1.02294	mesoderm morphogenesis
GO:0050678	1.01062	1.02331	1.02294	regulation of epithelial cell proliferation
GO:0050885	1.01062	1.02331	1.02294	regulation of balance
GO:0022402	1.06329	1.14837	1.07614	cell cycle process
GO:0005730	0.997892	1.02589	1.00961	nucleolus
GO:0031988	1.03899	1.00017	1.05074	membrane-bound vesicle
GO:0004674	1.05003	1.15325	1.06176	protein serine threonine kinase activity
GO:0051247	1.05447	1.0233	1.06617	positive regulation of protein metabolic process
GO:0051301	1.05987	1.09715	1.07162	cell division
GO:0045892	1.05831	1.00435	1.06989	negative regulation of transcription DNA-dependent
GO:0017038	0.997892	1.01163	1.00868	protein import
GO:0031226	1.05498	1.17955	1.0663	intrinsic to plasma membrane
GO:0050877	1.02855	1.01612	1.03938	neurological process
GO:0006470	0.989566	1.01856	0.999614	protein amino acid dephosphorylation
GO:0005057	1.05978	1.04562	1.07049	receptor signaling protein activity
GO:0031410	1.03826	1.01766	1.04803	cytoplasmic vesicle
GO:0048468	1.01663	1.17297	1.02619	cell development
GO:0005539	1.05658	1.00752	1.06633	glycosaminoglycan binding
GO:0007266	1.05658	1.00752	1.06633	Rho protein signal transduction
GO:0001657	0.994198	1.0036	1.00334	ureteric bud development
GO:0005272	0.994198	1.0036	1.00334	sodium channel activity
GO:0005929	0.994198	1.0036	1.00334	cilium
GO:0006937	0.994198	1.0036	1.00334	regulation of muscle contraction
GO:0009060	0.994198	1.0036	1.00334	aerobic respiration
GO:0009582	0.994198	1.0036	1.00334	detection of abiotic stimulus
GO:0015931	0.994198	1.0036	1.00334	nucleobase nucleoside nucleotide and nucleic acid transport
GO:0030125	0.994198	1.0036	1.00334	clathrin vesicle coat
GO:0042770	0.994198	1.0036	1.00334	DNA damage response signal transduction
GO:0046356	0.994198	1.0036	1.00334	acetyl-CoA catabolic process
GO:0005525	1.01593	1.2101	1.02515	GTP binding
GO:0009145	1.0047	1.01616	1.01368	purine nucleoside triphosphate biosynthetic process
GO:0009206	1.0047	1.01616	1.01368	purine ribonucleoside triphosphate biosynthetic process
GO:0030968	0.994653	0.013	1.00334	unfolded protein response
GO:0003950	0.994653	0.967816	1.00334	NAD+ ADP-ribosyltransferase activity
GO:0001518	0.994653	1.00005	1.00334	voltage-gated sodium channel complex
GO:0002455	0.994653	1.00005	1.00334	humoral immune response mediated by circulating immunoglobulin
GO:0002478	0.994653	1.00005	1.00334	antigen processing and presentation of exogenous peptide antigen
GO:0003705	0.994653	1.00005	1.00334	RNA polymerase II transcription factor activity enhancer binding
GO:0003724	0.994653	1.00005	1.00334	RNA helicase activity
GO:0004198	0.994653	1.00005	1.00334	calpain activity
GO:0004383	0.994653	1.00005	1.00334	guanylate cyclase activity
GO:0005540	0.994653	1.00005	1.00334	hyaluronic acid binding
GO:0006029	0.994653	1.00005	1.00334	proteoglycan metabolic process
GO:0006302	0.994653	1.00005	1.00334	double-strand break repair
GO:0006940	0.994653	1.00005	1.00334	regulation of smooth muscle contraction
GO:0006958	0.994653	1.00005	1.00334	complement activation classical pathway
GO:0007019	0.994653	1.00005	1.00334	microtubule depolymerization
GO:0008067	0.994653	1.00005	1.00334	metabotropic glutamate GABA-B-like receptor activity
GO:0008207	0.994653	1.00005	1.00334	C21-steroid hormone metabolic process
GO:0008305	0.994653	1.00005	1.00334	integrin complex
GO:0008318	0.994653	1.00005	1.00334	protein prenyltransferase activity
GO:0008376	0.994653	1.00005	1.00334	acetylgalactosaminyltransferase activity
GO:0008601	0.994653	1.00005	1.00334	protein phosphatase type 2A regulator activity
GO:0009124	0.994653	1.00005	1.00334	nucleoside monophosphate biosynthetic process
GO:0009161	0.994653	1.00005	1.00334	ribonucleoside monophosphate metabolic process
GO:0009913	0.994653	1.00005	1.00334	epidermal cell differentiation
GO:0015491	0.994653	1.00005	1.00334	cation:cation antiporter activity
GO:0016338	0.994653	1.00005	1.00334	calcium-independent cell-cell adhesion
GO:0016525	0.994653	1.00005	1.00334	negative regulation of angiogenesis
GO:0019751	0.994653	1.00005	1.00334	polyol metabolic process
GO:0021782	0.994653	1.00005	1.00334	glial cell development
GO:0030833	0.994653	1.00005	1.00334	regulation of actin filament polymerization
GO:0031123	0.994653	1.00005	1.00334	RNA 3-end processing
GO:0032623	0.994653	1.00005	1.00334	interleukin-2 production
GO:0033077	0.994653	1.00005	1.00334	T cell differentiation in the thymus
GO:0035051	0.994653	1.00005	1.00334	cardiac cell differentiation
GO:0042094	0.994653	1.00005	1.00334	interleukin-2 biosynthetic process
GO:0042136	0.994653	1.00005	1.00334	neurotransmitter biosynthetic process
GO:0042176	0.994653	1.00005	1.00334	regulation of protein catabolic process
GO:0043407	0.994653	1.00005	1.00334	negative regulation of MAPK activity
GO:0043408	0.994653	1.00005	1.00334	regulation of MAPKKK cascade
GO:0043543	0.994653	1.00005	1.00334	protein amino acid acylation
GO:0048168	0.994653	1.00005	1.00334	regulation of neuronal synaptic plasticity
GO:0048535	0.994653	1.00005	1.00334	lymph node development
GO:0050679	0.994653	1.00005	1.00334	positive regulation of epithelial cell proliferation
GO:0050772	0.994653	1.00005	1.00334	positive regulation of axonogenesis
GO:0050852	0.994653	1.00005	1.00334	T cell receptor signaling pathway
GO:0051716	0.994653	1.00005	1.00334	cellular response to stimulus
GO:0005834	1.01559	1.09991	1.02441	heterotrimeric G-protein complex
GO:0006941	1.01559	1.09991	1.02441	striated muscle contraction
GO:0030100	1.01559	1.09991	1.02441	regulation of endocytosis
GO:0030278	1.01559	1.09991	1.02441	regulation of ossification
GO:0032946	1.01559	1.09991	1.02441	positive regulation of mononuclear cell proliferation
GO:0045121	1.01559	1.09991	1.02441	lipid raft
GO:0045664	1.01559	1.09991	1.02441	regulation of neuron differentiation
GO:0046545	1.01559	1.09991	1.02441	development of primary female sexual characteristics
GO:0046660	1.01559	1.09991	1.02441	female sex differentiation
GO:0048002	1.01559	1.09991	1.02441	antigen processing and presentation of peptide antigen
GO:0048730	1.01559	1.09991	1.02441	epidermis morphogenesis
GO:0050671	1.01559	1.09991	1.02441	positive regulation of lymphocyte proliferation
GO:0050881	1.01559	1.09991	1.02441	musculoskeletal movement
GO:0002020	0.814164	1.02668	0.821058	protease binding
GO:0004024	0.814164	1.02668	0.821058	alcohol dehydrogenase activity zinc-dependent
GO:0004032	0.814164	1.02668	0.821058	aldehyde reductase activity
GO:0006207	0.814164	1.02668	0.821058	de novo pyrimidine base biosynthetic process
GO:0008907	0.814164	1.02668	0.821058	integrase activity
GO:0015074	0.814164	1.02668	0.821058	DNA integration
GO:0043094	0.814164	1.02668	0.821058	metabolic compound salvage
GO:0006413	0.995164	1.00136	1.00332	translational initiation
GO:0007254	0.995164	1.00136	1.00332	JNK cascade
GO:0008227	0.995164	1.00136	1.00332	amine receptor activity
GO:0032259	0.995164	1.00136	1.00332	methylation
GO:0043414	0.995164	1.00136	1.00332	biopolymer methylation
GO:0007049	1.05693	1.14057	1.06537	cell cycle
GO:0045934	1.06302	1.00783	1.07127	negative regulation of nucleobase nucleoside nucleotide and nucleic acid metabolic process
GO:0007169	1.0609	1.24804	1.06887	transmembrane receptor protein tyrosine kinase signaling pathway
GO:0046649	1.05993	1.00819	1.0678	lymphocyte activation
GO:0048667	1.05993	1.00819	1.0678	neuron morphogenesis during differentiation
GO:0048812	1.05993	1.00819	1.0678	neurite morphogenesis
GO:0042592	1.05978	1.01612	1.06723	homeostatic process
GO:0008033	0.993052	1.01123	0.999876	tRNA processing
GO:0016469	0.993052	1.01123	0.999876	proton-transporting two-sector ATPase complex
GO:0042472	0.993052	1.01123	0.999876	inner ear morphogenesis
GO:0048592	0.993052	1.01123	0.999876	eye morphogenesis
GO:0007338	0.997377	1.00525	1.00405	single fertilization
GO:0007606	0.997377	1.00525	1.00405	sensory perception of chemical stimulus
GO:0009615	0.997377	1.00525	1.00405	response to virus
GO:0016570	0.997377	1.00525	1.00405	histone modification
GO:0050906	0.997377	1.00525	1.00405	detection of stimulus during sensory perception
GO:0030247	1.06191	1.02462	1.06897	polysaccharide binding
GO:0005578	1.04632	1.20342	1.05326	proteinaceous extracellular matrix
GO:0005083	1.06041	1.00285	1.06744	small GTPase regulator activity
GO:0009892	1.06188	1.00406	1.06892	negative regulation of metabolic process
GO:0051234	1.04472	1.24391	1.05164	establishment of localization
GO:0019941	1.06792	0.95119	1.07497	modification-dependent protein catabolic process
GO:0043632	1.06792	0.95119	1.07497	modification-dependent macromolecule catabolic process
GO:0005977	1.01976	1.01335	1.02637	glycogen metabolic process
GO:0006073	1.01976	1.01335	1.02637	glucan metabolic process
GO:0006839	1.01976	1.01335	1.02637	mitochondrial transport
GO:0008009	1.01976	1.01335	1.02637	chemokine activity
GO:0008374	1.01976	1.01335	1.02637	O-acyltransferase activity
GO:0007600	1.05987	1.09715	1.06671	sensory perception
GO:0005326	1.0105	1.01447	1.01682	neurotransmitter transporter activity
GO:0005657	1.0105	1.01447	1.01682	replication fork
GO:0006584	1.0105	1.01447	1.01682	catecholamine metabolic process
GO:0008170	1.0105	1.01447	1.01682	N-methyltransferase activity
GO:0010033	1.0105	1.01447	1.01682	response to organic substance
GO:0022602	1.0105	1.01447	1.01682	menstrual cycle process
GO:0042698	1.0105	1.01447	1.01682	menstrual cycle
GO:0051050	1.0105	1.01447	1.01682	positive regulation of transport
GO:0031982	1.03728	1.00134	1.0436	vesicle
GO:0043062	1.06185	1.1972	1.06828	extracellular structure organization and biogenesis
GO:0019001	1.01856	1.21108	1.02469	guanyl nucleotide binding
GO:0006955	1.06776	1.17764	1.07401	immune response
GO:0009889	1.05823	1.04796	1.06439	regulation of biosynthetic process
GO:0000785	1.0644	1.0172	1.07049	chromatin
GO:0007626	1.06182	1.21077	1.06773	locomotory behavior
GO:0006399	1.05935	1.11925	1.06523	tRNA metabolic process
GO:0032502	1.06059	1.1563	1.0664	developmental process
GO:0051603	1.06675	0.942265	1.07246	proteolysis involved in cellular protein catabolic process
GO:0003924	1.06675	1.01136	1.07246	GTPase activity
GO:0006396	1.04573	1.16884	1.05123	RNA processing
GO:0044459	1.06217	1.25385	1.06759	plasma membrane part
GO:0004843	0.995483	0.999865	1.00056	ubiquitin-specific protease activity
GO:0004983	0.995483	0.999865	1.00056	neuropeptide Y receptor activity
GO:0005819	0.995483	0.999865	1.00056	spindle
GO:0007126	0.995483	0.999865	1.00056	meiosis
GO:0016604	0.995483	0.999865	1.00056	nuclear body
GO:0019717	0.995483	0.999865	1.00056	synaptosome
GO:0030117	0.995483	0.999865	1.00056	membrane coat
GO:0030662	0.995483	0.999865	1.00056	coated vesicle membrane
GO:0044463	0.995483	0.999865	1.00056	cell projection part
GO:0048475	0.995483	0.999865	1.00056	coated membrane
GO:0051259	0.995483	0.999865	1.00056	protein oligomerization
GO:0051327	0.995483	0.999865	1.00056	M phase of meiotic cell cycle
GO:0044262	1.03834	1.21234	1.04359	cellular carbohydrate metabolic process
GO:0008104	1.06184	1.16924	1.06704	protein localization
GO:0031326	1.06117	1.12153	1.06631	regulation of cellular biosynthetic process
GO:0046903	1.02595	1.16773	1.03086	secretion
GO:0005125	1.05986	1.02352	1.06467	cytokine activity
GO:0000904	1.05986	1.21519	1.06467	cellular morphogenesis during differentiation
GO:0005625	0.998438	1.01242	1.00279	soluble fraction
GO:0050778	0.998438	1.01242	1.00279	positive regulation of immune response
GO:0048193	1.06192	1.00023	1.06651	Golgi vesicle transport
GO:0004842	1.06273	1.04832	1.06709	ubiquitin-protein ligase activity
GO:0046578	1.06273	1.04832	1.06709	regulation of Ras protein signal transduction
GO:0006935	1.06273	1.20515	1.06702	chemotaxis
GO:0042330	1.06273	1.20515	1.06702	taxis
GO:0000122	1.06339	1.00118	1.06748	negative regulation of transcription from RNA polymerase II promoter
GO:0043161	1.00566	0.98954	1.00951	proteasomal ubiquitin-dependent protein catabolic process
GO:0001725	1.00566	1.00032	1.00951	stress fiber
GO:0001934	1.00566	1.00032	1.00951	positive regulation of protein amino acid phosphorylation
GO:0001942	1.00566	1.00032	1.00951	hair follicle development
GO:0005328	1.00566	1.00032	1.00951	neurotransmitter:sodium symporter activity
GO:0005605	1.00566	1.00032	1.00951	basal lamina
GO:0006289	1.00566	1.00032	1.00951	nucleotide-excision repair
GO:0022404	1.00566	1.00032	1.00951	molting cycle process
GO:0022405	1.00566	1.00032	1.00951	hair cycle process
GO:0030073	1.00566	1.00032	1.00951	insulin secretion
GO:0030509	1.00566	1.00032	1.00951	BMP signaling pathway
GO:0031032	1.00566	1.00032	1.00951	actomyosin structure organization and biogenesis
GO:0032432	1.00566	1.00032	1.00951	actin filament bundle
GO:0042303	1.00566	1.00032	1.00951	molting cycle
GO:0042327	1.00566	1.00032	1.00951	positive regulation of phosphorylation
GO:0042633	1.00566	1.00032	1.00951	hair cycle
GO:0044452	1.00566	1.00032	1.00951	nucleolar part
GO:0045764	1.00566	1.00032	1.00951	positive regulation of amino acid metabolic process
GO:0004386	0.995823	1.04832	0.999614	helicase activity
GO:0042287	0.999052	0.790975	1.00284	MHC protein binding
GO:0045446	0.999052	0.790975	1.00284	endothelial cell differentiation
GO:0045995	0.999052	0.790975	1.00284	regulation of embryonic development
GO:0000119	0.999052	1.00705	1.00284	mediator complex
GO:0000123	0.999052	1.00705	1.00284	histone acetyltransferase complex
GO:0000163	0.999052	1.00705	1.00284	protein phosphatase type 1 activity
GO:0000175	0.999052	1.00705	1.00284	3-5-exoribonuclease activity
GO:0000188	0.999052	1.00705	1.00284	inactivation of MAPK activity
GO:0000307	0.999052	1.00705	1.00284	cyclin-dependent protein kinase holoenzyme complex
GO:0000803	0.999052	1.00705	1.00284	sex chromosome
GO:0001504	0.999052	1.00705	1.00284	neurotransmitter uptake
GO:0001533	0.999052	1.00705	1.00284	cornified envelope
GO:0001595	0.999052	1.00705	1.00284	angiotensin receptor activity
GO:0001619	0.999052	1.00705	1.00284	lysosphingolipid and lysophosphatidic acid receptor activity
GO:0001738	0.999052	1.00705	1.00284	morphogenesis of a polarized epithelium
GO:0001739	0.999052	1.00705	1.00284	sex chromatin
GO:0001947	0.999052	1.00705	1.00284	heart looping
GO:0001963	0.999052	1.00705	1.00284	synaptic transmission dopaminergic
GO:0002052	0.999052	1.00705	1.00284	positive regulation of neuroblast proliferation
GO:0002064	0.999052	1.00705	1.00284	epithelial cell development
GO:0002444	0.999052	1.00705	1.00284	myeloid leukocyte mediated immunity
GO:0002683	0.999052	1.00705	1.00284	negative regulation of immune system process
GO:0002763	0.999052	1.00705	1.00284	positive regulation of myeloid leukocyte differentiation
GO:0002819	0.999052	1.00705	1.00284	regulation of adaptive immune response
GO:0002822	0.999052	1.00705	1.00284	regulation of adaptive immune response based on somatic recombination of immune receptors built from immunoglobulin superfamily domains.
GO:0003841	0.999052	1.00705	1.00284	1-acylglycerol-3-phosphate O-acyltransferase activity
GO:0004274	0.999052	1.00705	1.00284	dipeptidyl-peptidase IV activity
GO:0004448	0.999052	1.00705	1.00284	isocitrate dehydrogenase activity
GO:0004520	0.999052	1.00705	1.00284	endodeoxyribonuclease activity
GO:0004653	0.999052	1.00705	1.00284	polypeptide N-acetylgalactosaminyltransferase activity
GO:0004697	0.999052	1.00705	1.00284	protein kinase C activity
GO:0004703	0.999052	1.00705	1.00284	G-protein coupled receptor kinase activity
GO:0004931	0.999052	1.00705	1.00284	ATP-gated cation channel activity
GO:0004945	0.999052	1.00705	1.00284	angiotensin type II receptor activity
GO:0005100	0.999052	1.00705	1.00284	Rho GTPase activator activity
GO:0005158	0.999052	1.00705	1.00284	insulin receptor binding
GO:0005159	0.999052	1.00705	1.00284	insulin-like growth factor receptor binding
GO:0005451	0.999052	1.00705	1.00284	monovalent cation:proton antiporter activity
GO:0005522	0.999052	1.00705	1.00284	profilin binding
GO:0005523	0.999052	1.00705	1.00284	tropomyosin binding
GO:0005537	0.999052	1.00705	1.00284	mannose binding
GO:0005641	0.999052	1.00705	1.00284	nuclear envelope lumen
GO:0005765	0.999052	1.00705	1.00284	lysosomal membrane
GO:0005786	0.999052	1.00705	1.00284	signal recognition particle endoplasmic reticulum targeting
GO:0005788	0.999052	1.00705	1.00284	endoplasmic reticulum lumen
GO:0005795	0.999052	1.00705	1.00284	Golgi stack
GO:0005954	0.999052	1.00705	1.00284	calcium- and calmodulin-dependent protein kinase complex
GO:0006378	0.999052	1.00705	1.00284	mRNA polyadenylation
GO:0006555	0.999052	1.00705	1.00284	methionine metabolic process
GO:0006613	0.999052	1.00705	1.00284	cotranslational protein targeting to membrane
GO:0006706	0.999052	1.00705	1.00284	steroid catabolic process
GO:0006882	0.999052	1.00705	1.00284	zinc ion homeostasis
GO:0006970	0.999052	1.00705	1.00284	response to osmotic stress
GO:0006983	0.999052	1.00705	1.00284	ER overload response
GO:0007172	0.999052	1.00705	1.00284	signal complex formation
GO:0007193	0.999052	1.00705	1.00284	G-protein signaling adenylate cyclase inhibiting pathway
GO:0007260	0.999052	1.00705	1.00284	tyrosine phosphorylation of STAT protein
GO:0007341	0.999052	1.00705	1.00284	penetration of zona pellucida
GO:0007530	0.999052	1.00705	1.00284	sex determination
GO:0007617	0.999052	1.00705	1.00284	mating behavior
GO:0008250	0.999052	1.00705	1.00284	oligosaccharyl transferase complex
GO:0008331	0.999052	1.00705	1.00284	high voltage-gated calcium channel activity
GO:0008440	0.999052	1.00705	1.00284	inositol trisphosphate 3-kinase activity
GO:0008630	0.999052	1.00705	1.00284	DNA damage response signal transduction resulting in induction of apoptosis
GO:0009065	0.999052	1.00705	1.00284	glutamine family amino acid catabolic process
GO:0009070	0.999052	1.00705	1.00284	serine family amino acid biosynthetic process
GO:0009086	0.999052	1.00705	1.00284	methionine biosynthetic process
GO:0009147	0.999052	1.00705	1.00284	pyrimidine nucleoside triphosphate metabolic process
GO:0009267	0.999052	1.00705	1.00284	cellular response to starvation
GO:0009746	0.999052	1.00705	1.00284	response to hexose stimulus
GO:0009749	0.999052	1.00705	1.00284	response to glucose stimulus
GO:0009954	0.999052	1.00705	1.00284	proximal distal pattern formation
GO:0010165	0.999052	1.00705	1.00284	response to X-ray
GO:0010181	0.999052	1.00705	1.00284	FMN binding
GO:0015026	0.999052	1.00705	1.00284	coreceptor activity
GO:0015198	0.999052	1.00705	1.00284	oligopeptide transporter activity
GO:0015385	0.999052	1.00705	1.00284	sodium:hydrogen antiporter activity
GO:0015671	0.999052	1.00705	1.00284	oxygen transport
GO:0015802	0.999052	1.00705	1.00284	basic amino acid transport
GO:0015908	0.999052	1.00705	1.00284	fatty acid transport
GO:0015926	0.999052	1.00705	1.00284	glucosidase activity
GO:0015988	0.999052	1.00705	1.00284	energy coupled proton transport against electrochemical gradient
GO:0016050	0.999052	1.00705	1.00284	vesicle organization and biogenesis
GO:0016278	0.999052	1.00705	1.00284	lysine N-methyltransferase activity
GO:0016279	0.999052	1.00705	1.00284	protein-lysine N-methyltransferase activity
GO:0016406	0.999052	1.00705	1.00284	carnitine O-acyltransferase activity
GO:0016500	0.999052	1.00705	1.00284	protein-hormone receptor activity
GO:0016505	0.999052	1.00705	1.00284	apoptotic protease activator activity
GO:0016547	0.999052	1.00705	1.00284	RNA editing
GO:0016575	0.999052	1.00705	1.00284	histone deacetylation
GO:0016605	0.999052	1.00705	1.00284	PML body
GO:0016755	0.999052	1.00705	1.00284	transferase activity transferring amino-acyl groups
GO:0016857	0.999052	1.00705	1.00284	racemase and epimerase activity acting on carbohydrates and derivatives
GO:0017053	0.999052	1.00705	1.00284	transcriptional repressor complex
GO:0017153	0.999052	1.00705	1.00284	sodium:dicarboxylate symporter activity
GO:0018024	0.999052	1.00705	1.00284	histone-lysine N-methyltransferase activity
GO:0018149	0.999052	1.00705	1.00284	peptide cross-linking
GO:0018202	0.999052	1.00705	1.00284	peptidyl-histidine modification
GO:0018346	0.999052	1.00705	1.00284	protein amino acid prenylation
GO:0019825	0.999052	1.00705	1.00284	oxygen binding
GO:0019903	0.999052	1.00705	1.00284	protein phosphatase binding
GO:0021575	0.999052	1.00705	1.00284	hindbrain morphogenesis
GO:0021587	0.999052	1.00705	1.00284	cerebellum morphogenesis
GO:0021696	0.999052	1.00705	1.00284	cerebellar cortex morphogenesis
GO:0030004	0.999052	1.00705	1.00284	monovalent inorganic cation homeostasis
GO:0030228	0.999052	1.00705	1.00284	lipoprotein receptor activity
GO:0030252	0.999052	1.00705	1.00284	growth hormone secretion
GO:0030315	0.999052	1.00705	1.00284	T-tubule
GO:0030510	0.999052	1.00705	1.00284	regulation of BMP signaling pathway
GO:0030539	0.999052	1.00705	1.00284	male genitalia development
GO:0030878	0.999052	1.00705	1.00284	thyroid gland development
GO:0031023	0.999052	1.00705	1.00284	microtubule organizing center organization and biogenesis
GO:0031099	0.999052	1.00705	1.00284	regeneration
GO:0031202	0.999052	1.00705	1.00284	RNA splicing factor activity transesterification mechanism
GO:0031348	0.999052	1.00705	1.00284	negative regulation of defense response
GO:0031365	0.999052	1.00705	1.00284	N-terminal protein amino acid modification
GO:0031649	0.999052	1.00705	1.00284	heat generation
GO:0031668	0.999052	1.00705	1.00284	cellular response to extracellular stimulus
GO:0031669	0.999052	1.00705	1.00284	cellular response to nutrient levels
GO:0032094	0.999052	1.00705	1.00284	response to food
GO:0032101	0.999052	1.00705	1.00284	regulation of response to external stimulus
GO:0035253	0.999052	1.00705	1.00284	ciliary rootlet
GO:0042090	0.999052	1.00705	1.00284	interleukin-12 biosynthetic process
GO:0042104	0.999052	1.00705	1.00284	positive regulation of activated T cell proliferation
GO:0042226	0.999052	1.00705	1.00284	interleukin-6 biosynthetic process
GO:0042246	0.999052	1.00705	1.00284	tissue regeneration
GO:0042613	0.999052	1.00705	1.00284	MHC class II protein complex
GO:0043113	0.999052	1.00705	1.00284	receptor clustering
GO:0043195	0.999052	1.00705	1.00284	terminal button
GO:0043331	0.999052	1.00705	1.00284	response to dsRNA
GO:0043367	0.999052	1.00705	1.00284	CD4-positive alpha beta T cell differentiation
GO:0044441	0.999052	1.00705	1.00284	cilium part
GO:0045005	0.999052	1.00705	1.00284	maintenance of fidelity during DNA-dependent DNA replication
GO:0045072	0.999052	1.00705	1.00284	regulation of interferon-gamma biosynthetic process
GO:0045075	0.999052	1.00705	1.00284	regulation of interleukin-12 biosynthetic process
GO:0045086	0.999052	1.00705	1.00284	positive regulation of interleukin-2 biosynthetic process
GO:0045104	0.999052	1.00705	1.00284	intermediate filament cytoskeleton organization and biogenesis
GO:0045124	0.999052	1.00705	1.00284	regulation of bone resorption
GO:0045125	0.999052	1.00705	1.00284	bioactive lipid receptor activity
GO:0045191	0.999052	1.00705	1.00284	regulation of isotype switching
GO:0045216	0.999052	1.00705	1.00284	intercellular junction assembly and maintenance
GO:0045296	0.999052	1.00705	1.00284	cadherin binding
GO:0045309	0.999052	1.00705	1.00284	protein phosphorylated amino acid binding
GO:0045408	0.999052	1.00705	1.00284	regulation of interleukin-6 biosynthetic process
GO:0045494	0.999052	1.00705	1.00284	photoreceptor cell maintenance
GO:0045823	0.999052	1.00705	1.00284	positive regulation of heart contraction
GO:0045933	0.999052	1.00705	1.00284	positive regulation of muscle contraction
GO:0046460	0.999052	1.00705	1.00284	neutral lipid biosynthetic process
GO:0046463	0.999052	1.00705	1.00284	acylglycerol biosynthetic process
GO:0048011	0.999052	1.00705	1.00284	nerve growth factor receptor signaling pathway
GO:0048146	0.999052	1.00705	1.00284	positive regulation of fibroblast proliferation
GO:0048185	0.999052	1.00705	1.00284	activin binding
GO:0048340	0.999052	1.00705	1.00284	paraxial mesoderm morphogenesis
GO:0048487	0.999052	1.00705	1.00284	beta-tubulin binding
GO:0048488	0.999052	1.00705	1.00284	synaptic vesicle endocytosis
GO:0048500	0.999052	1.00705	1.00284	signal recognition particle
GO:0048644	0.999052	1.00705	1.00284	muscle morphogenesis
GO:0050707	0.999052	1.00705	1.00284	regulation of cytokine secretion
GO:0050728	0.999052	1.00705	1.00284	negative regulation of inflammatory response
GO:0050750	0.999052	1.00705	1.00284	low-density lipoprotein receptor binding
GO:0050777	0.999052	1.00705	1.00284	negative regulation of immune response
GO:0050839	0.999052	1.00705	1.00284	cell adhesion molecule binding
GO:0050856	0.999052	1.00705	1.00284	regulation of T cell receptor signaling pathway
GO:0051145	0.999052	1.00705	1.00284	smooth muscle cell differentiation
GO:0051183	0.999052	1.00705	1.00284	vitamin transporter activity
GO:0051184	0.999052	1.00705	1.00284	cofactor transporter activity
GO:0051604	0.999052	1.00705	1.00284	protein maturation
GO:0051766	0.999052	1.00705	1.00284	inositol trisphosphate kinase activity
GO:0001886	1.00063	0.304422	1.0041	endothelial cell morphogenesis
GO:0003955	1.00063	0.304422	1.0041	NAD(P)H dehydrogenase (quinone) activity
GO:0004353	1.00063	0.304422	1.0041	glutamate dehydrogenase [NAD(P)+] activity
GO:0004615	1.00063	0.304422	1.0041	phosphomannomutase activity
GO:0004903	1.00063	0.304422	1.0041	growth hormone receptor activity
GO:0006987	1.00063	0.304422	1.0041	unfolded protein response activation of signaling protein activity
GO:0016639	1.00063	0.304422	1.0041	oxidoreductase activity acting on the CH-NH2 group of donors NAD or NADP as acceptor
GO:0019060	1.00063	0.304422	1.0041	intracellular transport of viral proteins in host cell
GO:0019307	1.00063	0.304422	1.0041	mannose biosynthetic process
GO:0030581	1.00063	0.304422	1.0041	intracellular protein transport in host
GO:0030748	1.00063	0.304422	1.0041	amine N-methyltransferase activity
GO:0032069	1.00063	0.304422	1.0041	regulation of nuclease activity
GO:0032075	1.00063	0.304422	1.0041	positive regulation of nuclease activity
GO:0046719	1.00063	0.304422	1.0041	regulation of viral protein levels in host cell
GO:0047316	1.00063	0.304422	1.0041	glutamine-phenylpyruvate transaminase activity
GO:0047804	1.00063	0.304422	1.0041	cysteine-S-conjugate beta-lyase activity
GO:0051708	1.00063	0.304422	1.0041	intracellular protein transport in other organism during symbiotic interaction
GO:0000010	1.00063	1.00186	1.0041	trans-hexaprenyltranstransferase activity
GO:0000019	1.00063	1.00186	1.0041	regulation of mitotic recombination
GO:0000028	1.00063	1.00186	1.0041	ribosomal small subunit assembly and maintenance
GO:0000038	1.00063	1.00186	1.0041	very-long-chain fatty acid metabolic process
GO:0000089	1.00063	1.00186	1.0041	mitotic metaphase
GO:0000105	1.00063	1.00186	1.0041	histidine biosynthetic process
GO:0000133	1.00063	1.00186	1.0041	polarisome
GO:0000137	1.00063	1.00186	1.0041	Golgi cis cisterna
GO:0000147	1.00063	1.00186	1.0041	actin cortical patch assembly
GO:0000170	1.00063	1.00186	1.0041	sphingosine hydroxylase activity
GO:0000171	1.00063	1.00186	1.0041	ribonuclease MRP activity
GO:0000172	1.00063	1.00186	1.0041	ribonuclease MRP complex
GO:0000179	1.00063	1.00186	1.0041	rRNA (adenine-N6 N6-)-dimethyltransferase activity
GO:0000185	1.00063	1.00186	1.0041	activation of MAPKKK activity
GO:0000217	1.00063	1.00186	1.0041	DNA secondary structure binding
GO:0000225	1.00063	1.00186	1.0041	N-acetylglucosaminylphosphatidylinositol deacetylase activity
GO:0000239	1.00063	1.00186	1.0041	pachytene
GO:0000250	1.00063	1.00186	1.0041	lanosterol synthase activity
GO:0000253	1.00063	1.00186	1.0041	3-keto sterol reductase activity
GO:0000266	1.00063	1.00186	1.0041	mitochondrial fission
GO:0000289	1.00063	1.00186	1.0041	poly(A) tail shortening
GO:0000290	1.00063	1.00186	1.0041	deadenylation-dependent decapping
GO:0000309	1.00063	1.00186	1.0041	nicotinamide-nucleotide adenylyltransferase activity
GO:0000318	1.00063	1.00186	1.0041	protein-methionine-R-oxide reductase activity
GO:0000334	1.00063	1.00186	1.0041	3-hydroxyanthranilate 3 4-dioxygenase activity
GO:0000380	1.00063	1.00186	1.0041	alternative nuclear mRNA splicing via spliceosome
GO:0000385	1.00063	1.00186	1.0041	spliceosomal catalysis
GO:0000386	1.00063	1.00186	1.0041	second spliceosomal transesterification activity
GO:0000389	1.00063	1.00186	1.0041	nuclear mRNA 3-splice site recognition
GO:0000400	1.00063	1.00186	1.0041	four-way junction DNA binding
GO:0000506	1.00063	1.00186	1.0041	glycosylphosphatidylinositol-N-acetylglucosaminyltransferase (GPI-GnT) complex
GO:0000507	1.00063	1.00186	1.0041	1-acylglycerophosphocholine O-acyltransferase
GO:0000702	1.00063	1.00186	1.0041	oxidized base lesion DNA N-glycosylase activity
GO:0000705	1.00063	1.00186	1.0041	achiasmate meiosis I
GO:0000712	1.00063	1.00186	1.0041	resolution of meiotic joint molecules as recombinants
GO:0000737	1.00063	1.00186	1.0041	DNA catabolic process endonucleolytic
GO:0000738	1.00063	1.00186	1.0041	DNA catabolic process exonucleolytic
GO:0000774	1.00063	1.00186	1.0041	adenyl-nucleotide exchange factor activity
GO:0000797	1.00063	1.00186	1.0041	condensin core heterodimer
GO:0000900	1.00063	1.00186	1.0041	translation repressor activity nucleic acid binding
GO:0000912	1.00063	1.00186	1.0041	cytokinesis formation of actomyosin apparatus
GO:0000915	1.00063	1.00186	1.0041	cytokinesis contractile ring formation
GO:0000917	1.00063	1.00186	1.0041	barrier septum formation
GO:0000920	1.00063	1.00186	1.0041	cell separation during cytokinesis
GO:0000931	1.00063	1.00186	1.0041	gamma-tubulin large complex
GO:0000939	1.00063	1.00186	1.0041	inner kinetochore of condensed chromosome
GO:0001306	1.00063	1.00186	1.0041	age-dependent response to oxidative stress
GO:0001315	1.00063	1.00186	1.0041	age-dependent response to reactive oxygen species
GO:0001510	1.00063	1.00186	1.0041	RNA methylation
GO:0001514	1.00063	1.00186	1.0041	selenocysteine incorporation
GO:0001539	1.00063	1.00186	1.0041	ciliary or flagellar motility
GO:0001543	1.00063	1.00186	1.0041	ovarian follicle rupture
GO:0001550	1.00063	1.00186	1.0041	ovarian cumulus expansion
GO:0001560	1.00063	1.00186	1.0041	regulation of cell growth by extracellular stimulus
GO:0001588	1.00063	1.00186	1.0041	dopamine D1 receptor-like receptor activity
GO:0001590	1.00063	1.00186	1.0041	dopamine D1 receptor activity
GO:0001593	1.00063	1.00186	1.0041	dopamine D4 receptor activity
GO:0001594	1.00063	1.00186	1.0041	trace-amine receptor activity
GO:0001599	1.00063	1.00186	1.0041	endothelin-A receptor activity
GO:0001600	1.00063	1.00186	1.0041	endothelin-B receptor activity
GO:0001604	1.00063	1.00186	1.0041	urotensin II receptor activity
GO:0001610	1.00063	1.00186	1.0041	A1 adenosine receptor activity G-protein coupled
GO:0001611	1.00063	1.00186	1.0041	A2A adenosine receptor activity G-protein coupled
GO:0001613	1.00063	1.00186	1.0041	A3 adenosine receptor activity G-protein coupled
GO:0001616	1.00063	1.00186	1.0041	growth hormone secretagogue receptor activity
GO:0001621	1.00063	1.00186	1.0041	platelet ADP receptor activity
GO:0001631	1.00063	1.00186	1.0041	cysteinyl leukotriene receptor activity
GO:0001639	1.00063	1.00186	1.0041	PLC activating metabotropic glutamate receptor activity
GO:0001641	1.00063	1.00186	1.0041	group II metabotropic glutamate receptor activity
GO:0001651	1.00063	1.00186	1.0041	dense fibrillar component
GO:0001652	1.00063	1.00186	1.0041	granular component
GO:0001661	1.00063	1.00186	1.0041	conditioned taste aversion
GO:0001668	1.00063	1.00186	1.0041	phosphatidylinositol-4 5-bisphosphate 5-phosphatase activity
GO:0001670	1.00063	1.00186	1.0041	dopamine D2 receptor activity
GO:0001672	1.00063	1.00186	1.0041	regulation of chromatin assembly or disassembly
GO:0001674	1.00063	1.00186	1.0041	female germ cell nucleus
GO:0001682	1.00063	1.00186	1.0041	tRNA 5-leader removal
GO:0001691	1.00063	1.00186	1.0041	pseudophosphatase activity
GO:0001710	1.00063	1.00186	1.0041	mesodermal cell fate commitment
GO:0001711	1.00063	1.00186	1.0041	endodermal cell fate commitment
GO:0001729	1.00063	1.00186	1.0041	ceramide kinase activity
GO:0001730	1.00063	1.00186	1.0041	2-5-oligoadenylate synthetase activity
GO:0001734	1.00063	1.00186	1.0041	mRNA (N6-adenosine)-methyltransferase activity
GO:0001735	1.00063	1.00186	1.0041	prenylcysteine oxidase activity
GO:0001745	1.00063	1.00186	1.0041	compound eye morphogenesis
GO:0001761	1.00063	1.00186	1.0041	beta-alanine transporter activity
GO:0001762	1.00063	1.00186	1.0041	beta-alanine transport
GO:0001766	1.00063	1.00186	1.0041	lipid raft polarization
GO:0001767	1.00063	1.00186	1.0041	establishment of lymphocyte polarity
GO:0001768	1.00063	1.00186	1.0041	establishment of T cell polarity
GO:0001788	1.00063	1.00186	1.0041	antibody-dependent cellular cytotoxicity
GO:0001802	1.00063	1.00186	1.0041	type III hypersensitivity
GO:0001803	1.00063	1.00186	1.0041	regulation of type III hypersensitivity
GO:0001805	1.00063	1.00186	1.0041	positive regulation of type III hypersensitivity
GO:0001806	1.00063	1.00186	1.0041	type IV hypersensitivity
GO:0001807	1.00063	1.00186	1.0041	regulation of type IV hypersensitivity
GO:0001808	1.00063	1.00186	1.0041	negative regulation of type IV hypersensitivity
GO:0001811	1.00063	1.00186	1.0041	negative regulation of type I hypersensitivity
GO:0001834	1.00063	1.00186	1.0041	trophectodermal cell proliferation
GO:0001844	1.00063	1.00186	1.0041	protein insertion into mitochondrial membrane during induction of apoptosis
GO:0001848	1.00063	1.00186	1.0041	complement binding
GO:0001849	1.00063	1.00186	1.0041	complement component C1q binding
GO:0001866	1.00063	1.00186	1.0041	NK T cell proliferation
GO:0001888	1.00063	1.00186	1.0041	glucuronyl-galactosyl-proteoglycan 4-alpha-N-acetylglucosaminyltransferase activity
GO:0001895	1.00063	1.00186	1.0041	retinal homeostasis
GO:0001915	1.00063	1.00186	1.0041	negative regulation of T cell mediated cytotoxicity
GO:0001916	1.00063	1.00186	1.0041	positive regulation of T cell mediated cytotoxicity
GO:0001918	1.00063	1.00186	1.0041	farnesylated protein binding
GO:0001919	1.00063	1.00186	1.0041	regulation of receptor recycling
GO:0001922	1.00063	1.00186	1.0041	B-1 B cell homeostasis
GO:0001941	1.00063	1.00186	1.0041	postsynaptic membrane organization
GO:0001945	1.00063	1.00186	1.0041	lymph vessel development
GO:0001946	1.00063	1.00186	1.0041	lymphangiogenesis
GO:0001954	1.00063	1.00186	1.0041	positive regulation of cell-matrix adhesion
GO:0001956	1.00063	1.00186	1.0041	positive regulation of neurotransmitter secretion
GO:0001959	1.00063	1.00186	1.0041	regulation of cytokine and chemokine mediated signaling pathway
GO:0001960	1.00063	1.00186	1.0041	negative regulation of cytokine and chemokine mediated signaling pathway
GO:0001965	1.00063	1.00186	1.0041	G-protein alpha-subunit binding
GO:0001967	1.00063	1.00186	1.0041	suckling behavior
GO:0001972	1.00063	1.00186	1.0041	retinoic acid binding
GO:0001980	1.00063	1.00186	1.0041	ischemic regulation of blood pressure
GO:0001984	1.00063	1.00186	1.0041	vasodilation of artery during baroreceptor response to increased blood pressure
GO:0001985	1.00063	1.00186	1.0041	negative regulation of heart contraction rate in baroreceptor response to increased blood pressure
GO:0001986	1.00063	1.00186	1.0041	decreased strength of heart contraction during baroreceptor response to increased blood pressure
GO:0001987	1.00063	1.00186	1.0041	vasoconstriction of artery during baroreceptor response to lowering of blood pressure
GO:0001988	1.00063	1.00186	1.0041	positive regulation of heart contraction rate in baroreceptor response to decreased blood pressure
GO:0001994	1.00063	1.00186	1.0041	norepinephrine-epinephrine vasoconstriction during regulation of blood pressure
GO:0001998	1.00063	1.00186	1.0041	angiotensin mediated vasoconstriction during regulation of blood pressure
GO:0002001	1.00063	1.00186	1.0041	renin secretion into blood stream
GO:0002031	1.00063	1.00186	1.0041	G-protein coupled receptor internalization
GO:0002032	1.00063	1.00186	1.0041	arrestin mediated desensitization of G-protein coupled receptor protein signaling pathway
GO:0002033	1.00063	1.00186	1.0041	angiotensin mediated vasodilation during regulation of blood pressure
GO:0002039	1.00063	1.00186	1.0041	p53 binding
GO:0002063	1.00063	1.00186	1.0041	chondrocyte development
GO:0002065	1.00063	1.00186	1.0041	columnar cuboidal epithelial cell differentiation
GO:0002066	1.00063	1.00186	1.0041	columnar cuboidal epithelial cell development
GO:0002067	1.00063	1.00186	1.0041	glandular epithelial cell differentiation
GO:0002068	1.00063	1.00186	1.0041	glandular epithelial cell development
GO:0002069	1.00063	1.00186	1.0041	columnar cuboidal epithelial cell maturation
GO:0002071	1.00063	1.00186	1.0041	glandular epithelial cell maturation
GO:0002074	1.00063	1.00186	1.0041	extraocular skeletal muscle development
GO:0002082	1.00063	1.00186	1.0041	regulation of oxidative phosphorylation
GO:0002084	1.00063	1.00186	1.0041	protein depalmitoylation
GO:0002086	1.00063	1.00186	1.0041	diaphragm contraction
GO:0002087	1.00063	1.00186	1.0041	neurological control of breathing
GO:0002095	1.00063	1.00186	1.0041	caveolar macromolecular signaling complex
GO:0002117	1.00063	1.00186	1.0041	larval development (sensu Amphibia)
GO:0002164	1.00063	1.00186	1.0041	larval development
GO:0002165	1.00063	1.00186	1.0041	instar larval or pupal development
GO:0002220	1.00063	1.00186	1.0041	innate immune response activating cell surface receptor signaling pathway
GO:0002221	1.00063	1.00186	1.0041	pattern recognition receptor signaling pathway
GO:0002223	1.00063	1.00186	1.0041	stimulatory C-type lectin receptor signaling pathway
GO:0002224	1.00063	1.00186	1.0041	toll-like receptor signaling pathway
GO:0002238	1.00063	1.00186	1.0041	response to molecule of fungal origin
GO:0002266	1.00063	1.00186	1.0041	follicular dendritic cell activation
GO:0002268	1.00063	1.00186	1.0041	follicular dendritic cell differentiation
GO:0002358	1.00063	1.00186	1.0041	B cell homeostatic proliferation
GO:0002361	1.00063	1.00186	1.0041	CD4-positive CD25-positive alpha-beta regulatory T cell differentiation
GO:0002467	1.00063	1.00186	1.0041	germinal center formation
GO:0002513	1.00063	1.00186	1.0041	tolerance induction to self antigen
GO:0002514	1.00063	1.00186	1.0041	B cell tolerance induction
GO:0002517	1.00063	1.00186	1.0041	T cell tolerance induction
GO:0002643	1.00063	1.00186	1.0041	regulation of tolerance induction
GO:0002645	1.00063	1.00186	1.0041	positive regulation of tolerance induction
GO:0002649	1.00063	1.00186	1.0041	regulation of tolerance induction to self antigen
GO:0002651	1.00063	1.00186	1.0041	positive regulation of tolerance induction to self antigen
GO:0002661	1.00063	1.00186	1.0041	regulation of B cell tolerance induction
GO:0002663	1.00063	1.00186	1.0041	positive regulation of B cell tolerance induction
GO:0002664	1.00063	1.00186	1.0041	regulation of T cell tolerance induction
GO:0002666	1.00063	1.00186	1.0041	positive regulation of T cell tolerance induction
GO:0002709	1.00063	1.00186	1.0041	regulation of T cell mediated immunity
GO:0002710	1.00063	1.00186	1.0041	negative regulation of T cell mediated immunity
GO:0002713	1.00063	1.00186	1.0041	negative regulation of B cell mediated immunity
GO:0002755	1.00063	1.00186	1.0041	MyD88-dependent toll-like receptor signaling pathway
GO:0002828	1.00063	1.00186	1.0041	regulation of T-helper 2 type immune response
GO:0002829	1.00063	1.00186	1.0041	negative regulation of T-helper 2 type immune response
GO:0002890	1.00063	1.00186	1.0041	negative regulation of immunoglobulin mediated immune response
GO:0002901	1.00063	1.00186	1.0041	mature B cell apoptosis
GO:0002902	1.00063	1.00186	1.0041	regulation of B cell apoptosis
GO:0002903	1.00063	1.00186	1.0041	negative regulation of B cell apoptosis
GO:0002905	1.00063	1.00186	1.0041	regulation of mature B cell apoptosis
GO:0002906	1.00063	1.00186	1.0041	negative regulation of mature B cell apoptosis
GO:0003708	1.00063	1.00186	1.0041	retinoic acid receptor activity
GO:0003720	1.00063	1.00186	1.0041	telomerase activity
GO:0003721	1.00063	1.00186	1.0041	telomeric template RNA reverse transcriptase activity
GO:0003785	1.00063	1.00186	1.0041	actin monomer binding
GO:0003804	1.00063	1.00186	1.0041	coagulation factor Xa activity
GO:0003808	1.00063	1.00186	1.0041	protein C (activated) activity
GO:0003809	1.00063	1.00186	1.0041	thrombin activity
GO:0003817	1.00063	1.00186	1.0041	complement factor D activity
GO:0003829	1.00063	1.00186	1.0041	beta-1 3-galactosyl-O-glycosyl-glycoprotein beta-1 6-N-acetylglucosaminyltransferase activity
GO:0003834	1.00063	1.00186	1.0041	beta-carotene 15 15-monooxygenase activity
GO:0003835	1.00063	1.00186	1.0041	beta-galactoside alpha-2 6-sialyltransferase activity
GO:0003836	1.00063	1.00186	1.0041	beta-galactoside alpha-2 3-sialyltransferase activity
GO:0003840	1.00063	1.00186	1.0041	gamma-glutamyltransferase activity
GO:0003844	1.00063	1.00186	1.0041	1 4-alpha-glucan branching enzyme activity
GO:0003845	1.00063	1.00186	1.0041	11-beta-hydroxysteroid dehydrogenase activity
GO:0003851	1.00063	1.00186	1.0041	2-hydroxyacylsphingosine 1-beta-galactosyltransferase activity
GO:0003855	1.00063	1.00186	1.0041	3-dehydroquinate dehydratase activity
GO:0003860	1.00063	1.00186	1.0041	3-hydroxyisobutyryl-CoA hydrolase activity
GO:0003863	1.00063	1.00186	1.0041	3-methyl-2-oxobutanoate dehydrogenase (2-methylpropanoyl-transferring) activity
GO:0003867	1.00063	1.00186	1.0041	4-aminobutyrate transaminase activity
GO:0003868	1.00063	1.00186	1.0041	4-hydroxyphenylpyruvate dioxygenase activity
GO:0003869	1.00063	1.00186	1.0041	4-nitrophenylphosphatase activity
GO:0003870	1.00063	1.00186	1.0041	5-aminolevulinate synthase activity
GO:0003874	1.00063	1.00186	1.0041	6-pyruvoyltetrahydropterin synthase activity
GO:0003875	1.00063	1.00186	1.0041	ADP-ribosylarginine hydrolase activity
GO:0003878	1.00063	1.00186	1.0041	ATP citrate synthase activity
GO:0003882	1.00063	1.00186	1.0041	CDP-diacylglycerol-serine O-phosphatidyltransferase activity
GO:0003884	1.00063	1.00186	1.0041	D-amino-acid oxidase activity
GO:0003885	1.00063	1.00186	1.0041	D-arabinono-1 4-lactone oxidase activity
GO:0003886	1.00063	1.00186	1.0041	DNA (cytosine-5-)-methyltransferase activity
GO:0003890	1.00063	1.00186	1.0041	beta DNA polymerase activity
GO:0003891	1.00063	1.00186	1.0041	delta DNA polymerase activity
GO:0003893	1.00063	1.00186	1.0041	epsilon DNA polymerase activity
GO:0003896	1.00063	1.00186	1.0041	DNA primase activity
GO:0003905	1.00063	1.00186	1.0041	alkylbase DNA N-glycosylase activity
GO:0003908	1.00063	1.00186	1.0041	methylated-DNA-[protein]-cysteine S-methyltransferase activity
GO:0003913	1.00063	1.00186	1.0041	DNA photolyase activity
GO:0003920	1.00063	1.00186	1.0041	GMP reductase activity
GO:0003933	1.00063	1.00186	1.0041	GTP cyclohydrolase activity
GO:0003934	1.00063	1.00186	1.0041	GTP cyclohydrolase I activity
GO:0003937	1.00063	1.00186	1.0041	IMP cyclohydrolase activity
GO:0003939	1.00063	1.00186	1.0041	L-iditol 2-dehydrogenase activity
GO:0003943	1.00063	1.00186	1.0041	N-acetylgalactosamine-4-sulfatase activity
GO:0003947	1.00063	1.00186	1.0041	(N-acetylneuraminyl)-galactosylglucosylceramide N-acetylgalactosaminyltransferase activity
GO:0003948	1.00063	1.00186	1.0041	N4-(beta-N-acetylglucosaminyl)-L-asparaginase activity
GO:0003958	1.00063	1.00186	1.0041	NADPH-hemoprotein reductase activity
GO:0003973	1.00063	1.00186	1.0041	(S)-2-hydroxy-acid oxidase activity
GO:0003975	1.00063	1.00186	1.0041	UDP-N-acetylglucosamine-dolichyl-phosphate N-acetylglucosaminephosphotransferase activity
GO:0003978	1.00063	1.00186	1.0041	UDP-glucose 4-epimerase activity
GO:0003980	1.00063	1.00186	1.0041	UDP-glucose:glycoprotein glucosyltransferase activity
GO:0003983	1.00063	1.00186	1.0041	UTP:glucose-1-phosphate uridylyltransferase activity
GO:0003987	1.00063	1.00186	1.0041	acetate-CoA ligase activity
GO:0003998	1.00063	1.00186	1.0041	acylphosphatase activity
GO:0004018	1.00063	1.00186	1.0041	adenylosuccinate lyase activity
GO:0004019	1.00063	1.00186	1.0041	adenylosuccinate synthase activity
GO:0004020	1.00063	1.00186	1.0041	adenylylsulfate kinase activity
GO:0004021	1.00063	1.00186	1.0041	alanine transaminase activity
GO:0004027	1.00063	1.00186	1.0041	alcohol sulfotransferase activity
GO:0004031	1.00063	1.00186	1.0041	aldehyde oxidase activity
GO:0004034	1.00063	1.00186	1.0041	aldose 1-epimerase activity
GO:0004044	1.00063	1.00186	1.0041	amidophosphoribosyltransferase activity
GO:0004045	1.00063	1.00186	1.0041	aminoacyl-tRNA hydrolase activity
GO:0004051	1.00063	1.00186	1.0041	arachidonate 5-lipoxygenase activity
GO:0004052	1.00063	1.00186	1.0041	arachidonate 12-lipoxygenase activity
GO:0004056	1.00063	1.00186	1.0041	argininosuccinate lyase activity
GO:0004057	1.00063	1.00186	1.0041	arginyltransferase activity
GO:0004058	1.00063	1.00186	1.0041	aromatic-L-amino-acid decarboxylase activity
GO:0004059	1.00063	1.00186	1.0041	aralkylamine N-acetyltransferase activity
GO:0004070	1.00063	1.00186	1.0041	aspartate carbamoyltransferase activity
GO:0004074	1.00063	1.00186	1.0041	biliverdin reductase activity
GO:0004085	1.00063	1.00186	1.0041	butyryl-CoA dehydrogenase activity
GO:0004087	1.00063	1.00186	1.0041	carbamoyl-phosphate synthase (ammonia) activity
GO:0004092	1.00063	1.00186	1.0041	carnitine O-acetyltransferase activity
GO:0004096	1.00063	1.00186	1.0041	catalase activity
GO:0004098	1.00063	1.00186	1.0041	cerebroside-sulfatase activity
GO:0004108	1.00063	1.00186	1.0041	citrate (Si)-synthase activity
GO:0004113	1.00063	1.00186	1.0041	2 3-cyclic-nucleotide 3-phosphodiesterase activity
GO:0004119	1.00063	1.00186	1.0041	cGMP-inhibited cyclic-nucleotide phosphodiesterase activity
GO:0004122	1.00063	1.00186	1.0041	cystathionine beta-synthase activity
GO:0004123	1.00063	1.00186	1.0041	cystathionine gamma-lyase activity
GO:0004127	1.00063	1.00186	1.0041	cytidylate kinase activity
GO:0004133	1.00063	1.00186	1.0041	glycogen debranching enzyme activity
GO:0004134	1.00063	1.00186	1.0041	4-alpha-glucanotransferase activity
GO:0004135	1.00063	1.00186	1.0041	amylo-alpha-1 6-glucosidase activity
GO:0004137	1.00063	1.00186	1.0041	deoxycytidine kinase activity
GO:0004138	1.00063	1.00186	1.0041	deoxyguanosine kinase activity
GO:0004146	1.00063	1.00186	1.0041	dihydrofolate reductase activity
GO:0004148	1.00063	1.00186	1.0041	dihydrolipoyl dehydrogenase activity
GO:0004149	1.00063	1.00186	1.0041	dihydrolipoyllysine-residue succinyltransferase activity
GO:0004155	1.00063	1.00186	1.0041	6 7-dihydropteridine reductase activity
GO:0004156	1.00063	1.00186	1.0041	dihydropteroate synthase activity
GO:0004157	1.00063	1.00186	1.0041	dihydropyrimidinase activity
GO:0004161	1.00063	1.00186	1.0041	dimethylallyltranstransferase activity
GO:0004163	1.00063	1.00186	1.0041	diphosphomevalonate decarboxylase activity
GO:0004164	1.00063	1.00186	1.0041	diphthine synthase activity
GO:0004184	1.00063	1.00186	1.0041	lysine carboxypeptidase activity
GO:0004186	1.00063	1.00186	1.0041	carboxypeptidase C activity
GO:0004192	1.00063	1.00186	1.0041	cathepsin D activity
GO:0004193	1.00063	1.00186	1.0041	cathepsin E activity
GO:0004213	1.00063	1.00186	1.0041	cathepsin B activity
GO:0004214	1.00063	1.00186	1.0041	dipeptidyl-peptidase I activity
GO:0004215	1.00063	1.00186	1.0041	cathepsin H activity
GO:0004216	1.00063	1.00186	1.0041	cathepsin K activity
GO:0004217	1.00063	1.00186	1.0041	cathepsin L activity
GO:0004218	1.00063	1.00186	1.0041	cathepsin S activity
GO:0004219	1.00063	1.00186	1.0041	pyroglutamyl-peptidase I activity
GO:0004228	1.00063	1.00186	1.0041	gelatinase A activity
GO:0004229	1.00063	1.00186	1.0041	gelatinase B activity
GO:0004231	1.00063	1.00186	1.0041	insulysin activity
GO:0004234	1.00063	1.00186	1.0041	macrophage elastase activity
GO:0004235	1.00063	1.00186	1.0041	matrilysin activity
GO:0004238	1.00063	1.00186	1.0041	meprin A activity
GO:0004243	1.00063	1.00186	1.0041	mitochondrial intermediate peptidase activity
GO:0004248	1.00063	1.00186	1.0041	stromelysin 1 activity
GO:0004250	1.00063	1.00186	1.0041	aminopeptidase I activity
GO:0004254	1.00063	1.00186	1.0041	acylaminoacyl-peptidase activity
GO:0004276	1.00063	1.00186	1.0041	furin activity
GO:0004278	1.00063	1.00186	1.0041	granzyme B activity
GO:0004283	1.00063	1.00186	1.0041	plasmin activity
GO:0004284	1.00063	1.00186	1.0041	acrosin activity
GO:0004285	1.00063	1.00186	1.0041	proprotein convertase 1 activity
GO:0004286	1.00063	1.00186	1.0041	proprotein convertase 2 activity
GO:0004294	1.00063	1.00186	1.0041	tripeptidyl-peptidase II activity
GO:0004306	1.00063	1.00186	1.0041	ethanolamine-phosphate cytidylyltransferase activity
GO:0004310	1.00063	1.00186	1.0041	farnesyl-diphosphate farnesyltransferase activity
GO:0004314	1.00063	1.00186	1.0041	[acyl-carrier-protein] S-malonyltransferase activity
GO:0004320	1.00063	1.00186	1.0041	oleoyl-[acyl-carrier-protein] hydrolase activity
GO:0004321	1.00063	1.00186	1.0041	fatty-acyl-CoA synthase activity
GO:0004324	1.00063	1.00186	1.0041	ferredoxin-NADP+ reductase activity
GO:0004325	1.00063	1.00186	1.0041	ferrochelatase activity
GO:0004333	1.00063	1.00186	1.0041	fumarate hydratase activity
GO:0004334	1.00063	1.00186	1.0041	fumarylacetoacetase activity
GO:0004337	1.00063	1.00186	1.0041	geranyltranstransferase activity
GO:0004342	1.00063	1.00186	1.0041	glucosamine-6-phosphate deaminase activity
GO:0004343	1.00063	1.00186	1.0041	glucosamine 6-phosphate N-acetyltransferase activity
GO:0004345	1.00063	1.00186	1.0041	glucose-6-phosphate 1-dehydrogenase activity
GO:0004346	1.00063	1.00186	1.0041	glucose-6-phosphatase activity
GO:0004347	1.00063	1.00186	1.0041	glucose-6-phosphate isomerase activity
GO:0004348	1.00063	1.00186	1.0041	glucosylceramidase activity
GO:0004349	1.00063	1.00186	1.0041	glutamate 5-kinase activity
GO:0004350	1.00063	1.00186	1.0041	glutamate-5-semialdehyde dehydrogenase activity
GO:0004360	1.00063	1.00186	1.0041	glutamine-fructose-6-phosphate transaminase (isomerizing) activity
GO:0004363	1.00063	1.00186	1.0041	glutathione synthase activity
GO:0004365	1.00063	1.00186	1.0041	glyceraldehyde-3-phosphate dehydrogenase (phosphorylating) activity
GO:0004366	1.00063	1.00186	1.0041	glycerol-3-phosphate O-acyltransferase activity
GO:0004367	1.00063	1.00186	1.0041	glycerol-3-phosphate dehydrogenase (NAD+) activity
GO:0004368	1.00063	1.00186	1.0041	glycerol-3-phosphate dehydrogenase activity
GO:0004370	1.00063	1.00186	1.0041	glycerol kinase activity
GO:0004371	1.00063	1.00186	1.0041	glycerone kinase activity
GO:0004373	1.00063	1.00186	1.0041	glycogen (starch) synthase activity
GO:0004375	1.00063	1.00186	1.0041	glycine dehydrogenase (decarboxylating) activity
GO:0004379	1.00063	1.00186	1.0041	glycylpeptide N-tetradecanoyltransferase activity
GO:0004382	1.00063	1.00186	1.0041	guanosine-diphosphatase activity
GO:0004395	1.00063	1.00186	1.0041	hexaprenyldihydroxybenzoate methyltransferase activity
GO:0004397	1.00063	1.00186	1.0041	histidine ammonia-lyase activity
GO:0004398	1.00063	1.00186	1.0041	histidine decarboxylase activity
GO:0004408	1.00063	1.00186	1.0041	holocytochrome-c synthase activity
GO:0004409	1.00063	1.00186	1.0041	homoaconitate hydratase activity
GO:0004418	1.00063	1.00186	1.0041	hydroxymethylbilane synthase activity
GO:0004419	1.00063	1.00186	1.0041	hydroxymethylglutaryl-CoA lyase activity
GO:0004420	1.00063	1.00186	1.0041	hydroxymethylglutaryl-CoA reductase (NADPH) activity
GO:0004423	1.00063	1.00186	1.0041	iduronate-2-sulfatase activity
GO:0004426	1.00063	1.00186	1.0041	indoleamine-pyrrole 2 3-dioxygenase activity
GO:0004430	1.00063	1.00186	1.0041	1-phosphatidylinositol 4-kinase activity
GO:0004441	1.00063	1.00186	1.0041	inositol-1 4-bisphosphate 1-phosphatase activity
GO:0004447	1.00063	1.00186	1.0041	iodide peroxidase activity
GO:0004452	1.00063	1.00186	1.0041	isopentenyl-diphosphate delta-isomerase activity
GO:0004454	1.00063	1.00186	1.0041	ketohexokinase activity
GO:0004458	1.00063	1.00186	1.0041	D-lactate dehydrogenase (cytochrome) activity
GO:0004464	1.00063	1.00186	1.0041	leukotriene-C4 synthase activity
GO:0004465	1.00063	1.00186	1.0041	lipoprotein lipase activity
GO:0004466	1.00063	1.00186	1.0041	long-chain-acyl-CoA dehydrogenase activity
GO:0004470	1.00063	1.00186	1.0041	malic enzyme activity
GO:0004473	1.00063	1.00186	1.0041	malate dehydrogenase (oxaloacetate-decarboxylating) (NADP+) activity
GO:0004475	1.00063	1.00186	1.0041	mannose-1-phosphate guanylyltransferase activity
GO:0004476	1.00063	1.00186	1.0041	mannose-6-phosphate isomerase activity
GO:0004477	1.00063	1.00186	1.0041	methenyltetrahydrofolate cyclohydrolase activity
GO:0004479	1.00063	1.00186	1.0041	methionyl-tRNA formyltransferase activity
GO:0004482	1.00063	1.00186	1.0041	mRNA (guanine-N7-)-methyltransferase activity
GO:0004485	1.00063	1.00186	1.0041	methylcrotonoyl-CoA carboxylase activity
GO:0004486	1.00063	1.00186	1.0041	methylenetetrahydrofolate dehydrogenase activity
GO:0004488	1.00063	1.00186	1.0041	methylenetetrahydrofolate dehydrogenase (NADP+) activity
GO:0004489	1.00063	1.00186	1.0041	methylenetetrahydrofolate reductase (NADPH) activity
GO:0004490	1.00063	1.00186	1.0041	methylglutaconyl-CoA hydratase activity
GO:0004491	1.00063	1.00186	1.0041	methylmalonate-semialdehyde dehydrogenase (acylating) activity
GO:0004493	1.00063	1.00186	1.0041	methylmalonyl-CoA epimerase activity
GO:0004500	1.00063	1.00186	1.0041	dopamine beta-monooxygenase activity
GO:0004504	1.00063	1.00186	1.0041	peptidylglycine monooxygenase activity
GO:0004506	1.00063	1.00186	1.0041	squalene monooxygenase activity
GO:0004508	1.00063	1.00186	1.0041	steroid 17-alpha-monooxygenase activity
GO:0004509	1.00063	1.00186	1.0041	steroid 21-monooxygenase activity
GO:0004512	1.00063	1.00186	1.0041	inositol-3-phosphate synthase activity
GO:0004514	1.00063	1.00186	1.0041	nicotinate-nucleotide diphosphorylase (carboxylating) activity
GO:0004529	1.00063	1.00186	1.0041	exodeoxyribonuclease activity
GO:0004534	1.00063	1.00186	1.0041	5-3 exoribonuclease activity
GO:0004555	1.00063	1.00186	1.0041	alpha alpha-trehalase activity
GO:0004557	1.00063	1.00186	1.0041	alpha-galactosidase activity
GO:0004565	1.00063	1.00186	1.0041	beta-galactosidase activity
GO:0004567	1.00063	1.00186	1.0041	beta-mannosidase activity
GO:0004572	1.00063	1.00186	1.0041	mannosyl-oligosaccharide 1 3-1 6-alpha-mannosidase activity
GO:0004573	1.00063	1.00186	1.0041	mannosyl-oligosaccharide glucosidase activity
GO:0004578	1.00063	1.00186	1.0041	chitobiosyldiphosphodolichol beta-mannosyltransferase activity
GO:0004582	1.00063	1.00186	1.0041	dolichyl-phosphate beta-D-mannosyltransferase activity
GO:0004586	1.00063	1.00186	1.0041	ornithine decarboxylase activity
GO:0004594	1.00063	1.00186	1.0041	pantothenate kinase activity
GO:0004597	1.00063	1.00186	1.0041	peptide-aspartate beta-dioxygenase activity
GO:0004598	1.00063	1.00186	1.0041	peptidylamidoglycolate lyase activity
GO:0004608	1.00063	1.00186	1.0041	phosphatidylethanolamine N-methyltransferase activity
GO:0004610	1.00063	1.00186	1.0041	phosphoacetylglucosamine mutase activity
GO:0004617	1.00063	1.00186	1.0041	phosphoglycerate dehydrogenase activity
GO:0004631	1.00063	1.00186	1.0041	phosphomevalonate kinase activity
GO:0004633	1.00063	1.00186	1.0041	phosphopantothenoylcysteine decarboxylase activity
GO:0004639	1.00063	1.00186	1.0041	phosphoribosylaminoimidazolesuccinocarboxamide synthase activity
GO:0004641	1.00063	1.00186	1.0041	phosphoribosylformylglycinamidine cyclo-ligase activity
GO:0004643	1.00063	1.00186	1.0041	phosphoribosylaminoimidazolecarboxamide formyltransferase activity
GO:0004644	1.00063	1.00186	1.0041	phosphoribosylglycinamide formyltransferase activity
GO:0004647	1.00063	1.00186	1.0041	phosphoserine phosphatase activity
GO:0004648	1.00063	1.00186	1.0041	phosphoserine transaminase activity
GO:0004654	1.00063	1.00186	1.0041	polyribonucleotide nucleotidyltransferase activity
GO:0004657	1.00063	1.00186	1.0041	proline dehydrogenase activity
GO:0004658	1.00063	1.00186	1.0041	propionyl-CoA carboxylase activity
GO:0004660	1.00063	1.00186	1.0041	protein farnesyltransferase activity
GO:0004662	1.00063	1.00186	1.0041	CAAX-protein geranylgeranyltransferase activity
GO:0004671	1.00063	1.00186	1.0041	protein-S-isoprenylcysteine O-methyltransferase activity
GO:0004676	1.00063	1.00186	1.0041	3-phosphoinositide-dependent protein kinase activity
GO:0004677	1.00063	1.00186	1.0041	DNA-dependent protein kinase activity
GO:0004687	1.00063	1.00186	1.0041	myosin light chain kinase activity
GO:0004689	1.00063	1.00186	1.0041	phosphorylase kinase activity
GO:0004692	1.00063	1.00186	1.0041	cGMP-dependent protein kinase activity
GO:0004696	1.00063	1.00186	1.0041	glycogen synthase kinase 3 activity
GO:0004698	1.00063	1.00186	1.0041	calcium-dependent protein kinase C activity
GO:0004699	1.00063	1.00186	1.0041	calcium-independent protein kinase C activity
GO:0004709	1.00063	1.00186	1.0041	MAP kinase kinase kinase activity
GO:0004723	1.00063	1.00186	1.0041	calcium-dependent protein serine threonine phosphatase activity
GO:0004729	1.00063	1.00186	1.0041	protoporphyrinogen oxidase activity
GO:0004735	1.00063	1.00186	1.0041	pyrroline-5-carboxylate reductase activity
GO:0004736	1.00063	1.00186	1.0041	pyruvate carboxylase activity
GO:0004738	1.00063	1.00186	1.0041	pyruvate dehydrogenase activity
GO:0004739	1.00063	1.00186	1.0041	pyruvate dehydrogenase (acetyl-transferring) activity
GO:0004740	1.00063	1.00186	1.0041	[pyruvate dehydrogenase (lipoamide)] kinase activity
GO:0004741	1.00063	1.00186	1.0041	[pyruvate dehydrogenase (lipoamide)] phosphatase activity
GO:0004743	1.00063	1.00186	1.0041	pyruvate kinase activity
GO:0004747	1.00063	1.00186	1.0041	ribokinase activity
GO:0004750	1.00063	1.00186	1.0041	ribulose-phosphate 3-epimerase activity
GO:0004751	1.00063	1.00186	1.0041	ribose-5-phosphate isomerase activity
GO:0004757	1.00063	1.00186	1.0041	sepiapterin reductase activity
GO:0004760	1.00063	1.00186	1.0041	serine-pyruvate transaminase activity
GO:0004765	1.00063	1.00186	1.0041	shikimate kinase activity
GO:0004766	1.00063	1.00186	1.0041	spermidine synthase activity
GO:0004770	1.00063	1.00186	1.0041	sterol carrier protein X-related thiolase activity
GO:0004775	1.00063	1.00186	1.0041	succinate-CoA ligase (ADP-forming) activity
GO:0004779	1.00063	1.00186	1.0041	sulfate adenylyltransferase activity
GO:0004781	1.00063	1.00186	1.0041	sulfate adenylyltransferase (ATP) activity
GO:0004782	1.00063	1.00186	1.0041	sulfinoalanine decarboxylase activity
GO:0004796	1.00063	1.00186	1.0041	thromboxane-A synthase activity
GO:0004799	1.00063	1.00186	1.0041	thymidylate synthase activity
GO:0004801	1.00063	1.00186	1.0041	transaldolase activity
GO:0004809	1.00063	1.00186	1.0041	tRNA (guanine-N2-)-methyltransferase activity
GO:0004811	1.00063	1.00186	1.0041	tRNA isopentenyltransferase activity
GO:0004814	1.00063	1.00186	1.0041	arginine-tRNA ligase activity
GO:0004816	1.00063	1.00186	1.0041	asparagine-tRNA ligase activity
GO:0004817	1.00063	1.00186	1.0041	cysteine-tRNA ligase activity
GO:0004818	1.00063	1.00186	1.0041	glutamate-tRNA ligase activity
GO:0004821	1.00063	1.00186	1.0041	histidine-tRNA ligase activity
GO:0004822	1.00063	1.00186	1.0041	isoleucine-tRNA ligase activity
GO:0004825	1.00063	1.00186	1.0041	methionine-tRNA ligase activity
GO:0004827	1.00063	1.00186	1.0041	proline-tRNA ligase activity
GO:0004828	1.00063	1.00186	1.0041	serine-tRNA ligase activity
GO:0004830	1.00063	1.00186	1.0041	tryptophan-tRNA ligase activity
GO:0004831	1.00063	1.00186	1.0041	tyrosine-tRNA ligase activity
GO:0004832	1.00063	1.00186	1.0041	valine-tRNA ligase activity
GO:0004833	1.00063	1.00186	1.0041	tryptophan 2 3-dioxygenase activity
GO:0004838	1.00063	1.00186	1.0041	tyrosine transaminase activity
GO:0004844	1.00063	1.00186	1.0041	uracil DNA N-glycosylase activity
GO:0004850	1.00063	1.00186	1.0041	uridine phosphorylase activity
GO:0004882	1.00063	1.00186	1.0041	androgen receptor activity
GO:0004883	1.00063	1.00186	1.0041	glucocorticoid receptor activity
GO:0004900	1.00063	1.00186	1.0041	erythropoietin receptor activity
GO:0004904	1.00063	1.00186	1.0041	interferon receptor activity
GO:0004910	1.00063	1.00186	1.0041	interleukin-1 Type II blocking receptor activity
GO:0004911	1.00063	1.00186	1.0041	interleukin-2 receptor activity
GO:0004925	1.00063	1.00186	1.0041	prolactin receptor activity
GO:0004940	1.00063	1.00186	1.0041	beta1-adrenergic receptor activity
GO:0004941	1.00063	1.00186	1.0041	beta2-adrenergic receptor activity
GO:0004943	1.00063	1.00186	1.0041	C3a anaphylatoxin receptor activity
GO:0004944	1.00063	1.00186	1.0041	C5a anaphylatoxin receptor activity
GO:0004963	1.00063	1.00186	1.0041	follicle-stimulating hormone receptor activity
GO:0004964	1.00063	1.00186	1.0041	lutropin-choriogonadotropic hormone receptor activity
GO:0004965	1.00063	1.00186	1.0041	GABA-B receptor activity
GO:0004968	1.00063	1.00186	1.0041	gonadotropin-releasing hormone receptor activity
GO:0004972	1.00063	1.00186	1.0041	N-methyl-D-aspartate selective glutamate receptor activity
GO:0004987	1.00063	1.00186	1.0041	kappa-opioid receptor activity
GO:0004988	1.00063	1.00186	1.0041	mu-opioid receptor activity
GO:0004990	1.00063	1.00186	1.0041	oxytocin receptor activity
GO:0004991	1.00063	1.00186	1.0041	parathyroid hormone receptor activity
GO:0004992	1.00063	1.00186	1.0041	platelet activating factor receptor activity
GO:0004996	1.00063	1.00186	1.0041	thyroid-stimulating hormone receptor activity
GO:0004998	1.00063	1.00186	1.0041	transferrin receptor activity
GO:0005008	1.00063	1.00186	1.0041	hepatocyte growth factor receptor activity
GO:0005009	1.00063	1.00186	1.0041	insulin receptor activity
GO:0005010	1.00063	1.00186	1.0041	insulin-like growth factor receptor activity
GO:0005020	1.00063	1.00186	1.0041	stem cell factor receptor activity
GO:0005026	1.00063	1.00186	1.0041	transforming growth factor beta receptor activity type II
GO:0005034	1.00063	1.00186	1.0041	osmosensor activity
GO:0005047	1.00063	1.00186	1.0041	signal recognition particle binding
GO:0005049	1.00063	1.00186	1.0041	nuclear export signal receptor activity
GO:0005055	1.00063	1.00186	1.0041	laminin receptor activity
GO:0005061	1.00063	1.00186	1.0041	aryl hydrocarbon receptor nuclear translocator activity
GO:0005069	1.00063	1.00186	1.0041	transmembrane receptor protein tyrosine kinase docking protein activity
GO:0005071	1.00063	1.00186	1.0041	transmembrane receptor protein serine threonine kinase signaling protein activity
GO:0005082	1.00063	1.00186	1.0041	receptor signaling protein tyrosine phosphatase signaling protein activity
GO:0005095	1.00063	1.00186	1.0041	GTPase inhibitor activity
GO:0005098	1.00063	1.00186	1.0041	Ran GTPase activator activity
GO:0005118	1.00063	1.00186	1.0041	sevenless binding
GO:0005121	1.00063	1.00186	1.0041	Toll binding
GO:0005128	1.00063	1.00186	1.0041	erythropoietin receptor binding
GO:0005129	1.00063	1.00186	1.0041	granulocyte macrophage colony-stimulating factor receptor binding
GO:0005131	1.00063	1.00186	1.0041	growth hormone receptor binding
GO:0005133	1.00063	1.00186	1.0041	interferon-gamma receptor binding
GO:0005135	1.00063	1.00186	1.0041	interleukin-3 receptor binding
GO:0005136	1.00063	1.00186	1.0041	interleukin-4 receptor binding
GO:0005139	1.00063	1.00186	1.0041	interleukin-7 receptor binding
GO:0005141	1.00063	1.00186	1.0041	interleukin-10 receptor binding
GO:0005142	1.00063	1.00186	1.0041	interleukin-11 receptor binding
GO:0005144	1.00063	1.00186	1.0041	interleukin-13 receptor binding
GO:0005146	1.00063	1.00186	1.0041	leukemia inhibitory factor receptor binding
GO:0005151	1.00063	1.00186	1.0041	interleukin-1 Type II receptor binding
GO:0005152	1.00063	1.00186	1.0041	interleukin-1 receptor antagonist activity
GO:0005161	1.00063	1.00186	1.0041	platelet-derived growth factor receptor binding
GO:0005171	1.00063	1.00186	1.0041	hepatocyte growth factor receptor binding
GO:0005174	1.00063	1.00186	1.0041	CD40 receptor binding
GO:0005229	1.00063	1.00186	1.0041	intracellular calcium activated chloride channel activity
GO:0005232	1.00063	1.00186	1.0041	serotonin-activated cation-selective channel activity
GO:0005251	1.00063	1.00186	1.0041	delayed rectifier potassium channel activity
GO:0005277	1.00063	1.00186	1.0041	acetylcholine transporter activity
GO:0005286	1.00063	1.00186	1.0041	basic amino acid permease activity
GO:0005290	1.00063	1.00186	1.0041	L-histidine transporter activity
GO:0005302	1.00063	1.00186	1.0041	L-tyrosine transporter activity
GO:0005307	1.00063	1.00186	1.0041	choline:sodium symporter activity
GO:0005308	1.00063	1.00186	1.0041	creatine transporter activity
GO:0005309	1.00063	1.00186	1.0041	creatine:sodium symporter activity
GO:0005329	1.00063	1.00186	1.0041	dopamine transporter activity
GO:0005330	1.00063	1.00186	1.0041	dopamine:sodium symporter activity
GO:0005335	1.00063	1.00186	1.0041	serotonin:sodium symporter activity
GO:0005338	1.00063	1.00186	1.0041	nucleotide-sugar transporter activity
GO:0005345	1.00063	1.00186	1.0041	purine transporter activity
GO:0005350	1.00063	1.00186	1.0041	pyrimidine transporter activity
GO:0005354	1.00063	1.00186	1.0041	galactose transporter activity
GO:0005356	1.00063	1.00186	1.0041	hydrogen:glucose transporter activity
GO:0005360	1.00063	1.00186	1.0041	insulin-responsive hydrogen:glucose transporter activity
GO:0005368	1.00063	1.00186	1.0041	taurine transporter activity
GO:0005369	1.00063	1.00186	1.0041	taurine:sodium symporter activity
GO:0005381	1.00063	1.00186	1.0041	iron ion transporter activity
GO:0005384	1.00063	1.00186	1.0041	manganese ion transporter activity
GO:0005402	1.00063	1.00186	1.0041	cation:sugar symporter activity
GO:0005403	1.00063	1.00186	1.0041	hydrogen:sugar symporter activity
GO:0005412	1.00063	1.00186	1.0041	glucose:sodium symporter activity
GO:0005415	1.00063	1.00186	1.0041	nucleoside:sodium symporter activity
GO:0005462	1.00063	1.00186	1.0041	UDP-N-acetylglucosamine transporter activity
GO:0005464	1.00063	1.00186	1.0041	UDP-xylose transporter activity
GO:0005486	1.00063	1.00186	1.0041	t-SNARE activity
GO:0005502	1.00063	1.00186	1.0041	11-cis retinal binding
GO:0005521	1.00063	1.00186	1.0041	lamin binding
GO:0005534	1.00063	1.00186	1.0041	galactose binding
GO:0005546	1.00063	1.00186	1.0041	phosphatidylinositol-4 5-bisphosphate binding
GO:0005549	1.00063	1.00186	1.0041	odorant binding
GO:0005593	1.00063	1.00186	1.0041	FACIT collagen
GO:0005594	1.00063	1.00186	1.0041	collagen type IX
GO:0005639	1.00063	1.00186	1.0041	integral to nuclear inner membrane
GO:0005672	1.00063	1.00186	1.0041	transcription factor TFIIA complex
GO:0005673	1.00063	1.00186	1.0041	transcription factor TFIIE complex
GO:0005674	1.00063	1.00186	1.0041	transcription factor TFIIF complex
GO:0005682	1.00063	1.00186	1.0041	snRNP U5
GO:0005683	1.00063	1.00186	1.0041	snRNP U7
GO:0005697	1.00063	1.00186	1.0041	telomerase holoenzyme complex
GO:0005713	1.00063	1.00186	1.0041	recombination nodule
GO:0005715	1.00063	1.00186	1.0041	late recombination nodule
GO:0005726	1.00063	1.00186	1.0041	perichromatin fibrils
GO:0005736	1.00063	1.00186	1.0041	DNA-directed RNA polymerase I complex
GO:0005742	1.00063	1.00186	1.0041	mitochondrial outer membrane translocase complex
GO:0005751	1.00063	1.00186	1.0041	mitochondrial respiratory chain complex IV
GO:0005760	1.00063	1.00186	1.0041	gamma DNA polymerase complex
GO:0005775	1.00063	1.00186	1.0041	vacuolar lumen
GO:0005796	1.00063	1.00186	1.0041	Golgi lumen
GO:0005811	1.00063	1.00186	1.0041	lipid particle
GO:0005816	1.00063	1.00186	1.0041	spindle pole body
GO:0005827	1.00063	1.00186	1.0041	polar microtubule
GO:0005828	1.00063	1.00186	1.0041	kinetochore microtubule
GO:0005831	1.00063	1.00186	1.0041	steroid hormone aporeceptor complex
[truncated: 5,402 more rows]
