# Supplementary material for: Transcriptomic responses to 2,3,7,8-tetrachlorodibenzo-p-dioxin (TCDD) in liver: Comparison of rat and mouse
Source: BMC Genomics. 2008 Sep 16;9:419. doi: 10.1186/1471-2164-9-419 (PMC2559853; doi:10.1186/1471-2164-9-419)
Supplement: Additional File 7 — Motif Enrichment Analysis Using CLOVER. Complete results of promoter analysis using the CLOVER program and the JASPAR library. [file 1471-2164-9-419-S7.xls]

## Sheet: legend
ProbeSets differentially expressed between strains/lines or showing AHR-dependent effects were identified using linear models. The promoter regions for these genes were extracted from UCSC build rn4 of the rat genome and analyzed for transcription-factor binding-site (TFBS) enrichment using a library of 130 position-weight matrices supplemented by five known AHR-associated motifs. Statistical sig…

## Sheet: data
Matrix	Common		Mouse		Rat		Name
	Mouse	Rat	Mouse	Rat	Mouse	Rat
MA0001	NS	NS	0.999	NS	NS	NS	AGL3 MADS
MA0003	0.0005	NS	<0.0001	0.014	<0.0001	<0.0001	TFAP2A AP2
MA0005	NS	NS	0.998	NS	NS	NS	Agamous MADS
MA0010	0.0047	NS	<0.0001	NS	0.008	NS	Broad-complex_1 ZN-FINGER, C2H2
MA0012	0.0117	NS	0.004	NS	0.0081	NS	Broad-complex_3 ZN-FINGER, C2H2
MA0013	0.0021	NS	<0.0001	NS	0.0003	NS	Broad-complex_4 ZN-FINGER, C2H2
MA0014	NS	NS	NS	0.0186	0.0013	0.0036	Pax5 PAIRED
MA0015	NS	NS	NS	<0.0001	NS	NS	CF2-II ZN-FINGER, C2H2
MA0016	NS	0.0066	NS	NS	NS	NS	CFI-USP NUCLEAR RECEPTOR
MA0017	0.0004	0.968	NS	NS	NS	<0.0001	NR2F1 NUCLEAR RECEPTOR
MA0019	NS	NS	NS	NS	NS	NS	Chop-cEBP bZIP
MA0026	<0.0001	0.0087	NS	<0.0001	NS	NS	E74A ETS
MA0027	0.978	NS	NS	>0.9999	0.971	0.994	En1 HOMEO
MA0028	NS	0.0031	<0.0001	<0.0001	<0.0001	NS	ELK1 ETS
MA0030	NS	NS	0.001	NS	NS	NS	FOXF2 FORKHEAD
MA0031	NS	0.008	NS	0.0002	NS	NS	FOXD1 FORKHEAD
MA0033	NS	NS	0.0031	NS	NS	NS	FOXL1 FORKHEAD
MA0035	0.992	NS	0.974	NS	>0.9999	>0.9999	Gata1 ZN-FINGER, GATA
MA0036	NS	NS	NS	NS	>0.9999	0.996	GATA2 ZN-FINGER, GATA
MA0037	0.958	0.976	NS	NS	NS	0.985	GATA3 ZN-FINGER, GATA
MA0039	NS	0.0397	NS	NS	NS	NS	Klf4 ZN-FINGER, C2H2
MA0040	0.0204	NS	<0.0001	NS	<0.0001	0.029	Foxq1 FORKHEAD
MA0041	0.0076	0.0262	0.0005	<0.0001	NS	<0.0001	Foxd3 FORKHEAD
MA0042	0.0396	NS	<0.0001	<0.0001	0.0273	0.0002	FOXI1 FORKHEAD
MA0043	NS	0.961	NS	NS	NS	NS	HLF bZIP
MA0044	NS	NS	0.0004	NS	NS	NS	HMG-1 HMG
MA0045	0.0006	NS	<0.0001	0.0355	0.0002	NS	HMG-IY HMG
MA0046	NS	NS	NS	NS	NS	0.0108	TCF1 HOMEO
MA0048	NS	0.0447	NS	0.0001	NS	0.0001	NHLH1 bHLH
MA0049	0.0005	NS	<0.0001	NS	<0.0001	NS	Hunchback ZN-FINGER, C2H2
MA0052	0.0127	NS	NS	NS	0.0378	NS	MEF2A MADS
MA0060	NS	NS	NS	0.0037	NS	NS	NF-Y CAAT-BOX
MA0062	0.0042	0.0357	<0.0001	0.0021	0.0015	NS	GABPA ETS
MA0065	<0.0001	NS	NS	NS	NS	NS	PPARG-RXRA NUCLEAR RECEPTOR
MA0068	NS	NS	<0.0001	NS	NS	NS	Pax4 PAIRED-HOMEO
MA0069	NS	NS	0.951	NS	NS	NS	Pax6 PAIRED
MA0070	NS	NS	NS	NS	0.952	NS	Pbx HOMEO
MA0073	NS	NS	NS	0.0252	0.0387	NS	RREB1 ZN-FINGER, C2H2
MA0076	NS	NS	NS	0.0007	NS	NS	ELK4 ETS
MA0078	NS	NS	NS	NS	NS	0.961	Sox17 HMG
MA0079	NS	0.0011	0.0013	<0.0001	0.0005	0.0496	SP1 ZN-FINGER, C2H2
MA0080	NS	NS	0.0326	0.0199	NS	NS	SPI1 ETS
MA0082	<0.0001	NS	0.0002	NS	0.0004	NS	SQUA MADS
MA0083	NS	NS	0.982	NS	NS	NS	SRF MADS
MA0084	NS	NS	0.0062	0.0088	0.0003	0.0047	SRY HMG
MA0087	NS	NS	NS	NS	0.0009	NS	Sox5 HMG
MA0095	0.984	NS	NS	NS	NS	NS	YY1 ZN-FINGER, C2H2
MA0097	NS	<0.0001	NS	<0.0001	NS	NS	bZIP911 bZIP
MA0099	0.0029	0.0008	NS	NS	NS	NS	Fos bZIP
MA0100	NS	NS	NS	NS	0.981	NS	Myb TRP-CLUSTER
MA0102	NS	NS	NS	NS	NS	0.975	cEBP bZIP
MA0106	<0.0001	NS	NS	NS	<0.0001	NS	TP53 P53
MA0109	NS	NS	NS	0.0255	NS	NS	RUSH1-alfa ZN-FINGER, GATA
MA0113	NS	NS	<0.0001	NS	NS	NS	NR3C1 NUCLEAR
MA0114	NS	NS	NS	NS	NS	0.0002	HNF4 NUCLEAR
MA0115	0.0012	NS	NS	NS	NS	NS	NR1H2-RXR NUCLEAR RECEPTOR
MA0120	0.012	NS	0.0384	NS	0.0222	NS	ID1 ZN-FINGER, C2H2
MA0121	NS	NS	NS	NS	0.999	NS	ARR10 TRP-CLUSTER
MA0123	0.0045	NS	<0.0001	NS	0.0001	NS	ABI4 AP2
PCB5	NS	NS	NS	0.0093	NS	NS	AnoC
