# Supplementary material for: Transcriptomic responses to 2,3,7,8-tetrachlorodibenzo-p-dioxin (TCDD) in liver: Comparison of rat and mouse
Source: BMC Genomics. 2008 Sep 16;9:419. doi: 10.1186/1471-2164-9-419 (PMC2559853; doi:10.1186/1471-2164-9-419)
Supplement: Additional File 8 — de novo Motif Discovery Using MotifSampler. Top hits from MotifSample de novo motif discovery analysis. [file 1471-2164-9-419-S8.xls]

## Sheet: legend
To perform an unbiased analysis of the promoters of genes displaying species-dependent and species-independent responses to TCDD in mouse and rat we employed a pattern-discovery approach. Using the MotifSampler algorithm we identified a series of novel motifs putatively associated with species-dependent or species-independent expression patterns. A selection of the highest scoring hits is given h…

## Sheet: data
### MOUSE #########################################################################################
#COMMON
#ID = box_1_3_TAGCCT
#Score = 205.356
#W = 6
#Consensus = TAGCCT
0.000998144	0.00101206	0.00106304	0.996927
0.996871	0.00101206	0.00106304	0.00105435
0.000998144	0.00101206	0.996935	0.00105435
0.000998144	0.996884	0.00106304	0.00105435
0.000998144	0.996884	0.00106304	0.00105435
0.000998144	0.00101206	0.00106304	0.996927
#COMMON
#ID = box_1_4_GCCGyCGC
#Score = 201.56
#W = 8
#Consensus = GCCGyCGC
0.00123181	0.00124898	0.996218	0.00130117
0.00123181	0.996155	0.00131189	0.00130117
0.00123181	0.996155	0.00131189	0.00130117
0.11828	0.00124898	0.674337	0.206135
0.00123181	0.61575	0.00131189	0.381706
0.00123181	0.996155	0.00131189	0.00130117
0.00123181	0.00124898	0.996218	0.00130117
0.0597557	0.791322	0.00131189	0.147611
#COMMON
#ID = box_2_2_sCCGCCsyCG
#Score = 216.905
#W = 10
#Consensus = sCCGCCsyCG
0.00102239	0.462492	0.41397	0.122516
0.00102239	0.972522	0.00108886	0.0253671
0.00102239	0.72965	0.268247	0.00107996
0.219607	0.00103664	0.778277	0.00107996
0.00102239	0.72965	0.146812	0.122516
0.00102239	0.996809	0.00108886	0.00107996
0.00102239	0.413918	0.58398	0.00107996
0.292468	0.365344	0.00108886	0.3411
0.00102239	0.996809	0.00108886	0.00107996
0.00102239	0.00103664	0.996861	0.00107996
#COMMON
#ID = box_1_3_rCACAynCnC
#Score = 218.768
#W = 10
#Consensus = rCACAynCnC
0.427801	0.00101206	0.570133	0.00105435
0.000998144	0.996884	0.00106304	0.00105435
0.996871	0.00101206	0.00106304	0.00105435
0.000998144	0.949462	0.00106304	0.0484768
0.688624	0.00101206	0.309309	0.00105435
0.0721319	0.475237	0.00106304	0.451568
0.641202	0.00101206	0.309309	0.0484768
0.000998144	0.996884	0.00106304	0.00105435
0.593779	0.214413	0.095908	0.0958993
0.000998144	0.807194	0.00106304	0.190744
#MOUSE
#ID = box_1_5_CGnACG
#Score = 1164.03
#W = 6
#Consensus = CGnACG
6.39626e-05	0.9998	6.81212e-05	6.75646e-05
6.39626e-05	6.48545e-05	0.999804	6.75646e-05
0.19185	0.55502	6.81212e-05	0.253062
0.689677	6.48545e-05	6.81212e-05	0.31019
6.39626e-05	0.9998	6.81212e-05	6.75646e-05
6.39626e-05	6.48545e-05	0.999804	6.75646e-05
#MOUSE
#ID = box_1_3_yrCAyGCrCn
#Score = 1234.68
#W = 10
#Consensus = yrCAyGCrCn
6.47554e-05	0.611472	6.89654e-05	0.388394
0.392522	6.56583e-05	0.603213	0.00419953
6.47554e-05	0.999798	6.89654e-05	6.8402e-05
0.698225	6.56583e-05	0.26033	0.0413797
6.47554e-05	0.524719	6.89654e-05	0.475148
0.305768	6.56583e-05	0.694098	6.8402e-05
6.47554e-05	0.834553	6.89654e-05	0.165313
0.512324	6.56583e-05	0.487542	6.8402e-05
6.47554e-05	0.999798	6.89654e-05	6.8402e-05
0.640389	0.045508	0.194232	0.119871
### RAT ###########################################################################################
#COMMON
#ID = box_2_5_CCTAAG
#Score = 171.872
#W = 6
#Consensus = CCTAAG
0.00135103	0.995818	0.0014073	0.00142373
0.00135103	0.995818	0.0014073	0.00142373
0.00135103	0.0013428	0.0014073	0.995899
0.995826	0.0013428	0.0014073	0.00142373
0.995826	0.0013428	0.0014073	0.00142373
0.00135103	0.0013428	0.995882	0.00142373
#COMMON
#ID = box_2_3_AGCCTwAG
#Score = 186.123
#W = 8
#Consensus = AGCCTwAG
0.715805	0.0015096	0.00158212	0.281104
0.156798	0.0015096	0.840091	0.00160059
0.00151886	0.995298	0.00158212	0.00160059
0.00151886	0.995298	0.00158212	0.00160059
0.00151886	0.0015096	0.00158212	0.995389
0.343134	0.0015096	0.00158212	0.653775
0.808972	0.187845	0.00158212	0.00160059
0.00151886	0.0015096	0.995371	0.00160059
#COMMON
#ID = box_2_1_kCCnAAGGnA
#Score = 179.1
#W = 10
#Consensus = kCCnAAGGnA
0.00143004	0.00142132	0.615525	0.381624
0.00143004	0.732415	0.264647	0.00150699
0.00143004	0.878614	0.118449	0.00150699
0.644705	0.11838	0.0014896	0.235425
0.995582	0.00142132	0.0014896	0.00150699
0.995582	0.00142132	0.0014896	0.00150699
0.00143004	0.00142132	0.995642	0.00150699
0.00143004	0.235339	0.761724	0.00150699
0.440027	0.323059	0.0014896	0.235425
0.849383	0.00142132	0.0014896	0.147706
#COMMON
#ID = box_1_1_CAnmGCCAsC
#Score = 147.352
#W = 10
#Consensus = CAnmGCCAsC
0.00179807	0.994434	0.00187296	0.00189482
0.884151	0.0017871	0.112167	0.00189482
0.295916	0.516493	0.148932	0.0386595
0.553269	0.406199	0.0386377	0.00189482
0.00179807	0.0017871	0.99452	0.00189482
0.00179807	0.994434	0.00187296	0.00189482
0.185622	0.700317	0.00187296	0.112189
0.920916	0.0753165	0.00187296	0.00189482
0.00179807	0.332669	0.406285	0.259248
0.00179807	0.994434	0.00187296	0.00189482
#RAT
#ID = box_1_3_TACATA
#Score = 596.481
#W = 6
#Consensus = TACATA
0.000183347	0.000182229	0.000190983	0.999443
0.999434	0.000182229	0.000190983	0.000193213
0.000183347	0.999432	0.000190983	0.000193213
0.732393	0.000182229	0.267232	0.000193213
0.000183347	0.000182229	0.000190983	0.999443
0.999434	0.000182229	0.000190983	0.000193213
